# Supplementary material for: Multiple reaction monitoring assays for large-scale quantitation of proteins from 20 mouse organs and tissues
Source: Commun Biol. 2024 Jan 2;7:6. doi: 10.1038/s42003-023-05687-0 (PMC10762018; doi:10.1038/s42003-023-05687-0)
Supplement: Supplementary file 4 — Supplementary Data 1–5 [file 42003_2023_5687_MOESM4_ESM.xlsx]

## Sheet: Supplementary Data 1
Accession	Protein Name	Sequence	Brain					Brown Adipose					Epididymis					Eye					Heart					Kidney					Liver Caudate and Right Lobe					Liver Left Lobe					Lung					Ovary
			Peptide ID by Untargeted MS	Response Curve Pass (Y/N)	Variability Pass	Panel	Sample Concentration Measured	Peptide ID by Untargeted MS	Response Curve Pass (Y/N)	Variability Pass	Panel	Sample Concentration Measured	Peptide ID by Untargeted MS	Response Curve Pass (Y/N)	Variability Pass	Panel	Sample Concentration Measured	Peptide ID by Untargeted MS	Response Curve Pass (Y/N)	Variability Pass	Panel	Sample Concentration Measured	Peptide ID by Untargeted MS	Response Curve Pass (Y/N)	Variability Pass	Panel	Sample Concentration Measured	Peptide ID by Untargeted MS	Response Curve Pass (Y/N)	Variability Pass	Panel	Sample Concentration Measured	Peptide ID by Untargeted MS	Response Curve Pass (Y/N)	Variability Pass	Panel	Sample Concentration Measured	Peptide ID by Untargeted MS	Response Curve Pass (Y/N)	Variability Pass	Panel	Sample Concentration Measured	Peptide ID by Untargeted MS	Response Curve Pass (Y/N)	Variability Pass	Panel	Sample Concentration Measured	Peptide ID by Untargeted MS	Response Curve Pass (Y/N)
Q61026	Nuclear receptor coactivator 2	AAAANIDEVQK																						Y
Q99LC5	Electron transfer flavoprotein subunit alpha, mitochondrial	AAAPGQLR		Y					Y	Y	Panel 21	Y		Y	Y	Panel-28	Y																	Y	Y	Panel-19	Y		Y	Y	Panel-19	Y							Y
P21107	Tropomyosin alpha-3 chain	AADAEAEVASLNR	Y					Y					Y					Y					Y					Y	Y				Y					Y					Y					Y
P37804	Transgelin	AAEDYGVIK							Y	Y	Panel 21	Y	Y	Y	Y	Panel-28	Y						Y	Y	Y	Panel-18	Y																Y	Y	Y	Panel-13	Y	Y	Y
Q80WV7	Serine/arginine repetitive matrix protein 3	AAEPGLVK
O55029	Coatomer subunit beta'	AAESLADPTEYENLFPGLK		Y	Y								Y																														Y	Y				Y
Q91X52	L-xylulose reductase	AAGAQVVAVSR																											N					Y	Y	Panel-9	Y		Y	Y	Panel-9	Y		Y	Y	Panel-23	Y
Q9JL35	High mobility group nucleosome-binding domain-containing protein 5	AAGDVSQEPK
P34928	Apolipoprotein C-I	AAIEHIK																						Y	Y
Q8BZQ2	Cysteine-rich secretory protein LCCL domain-containing 2	AAIHYGVIDDR
Q62468	Villin-1	AAISDSVVEPAAK																											Y	Y	Panel-20	Y
Q70IV5	Synemin	AALEALLGR																																										Y	Y	Panel-23	Y
Q9CYH2	Peroxiredoxin-like 2A	AALEYLEDIDLK		Y	Y	Panel-6	Y																						Y	Y				Y					Y
A2AX52	Collagen alpha-4(VI) chain	AALLQAVR																																Y					Y					Y
P62852	40S ribosomal protein S25	AALQELLSK	Y					Y										Y											Y	Y	Panel-30	Y
Q99JY0	Trifunctional enzyme subunit beta, mitochondrial	AALSGLLHR						Y																										Y	Y	Panel-19	Y		Y	Y	Panel-19	Y
P49722	Proteasome subunit alpha type-2	AANGVVLATEK		Y	Y			Y																Y	Y
Q99KH8	Serine/threonine-protein kinase 24	AANVLLSEHGEVK																																										Y	Y
O35969	Guanidinoacetate N-methyltransferase	AAPAAYDASDTHLQILGK																											Y	Y				Y	Y	Panel-16	Y		Y	Y	Panel-16	Y
Q9D819	Inorganic pyrophosphatase	AAPFTLEYR	Y	Y	Y			Y																					Y
Q9D0S9	Histidine triad nucleotide-binding protein 2, mitochondrial	AAPGGASPTIFSR		Y	Y			Y															Y						Y					Y					Y
O89020	Afamin	AAPITQYLK																						Y	Y
P47199	Quinone oxidoreductase	AAQAHEDIIHGSGK	Y	Y	Y	Panel-7	Y	Y										Y					Y						Y	Y	Panel-7	Y		Y	Y	Panel-7	Y		Y	Y	Panel-7	Y
Q8VCW8	Medium-chain acyl-CoA ligase ACSF2, mitochondrial	AASGLLSIGLR		Y	Y			Y																										Y					Y
P63054	Calmodulin regulator protein PCP4	AAVAIQSQFR	Y	Y														Y																Y					Y
Q61702	Inter-alpha-trypsin inhibitor heavy chain H1	AAVLGESAGLVR																						Y																				Y	Y	Panel-13	Y
P51881	ADP/ATP translocase 2	AAYFGIYDTAK	Y	Y	Y	Panel-5	Y	Y						Y	Y	Panel-28	Y						Y	Y	Y
P52760	2-iminobutanoate/2-iminopropanoate deaminase	AAYQVAALPR	Y																										Y					Y	Y				Y	Y
Q9QYR9	Acyl-coenzyme A thioesterase 2, mitochondrial	ADAGGELNLAR						Y															Y						Y	Y	Panel-20	Y	Y					Y					Y					Y
Q9R1V6	Disintegrin and metalloproteinase domain-containing protein 22	ADAVHLFSGSQFESSR		Y																														Y					Y
Q05920	Pyruvate carboxylase, mitochondrial	ADEAYLIGR	Y					Y					Y																				Y	Y	Y			Y	Y	Y			Y	Y				Y
P35700	Peroxiredoxin-1	ADEGISFR	Y	Y	Y	Panel-7	Y	Y					Y					Y					Y	Y	Y	Panel-18	Y		Y	Y	Panel-7	Y	Y	N				Y	N				Y	Y	Y	Panel-22	Y	Y	Y
P62242	40S ribosomal protein S8	ADGYVLEGK	Y					Y					Y					Y					Y						Y	Y	Panel-20	Y	Y					Y					Y					Y	Y
P82198	Transforming growth factor-beta-induced protein ig-h3	ADHHATNGVVHLIDK																																										N
P24721	Asialoglycoprotein receptor 2	ADHSTLLFHLK																																Y					Y
Q9Z2H5	Band 4.1-like protein 1	ADIITGR																																										Y	Y
Q8VE62	Polyadenylate-binding protein-interacting protein 1	ADILQVGLR											Y																																				Y
Q8K3K8	Optineurin	ADLLGIVSELQLK		Y	Y	Panel-7	Y												Y	Y									N					Y	Y	Panel-7	Y		Y	Y	Panel-7	Y		Y	Y
Q9JHW2	Omega-amidase NIT2	ADLYTVESK						Y	Y	Y	Panel 21	Y												Y					Y	Y	Panel-20	Y												Y					Y
P97449	Aminopeptidase N	ADNSATGFGTGTR		Y	Y																												Y	Y	Y	Panel-19	Y	Y	Y	Y	Panel-19	Y	Y					Y
Q8K009	Mitochondrial 10-formyltetrahydrofolate dehydrogenase	ADPLALAAEK		Y	Y	Panel-8	Y																Y																					Y
Q9Z331	Keratin, type II cytoskeletal 6B	ADSLADEINFLR
Q61092	Laminin subunit gamma-2	ADSLSNLVTR																																										Y
Q9CR00	26S proteasome non-ATPase regulatory subunit 9	ADVDLYQVR											Y											Y
Q6NVD9	Phakinin	AEAGALLQAK																Y	Y	Y	Panel-12	Y		Y	Y	Panel-12	Y		Y	Y	Panel-20	Y		Y	Y				Y	Y
O08601	Microsomal triglyceride transfer protein large subunit	AEAVQSFLAFIQHLR																															Y	Y	Y			Y	Y	Y
P35564	Calnexin	AEEDEILNR	Y										Y										Y					Y					Y	Y	Y			Y	Y	Y			Y	Y	Y			Y
Q8VCH0|Q921H8	3-ketoacyl-CoA thiolase B, peroxisomal|3-ketoacyl-CoA thiolase A, peroxisomal	AEELGLPILGVLR	Y					Y					Y										Y						Y	Y	Panel-30	Y	Y					Y					Y					Y
Q3UJU9	Regulator of microtubule dynamics protein 3	AEELQPGFSK		Y	Y																												Y	Y	Y	Panel-19	Y	Y	Y	Y	Panel-19	Y
Q61646	Haptoglobin	AEGDGVYTLNDEK						Y																Y	Y								Y					Y					Y
Q60673	Receptor-type tyrosine-protein phosphatase-like N	AEGPALFSR																																										Y	Y	Panel-22	Y
Q3UZA1	CapZ-interacting protein	AEGTTIAEPDTK																						Y																			Y
Q61687	Transcriptional regulator ATRX	AELEENQR																																Y					Y
P62908	40S ribosomal protein S3	AELNEFLTR	Y	Y	Y	Panel-5	Y	Y					Y					Y					Y	Y									Y					Y					Y	Y	Y
P59999	Actin-related protein 2/3 complex subunit 4	AENFFILR	Y	Y				Y					Y	Y	Y	Panel-28	Y						Y										Y	Y				Y	Y				Y	Y	Y			Y
O70252	Heme oxygenase 2	AENTQFVK		N																									Y	Y	Panel-20	Y		Y	Y	Panel-9	Y		Y	Y	Panel-9	Y
Q920G9	Germ cell-less protein-like 1	AEQDSEVGPQEINK		Y	Y																								Y	Y
Q99L43	Phosphatidate cytidylyltransferase 2	AETAPLPTSVDDTPEVLNR	Y										Y										Y					Y					Y	Y				Y	Y				Y	Y				Y
O88783	Coagulation factor V	AEVDDVIQVR																						Y	Y
P06802	Ectonucleotide pyrophosphatase/phosphodiesterase family member 1	AEYLHTWGGLLPVISK											Y
P26043	Radixin	AFAAQEDLEK		Y	Y	Panel-7	Y						Y										Y	Y	Y	Panel-18	Y		Y	Y	Panel-7	Y		Y	Y	Panel-16	Y		Y	Y	Panel-16	Y		Y	Y	Panel-23	Y
Q8VCC1	15-hydroxyprostaglandin dehydrogenase [NAD(+)]	AFAEALLLHGAK																																									Y	Y
P35492	Histidine ammonia-lyase	AFDTDIHAVRPHR																											N
O35744	Chitinase-like protein 3	AFEEESVEK																																										Y	Y	Panel-22	Y
Q61503	5'-nucleotidase	AFEHSVHR																						N					Y					Y					Y
Q66PY1	Signal peptide, CUB and EGF-like domain-containing protein 3	AFFEVLAHPQNYFK
Q0VAX3	Fatty acid desaturase 2-like protein FADS2P1	AFGDIVR																																Y	Y	Panel-19	Y		Y	Y	Panel-19	Y
Q62083	PRKCA-binding protein	AFGDVFSVIGVR																																										N
P42859	Huntingtin	AFIANLK		Y	Y	Panel-5	Y
P54822	Adenylosuccinate lyase	AFIITGQTYTR																																Y	Y	Panel-9	Y		Y	Y	Panel-9	Y		Y	Y	Panel-22	Y
O08810	116 kDa U5 small nuclear ribonucleoprotein component	AFIPAIDSFGFETDLR																																Y	Y				Y	Y				Y	Y
Q9D0E1	Heterogeneous nuclear ribonucleoprotein M	AFITNIPFDVK		Y	Y																																							Y	Y	Panel-22	Y
O08788	Dynactin subunit 1	AFLQGGQEATDIALLLR	Y	N																																							Y	N
P61027	Ras-related protein Rab-10	AFLTLAEDILR	Y	Y	Y	Panel-7	Y	Y					Y					Y											N					Y	Y	Panel-7	Y		Y	Y	Panel-7	Y		Y	Y	Panel-22	Y
Q9Z1R3	Apolipoprotein M	AFLVTPR																						Y	Y
Q8BHC0	Lymphatic vessel endothelial hyaluronic acid receptor 1	AFPFTTK		Y																									Y					Y					Y
O89112	Glutathione S-transferase LANCL1	AFPNPYADYNK	Y	Y	Y	Panel-5	Y																	Y	Y
Q9WU60	Attractin	AFSANK																						N
Q9Z1T2	Thrombospondin-4	AFSGLTQNPESIELR																						Y
P61620	Protein transport protein Sec61 subunit alpha isoform 1	AFSPTTVNTGR						Y																					Y															Y	Y	Panel-23	Y
Q8R1M8|Q8BHC1	Mucosal pentraxin|Ras-related protein Rab-39B	AFTDLTR		Y	Y																													Y	Y	Panel-19	Y		Y	Y	Panel-19	Y
Q9D7H3	RNA 3'-terminal phosphate cyclase	AFVAGVLPLK
P14847	C-reactive protein	AFVFPK							Y	Y	Panel 21	Y												Y	Y
Q8R191	Synaptogyrin-3	AGAAFDPVSFAR		Y	Y	Panel-5	Y
Q99L04	Dehydrogenase/reductase SDR family member 1	AGATVYITGR	Y	Y	Y	Panel-6	Y
Q61425	Hydroxyacyl-coenzyme A dehydrogenase, mitochondrial	AGDEFVEK						Y															Y										Y	Y	Y			Y	Y	Y			Y	Y				Y
Q9DCW4	Electron transfer flavoprotein subunit beta	AGDLGVDLTSK	Y	Y	Y	Panel-7	Y	Y					Y										Y	Y					Y	Y	Panel-7	Y	Y	Y	Y	Panel-7	Y	Y	Y	Y	Panel-7	Y		Y	Y	Panel-23	Y	Y
Q99K48	Non-POU domain-containing octamer-binding protein	AGEVFIHK																																Y	Y				Y	Y
D3Z6Q9	Bridging integrator 2	AGGAAGLFAK		Y	Y	Panel-8	Y
Q6P253	Dermokine	AGGADQFSKPEAR
P35242	Pulmonary surfactant-associated protein A	AGGHIAAPR																																										Y
Q61316	Heat shock 70 kDa protein 4	AGGIETIANEYSDR	Y	Y	Y	Panel-5	Y						Y					Y						Y									Y					Y					Y					Y
P58252	Elongation factor 2	AGIIASAR		Y	Y	Panel-5	Y							Y	Y	Panel-28	Y		Y	Y	Panel-12	Y		Y	Y	Panel-12	Y		Y															Y	Y	Panel-13	Y		Y
P70315	Wiskott-Aldrich syndrome protein homolog	AGISEAQLTDAETSK
Q8BMS1	Trifunctional enzyme subunit alpha, mitochondrial	AGLEQGSDAGYLAESQK	Y					Y					Y										Y										Y	Y				Y	Y				Y	Y				Y
Q62159	Rho-related GTP-binding protein RhoC	AGLQVR																						N																				Y
Q9Z2A0	3-phosphoinositide-dependent protein kinase 1	AGNEYLIFQK																						Y
P67984	60S ribosomal protein L22	AGNLGGGVVTIER	Y	Y	Y			Y					Y					Y					Y	Y	Y	Panel-18	Y																Y	Y
Q9EQF5	Dihydropyrimidinase	AGNVVYGEPIAAGLGTDGR		Y																													Y	Y				Y	Y
Q61508	Extracellular matrix protein 1	AGPAVPQEAIPLQK																						Y
Q9DCD0	6-phosphogluconate dehydrogenase, decarboxylating	AGQAVDDFIEK	Y					Y					Y					Y					Y										Y					Y					Y					Y
Q8BRN9	Coiled-coil and C2 domain-containing protein 1B	AGQPIDLSK							Y	Y	Panel 21	Y												N																				Y					Y
P12970	60S ribosomal protein L7a	AGVNTVTTLVENK	Y	Y	Y	Panel-5	Y	Y					Y										Y										Y	Y	Y	Panel-16	Y	Y	Y	Y	Panel-16	Y	Y	Y	Y			Y	Y
Q8R0X7	Sphingosine-1-phosphate lyase 1	AGYPLEKPFDFR
Q61554	Fibrillin-1	AGYQSTLTR																																Y	Y	Panel-19	Y		Y	Y	Panel-19	Y
F6SEU4	Ras/Rap GTPase-activating protein SynGAP	AGYVGLVTVPVATLAGR	Y																															Y	Y				Y	Y				Y	Y	Panel-22	Y
P35486	Pyruvate dehydrogenase E1 component subunit alpha, somatic form, mitochondrial	AHGFTFTR	Y	Y	Y	Panel-7	Y	Y															Y						Y	Y	Panel-7	Y		Y	Y	Panel-7	Y		Y	Y	Panel-7	Y
P97384	Annexin A11	AHLVAVFNEYQR																											Y
O70468	Myosin-binding protein C, cardiac-type	AHNVAGPGGPIVTK																						Y	Y	Panel-18	Y																	Y
P11352	Glutathione peroxidase 1	AHPLFTFLR		N					N															N										N					N					N
Q3UEG6	Alanine--glyoxylate aminotransferase 2, mitochondrial	AHSNHTDIISFR																											N
Q8K0E8	Fibrinogen beta chain	AHYGGFTVQNEASK							Y	Y	Panel 21	Y												Y	Y	Panel-18	Y																	Y
Q8CHT0	Delta-1-pyrroline-5-carboxylate dehydrogenase, mitochondrial	AIDAALAAR						Y					Y										Y						Y	Y	Panel-30	Y	Y					Y
Q99L47	Hsc70-interacting protein	AIEINPDSAQPYK	Y	Y	Y			Y										Y					Y										Y	Y	Y	Panel-19	Y	Y	Y	Y	Panel-19	Y	Y					Y
O70310	Glycylpeptide N-tetradecanoyltransferase 1	AIELFSVGQGPAK																																Y					Y					Y
Q9DCV4	Regulator of microtubule dynamics protein 1	AIELNPK		Y	Y																			Y	Y	Panel-18	Y		Y	Y
Q3UM45	Protein phosphatase 1 regulatory subunit 7	AIENIDTLTNLESLFLGK	Y	N				Y					Y										Y	Y									Y					Y					Y	Y				Y
P61264	Syntaxin-1B	AIEQSIEQEEGLNR	Y	Y	Y	Panel-8	Y
P32848	Parvalbumin alpha	AIGAFAAADSFDHK						Y
Q9DCX2	ATP synthase subunit d, mitochondrial	AIGNALK																						Y	Y	Panel-18	Y							Y	Y	Panel-16	Y		Y	Y	Panel-16	Y
P62082	40S ribosomal protein S7	AIIIFVPVPQLK	Y	Y	Y	Panel-5	Y	Y					Y					Y	Y	Y	Panel-12	Y	Y	Y	Y	Panel-12	Y		Y	Y	Panel-20	Y	Y					Y					Y	Y				Y
Q9R0Q3	Transmembrane emp24 domain-containing protein 2	AINDNTNSR																																										N
Q3U0V1	Far upstream element-binding protein 2	AINQQTGAFVEISR	Y	Y																				N																			Y	Y
Q76MZ3	Serine/threonine-protein phosphatase 2A 65 kDa regulatory subunit A alpha isoform	AISHEHSPSDLEAHFVPLVK	Y	N				Y					Y										Y					Y	N				Y					Y					Y	Y				Y
Q63880	Carboxylesterase 3A	AISQSGVVISK																						Y									Y	N				Y	N
E9Q557	Desmoplakin	AITGFDDPFSGK
P97447	Four and a half LIM domains protein 1	AIVAGDQNVEYK		Y	Y	Panel-6	Y	Y					Y	Y	Y	Panel-28	Y	Y											Y	Y	Panel-20	Y		Y	Y				Y	Y			Y	Y	Y	Panel-23	Y
Q9CPW4	Actin-related protein 2/3 complex subunit 5	ALAAGGVGSIVR	Y	Y	Y	Panel-8	Y	Y										Y											Y	Y
P43276	Histone H1.5	ALAAGGYDVEK																Y	Y	Y	Panel-12	Y		Y	Y	Panel-12	Y																	Y
P50752	Troponin T, cardiac muscle	ALAIDHLNEDQLR																					Y
Q3UMC0	ATPase family protein 2 homolog	ALANESGLNFLAIK																																Y					Y					Y
Q6NZK8	Protein tyrosine phosphatase domain-containing protein 1	ALANLNEFVEK
Q9D3A9	Protein tweety homolog 1	ALASIHSQLQGLER		Y	Y	Panel-8	Y
Q64727	Vinculin	ALASQLQDSLK		Y	Y	Panel-7	Y	Y					Y											Y					Y	Y	Panel-7	Y		Y	Y	Panel-7	Y		Y	Y	Panel-7	Y	Y	Y	Y	Panel-22	Y
Q9D898	Actin-related protein 2/3 complex subunit 5-like protein	ALAVGGLGSIIR	Y	Y	Y	Panel-7	Y																						Y	Y	Panel-7	Y		Y	Y	Panel-7	Y		Y	Y	Panel-7	Y
P21460	Cystatin-C	ALDFAVSEYNK	Y	Y	Y	Panel-7	Y						Y					Y											Y	Y	Panel-7	Y		Y	Y	Panel-7	Y		Y	Y	Panel-7	Y
O88962	7-alpha-hydroxycholest-4-en-3-one 12-alpha-hydroxylase	ALDFQSYAK																											Y
Q5S006	Leucine-rich repeat serine/threonine-protein kinase 2	ALDLLLDSGK		Y	Y	Panel-5	Y																	N					Y	Y
D3YZU1	SH3 and multiple ankyrin repeat domains protein 1	ALDPASPLGLALAAR																											Y
Q6NZB0	DnaJ homolog subfamily C member 8	ALDVIQAGK																						Y	Y	Panel-18	Y
Q6IFX2	Keratin, type I cytoskeletal 42	ALEEANADLEVK																						Y																				Y	Y	Panel-13	Y
O55098	Serine/threonine-protein kinase 10	ALEEDLNQK		N																									Y															Y	Y	Panel-23	Y
P02535	Keratin, type I cytoskeletal 10	ALEESNYELEGK																										Y						Y					Y									Y
P30416	Peptidyl-prolyl cis-trans isomerase FKBP4	ALELDSNNEK	Y	Y	Y	Panel-8	Y																						Y	Y	Panel-20	Y		Y	Y	Panel-9	Y		Y	Y	Panel-9	Y
Q80XD8	Proline-rich acidic protein 1	ALEPLEK																						Y
Q3TVI8	Pre-B-cell leukemia transcription factor-interacting protein 1	ALESELQQLR												Y	Y	Panel-28	Y																											N
Q9D8T2	Gasdermin-D	ALETTVLSK																																										Y
Q9CPX6	Ubiquitin-like-conjugating enzyme ATG3	ALEVAEYLTPVLK	Y	Y	Y	Panel-8	Y	Y																									Y					Y					Y	Y	Y			Y
P01786	Ig heavy chain V region MOPC 47A	ALEWLGFIR																						Y	Y
P09541	Myosin light chain 4	ALGQNPTNAEVLR																					Y	Y	Y	Panel-18	Y		Y														Y	Y
O35516	Neurogenic locus notch homolog protein 2	ALGTLLHTNLR																						Y																				Y	Y	Panel-13	Y
P45377	Aldose reductase-related protein 2	ALGVSNFNHFQIER	Y					Y															Y
P51660	Peroxisomal multifunctional enzyme type 2	ALHGEQYLELYKPLPR		Y				Y					Y																				Y					Y										Y
P16675	Lysosomal protective protein	ALHIPESLPR																						Y
Q60795	Nuclear factor erythroid 2-related factor 2	ALHIPFPVEK
P97823	Acyl-protein thioesterase 1	ALIDQEVK																																										Y
Q9D8U8	Sorting nexin-5	ALIDYENSNK																											Y	Y	Panel-20	Y												Y	Y
Q99N32	Beta-klotho	ALLDSLVLR																																Y	Y	Panel-19	Y		Y	Y	Panel-19	Y
Q9QUJ7	Long-chain-fatty-acid--CoA ligase 4	ALLGGNVR																						Y	Y	Panel-18	Y																	Y
Q99KD5	Protein unc-45 homolog A	ALLPLALEGTDVGQTK																											Y
Q8BVA4	Leiomodin-1	ALLQNNTLTELR																											Y
Q9JKX4	Protein AATF	ALLTTNQLPQPDVFPVFK		Y	Y	Panel-8	Y																						Y															Y	Y	Panel-22	Y
Q8K124	Pleckstrin homology domain-containing family O member 2	ALNEGINR																																										Y	Y	Panel-23	Y
P03987	Ig gamma-3 chain C region	ALPAPIER																						Y
P01864	Ig gamma-2A chain C region secreted form	ALPSPIEK																						Y	Y	Panel-18	Y																	Y	Y	Panel-23	Y
Q91Y97	Fructose-bisphosphate aldolase B	ALQASALAAWGGK																						Y	Y
P11438	Lysosome-associated membrane glycoprotein 1	ALQATVGNSYK		Y	Y	Panel-7	Y	Y					Y											Y					Y	Y	Panel-7	Y		N					N				Y
Q9EPB5	Serine hydrolase-like protein	ALQGYYDVR							Y	Y	Panel 21	Y																	Y																				Y
Q9Z160	Conserved oligomeric Golgi complex subunit 1	ALQLLYDLR		Y	Y	Panel-8	Y																						Y
P62334	26S proteasome regulatory subunit 10B	ALQSVGQIVGEVLK	Y	Y	Y	Panel-6	Y	Y					Y										Y						Y	Y	Panel-20	Y	Y					Y					Y	Y	Y	Panel-23	Y	Y
Q99N16	Cytochrome P450 4F3	ALSDEDIR
Q62178	Semaphorin-4A	ALSFFQQK																						Y	Y	Panel-18	Y
Q01065	Calcium/calmodulin-dependent 3',5'-cyclic nucleotide phosphodiesterase 1B	ALSLLLHAADISHPTK	Y																					N										N					N
Q99L43	Phosphatidate cytidylyltransferase 2	ALSNLSSR		Y	Y																													Y					Y					Y
Q91VI7	Ribonuclease inhibitor	ALSQPDTVLR	Y	Y	Y	Panel-5	Y																Y						Y															Y	Y	Panel-13	Y
Q8CGK3	Lon protease homolog, mitochondrial	ALTAEIVK	Y																										Y														Y
P28658	Ataxin-10	ALTALFK																						Y	Y									Y	Y	Panel-9	Y		Y	Y	Panel-9	Y		Y
Q9JI75	Ribosyldihydronicotinamide dehydrogenase [quinone]	ALTSDIFEEQR						Y															Y						Y	Y	Panel-30	Y	Y					Y
P26041	Moesin	ALTSELANAR		Y	Y	Panel-6	Y	Y	Y	Y	Panel 21	Y		Y	Y	Panel-28	Y	Y					Y	Y	Y	Panel-18	Y		Y														Y	Y	Y	Panel-22	Y
P99024	Tubulin beta-5 chain	ALTVPELTQQVFDAK	Y					Y					Y					Y	Y	Y	Panel-12	Y	Y	Y	Y	Panel-12	Y						Y					Y					Y	Y	Y	Panel-13	Y	Y	Y
Q9Z0M9	Interleukin-18-binding protein	ALVLEELSPTLR							Y	Y	Panel 21	Y												Y	Y
Q9JIX0	Transcription and mRNA export factor ENY2	ALVPDSVK																						Y																				Y
Q3ULD5	Methylcrotonoyl-CoA carboxylase beta chain, mitochondrial	ALVSQLHER						Y	Y															Y					Y															Y					Y
Q8CHI8	E1A-binding protein p400	ALYEDVILQPR
Q5I2A0	Serine protease inhibitor A3G	ALYQAEAFTADFQQPLK																																										Y	Y
P07759	Serine protease inhibitor A3K	ALYQTEAFTADFQQPTEAK		Y	Y	Panel-6	Y						Y						N				Y										Y	Y	Y	Panel-16	Y	Y	Y	Y	Panel-16	Y	Y	Y	Y	Panel-13	Y		Y
P54923	[Protein ADP-ribosylarginine] hydrolase	ALYSLGSK																																										Y	Y
Q62422	Osteoclast-stimulating factor 1	ALYTFEPR
Q3U1J4	DNA damage-binding protein 1	ALYYLQIHPQELR		N																														Y	Y				Y	Y				Y	Y
Q7TME0	Phospholipid phosphatase-related protein type 4	ANADVEIITPR		Y	Y	Panel-6	Y																						Y
Q810B6	Rabankyrin-5	ANALHATNNLQIIPDFSLK																											N
Q8R0Y6	Cytosolic 10-formyltetrahydrofolate dehydrogenase	ANATEFGLASGVFTR	Y	Y	Y	Panel-5	Y																										Y	Y	Y	Panel-9	Y	Y	Y	Y	Panel-9	Y		Y	Y	Panel-23	Y
Q61176	Arginase-1	ANEELAGVVAEVQK																						Y									Y	Y	Y	Panel-16	Y	Y	Y	Y	Panel-16	Y
P09242	Alkaline phosphatase, tissue-nonspecific isozyme	ANEGTVGVSAATER											Y
P28667	MARCKS-related protein	ANGQENGHVR
P13707	Glycerol-3-phosphate dehydrogenase [NAD(+)], cytoplasmic	ANTIGISLIK	Y	Y	Y	Panel-7	Y	Y						Y	Y	Panel-28	Y							Y					Y	Y	Panel-7	Y		Y	Y	Panel-7	Y		Y	Y	Panel-7	Y
Q9DCX2	ATP synthase subunit d, mitochondrial	ANVAKPGLVDDFEK	Y	Y	Y			Y															Y										Y					Y
Q99PU5	Long-chain-fatty-acid--CoA ligase ACSBG1	ANVIVVDTQK		Y	Y	Panel-7	Y																						Y	Y	Panel-7	Y		Y	Y	Panel-7	Y		Y	Y	Panel-7	Y
O54983	Ketimine reductase mu-crystallin	APAFLSAEEVQDHLR	Y	N																									N
Q920N1	Outer dense fiber protein 3	APAYSFR																																N					N					N
O35459	Delta(3,5)-Delta(2,4)-dienoyl-CoA isomerase, mitochondrial	APEEVSDHNYESIQVTSAQK						Y															Y																					Y				Y
O35643	AP-1 complex subunit beta-1	APEVSQHVYQAYETILK		Y	Y	Panel-6	Y																						Y					Y					Y					Y
Q920B9	FACT complex subunit SPT16	APGEQTVPALNLQNAFR																																Y					Y
Q9D8E6	60S ribosomal protein L4	APIRPDIVNFVHTNLR	Y	N														Y																Y					Y					Y
Q8VHX6	Filamin-C	APLQVAVLGPTGVAEPVEVR							Y															Y	Y																			N					Y
Q8BP40	Lysophosphatidic acid phosphatase type 6	APNGQRPVDR
Q61823	Programmed cell death protein 4	APQLVGQFIAR																																Y	Y				Y	Y				Y	Y	Panel-22	Y
P46694	Radiation-inducible immediate-early gene IEX-1	APSPAPSTGPELR																											N
P63318	Protein kinase C gamma type	APTSDEIHITVGEAR	Y																					Y	Y
P35564	Calnexin	APVPTGEVYFADSFDR	Y	Y	Y	Panel-8	Y																											Y	Y	Panel-16	Y		Y	Y	Panel-16	Y		Y	Y	Panel-22	Y	Y
P14602	Heat shock protein beta-1	AQIGGPEAGK																																										Y	Y	Panel-23	Y
Q9JMA1	Ubiquitin carboxyl-terminal hydrolase 14	AQLFALTGVQPAR	Y	Y	Y	Panel-6	Y						Y																					Y	Y	Panel-9	Y		Y	Y	Panel-9	Y		Y	Y	Panel-22	Y
Q8R2G4	Ecto-ADP-ribosyltransferase 3	AQLFLPR
Q3UR85	Myelin regulatory factor	AQLPDTVFHHGR
Q6P253	Dermokine	AQPGLLK																						Y	Y
Q9D3D9	ATP synthase subunit delta, mitochondrial	AQSELSGAADEAAR	Y	Y	Y			Y					Y					Y					Y	Y	Y								Y	Y	Y	Panel-19	Y	Y	Y	Y	Panel-19	Y	Y	Y				Y
Q9D2R0	Acetoacetyl-CoA synthetase	AQSYEYVYR																											Y	Y				Y					Y
Q4QRL3	Coiled-coil domain-containing protein 88B	AQVEAAEQQVQALESQVR
P28666	Murinoglobulin-2	AQVLGYTSATTTDQHGLAK
P05784	Keratin, type I cytoskeletal 18	AQYEALAQK											Y																					Y	Y	Panel-19	Y		Y	Y	Panel-19	Y
Q3UV17	Keratin, type II cytoskeletal 2 oral	AQYEDIAQK																						Y
Q8VED5	Keratin, type II cytoskeletal 79	AQYELIAQK
P61164	Alpha-centractin	AQYYLPDGSTIEIGPSR	Y	N									Y																														Y	Y	Y
Q61510	E3 ubiquitin/ISG15 ligase TRIM25	ASAAQPDSVGVK
Q8K157	Aldose 1-epimerase	ASDVVLGFAELEGYLQK		Y				Y					Y										Y	Y					Y				Y	Y				Y	Y					Y
O88545	COP9 signalosome complex subunit 6	ASEAGEVPFNHEILR	Y	Y	Y	Panel-8	Y																						Y															Y	Y	Panel-22	Y
P97823	Acyl-protein thioesterase 1	ASFSQGPINSANR	Y					Y															Y	Y																				Y
Q8K0C5	Zymogen granule membrane protein 16	ASGTSFNAVPLHPNTVLR																											N					Y					Y
P16294	Coagulation factor IX	ASISYSSK																						Y
Q9QWL7	Keratin, type I cytoskeletal 17	ASLEGSLAETENR
Q61781	Keratin, type I cytoskeletal 14	ASLENNLEETK																						Y
Q9Z2K1	Keratin, type I cytoskeletal 16	ASLENSLEETK																						Y
B9EKR1	Receptor-type tyrosine-protein phosphatase zeta	ASLENTFIHNTGK	Y	Y																														Y					Y
Q8R1U2	Cell growth regulator with EF hand domain protein 1	ASLEPEQEAGHQTEGK																						Y
Q8VHK9	ATP-dependent DNA/RNA helicase DHX36	ASLLDDYQLPEILR																																Y					Y
O70251	Elongation factor 1-beta	ASLPGVK		Y	Y	Panel-7	Y		Y	Y	Panel 21	Y												Y					Y	Y	Panel-7	Y		Y	Y	Panel-9	Y		Y	Y	Panel-9	Y		Y	Y	Panel-23	Y
Q62419	Endophilin-A2	ASQLVSEK		Y	Y	Panel-8	Y
Q8JZK9	Hydroxymethylglutaryl-CoA synthase, cytoplasmic	ASSELFNQK		Y																														Y					Y
P35505	Fumarylacetoacetase	ASSIVVSGTPIR	Y	Y	Y	Panel-7	Y		Y	Y	Panel 21	Y											Y	Y					Y	Y	Panel-7	Y		Y	Y	Panel-7	Y		Y	Y	Panel-7	Y
Q9CQE5	Regulator of G-protein signaling 10	ASSQVNVEGQSR	Y	Y	Y	Panel-8	Y
O54943	Period circadian protein homolog 2	ASTLATLK																																Y	Y	Panel-19	Y		Y	Y	Panel-19	Y
P27870	Proto-oncogene vav	ASVNLHSFQVR
P70428	Exostosin-2	ASVVVPEEK
Q6QIY3	Sodium channel protein type 10 subunit alpha	ASYEPIATTLR																						Y	Y
Q60631	Growth factor receptor-bound protein 2	ATADDELSFK	Y																																								Y
Q9WUT3	Ribosomal protein S6 kinase alpha-2	ATDAEYAVK																																															Y
P28738	Kinesin heavy chain isoform 5C	ATEILNLLLK	Y	Y	Y	Panel-5	Y																	Y	Y
Q64446	Copper-transporting ATPase 2	ATHVGNDTTLAQIVK																																Y	Y	Panel-19	Y		Y	Y	Panel-19	Y
P06327	Ig heavy chain V region VH558 A1/A4	ATLTADK																						N																				N
Q9JIF0	Protein arginine N-methyltransferase 1	ATLYVTAIEDR	Y																										Y	Y	Panel-30	Y
Q3UYV9	Nuclear cap-binding protein subunit 1	ATNDEIFSILK																											N															Y
P52825	Carnitine O-palmitoyltransferase 2, mitochondrial	ATNLTVSAVR						Y															Y																					Y
Q922J3	CAP-Gly domain-containing linker protein 1	ATSHVGEIEQELALAR																					Y						Y														Y
P27546	Microtubule-associated protein 4	ATSPSTLVSTGPSSR	Y										Y										Y						Y														Y
O08677	Kininogen-1	ATSQVVAGTK							Y															N																				Y	Y	Panel-22	Y
Q8VCN5	Cystathionine gamma-lyase	AVAALDGAK																											Y	Y				Y	Y	Panel-19	Y		Y	Y	Panel-19	Y
P26039	Talin-1	AVAEQIPLLVQGVR		Y	Y	Panel-6	Y							Y	Y	Panel-28	Y												Y														Y	Y	Y	Panel-13	Y
Q9JHW2	Omega-amidase NIT2	AVDNQVYVATASPAR	Y					Y					Y						Y	Y	Panel-12	Y	Y	Y	Y	Panel-12	Y						Y	Y				Y	Y				Y	Y				Y
Q64442	Sorbitol dehydrogenase	AVEAFETAK		Y	Y	Panel-7	Y						Y											Y					Y	Y	Panel-7	Y	Y	Y	Y	Panel-16	Y	Y	Y	Y	Panel-16	Y		Y	Y	Panel-22	Y
P40142	Transketolase	AVELAANTK	Y	Y	Y	Panel-7	Y	Y					Y					Y	Y	Y	Panel-12	Y		Y	Y	Panel-12	Y		Y	Y	Panel-7	Y		Y	Y	Panel-7	Y		Y	Y	Panel-7	Y		Y	Y	Panel-22	Y	Y
O70435	Proteasome subunit alpha type-3	AVENSSTAIGIR	Y	Y									Y					Y					Y											Y					Y					Y
P55065	Phospholipid transfer protein	AVEPQLEDDER																						Y
Q9JHH9	Coatomer subunit zeta-2	AVFILDNDGR		Y																				Y
Q8VDN2	Sodium/potassium-transporting ATPase subunit alpha-1	AVFQANQENLPILK	Y	Y	Y	Panel-5	Y																Y						Y	Y	Panel-20	Y	Y	Y	Y	Panel-9	Y	Y	Y	Y	Panel-9	Y		Y	Y	Panel-23	Y
P68368	Tubulin alpha-4A chain	AVFVDLEPTVIDEIR	Y	Y	Y			Y					Y					Y					Y										Y					Y					Y	Y	Y	Panel-22	Y
P12032	Metalloproteinase inhibitor 1	AVGNAADIR		N										Y
Q9DBA8	Probable imidazolonepropionase	AVGPAAVIQK																											N					Y	Y				Y	Y
Q8K4Z6	G-protein coupled receptor family C group 6 member A	AVIGAGYSETSIAVSR																						Y
Q8VCT4	Carboxylesterase 1D	AVIGDHGDEIFSVFGSPFLK		Y	Y			Y					Y										Y	Y									Y					Y					Y	Y	Y
O88448	Kinesin light chain 2	AVIQGLETLR																																Y					Y					Y
Q91WP6	Serine protease inhibitor A3N	AVLDVAETGTEAAAATGVK											Y											Y																			Y					Y
P70362	Ubiquitin recognition factor in ER-associated degradation protein 1	AVLENALR																						Y
Q60994	Adiponectin	AVLFTYDQYQEK							Y	Y	Panel 21	Y												Y	Y
P61939	Thyroxine-binding globulin	AVLHIGEEGTK																						Y
P06745	Glucose-6-phosphate isomerase	AVLHVALR	Y					Y						Y	Y			Y	Y	Y	Panel-12	Y		Y	Y	Panel-12	Y
Q61072	Disintegrin and metalloproteinase domain-containing protein 9	AVLPQTR
Q8C0D5	Elongation factor-like GTPase 1	AVLPVAESFGFADEIR																																Y					Y
Q80XL6	Acyl-CoA dehydrogenase family member 11	AVLTVTQYR																																Y	Y	Panel-19	Y		Y	Y	Panel-19	Y
Q07174	Mitogen-activated protein kinase kinase kinase 8	AVLVDFGLSVK
Q99KQ4	Nicotinamide phosphoribosyltransferase	AVPEGSVIPR																																Y					Y					Y	Y	Panel-22	Y
Q3UHX0	Nucleolar protein 8	AVPGTEVPGHK		Y																									Y
Q9WV55	Vesicle-associated membrane protein-associated protein A	AVPLNASK																						Y	Y	Panel-18	Y							Y	Y	Panel-16	Y		Y	Y	Panel-16	Y
O88833	Cytochrome P450 4A10	AVQFYLHR																											Y
Q8BZN6	Dedicator of cytokinesis protein 10	AVSQLIADAGIGGSR		Y																														Y	Y				Y	Y
O08997	Copper transport protein ATOX1	AVSYLGPK	Y	Y	Y	Panel-7	Y	Y	Y	Y	Panel 21	Y	Y					Y					Y	Y					Y	Y	Panel-7	Y		Y	Y	Panel-7	Y		Y	Y	Panel-7	Y	Y	Y	Y	Panel-22	Y
P68510	14-3-3 protein eta	AVTELNEPLSNEDR	Y	Y	Y	Panel-5	Y	Y					Y					Y	Y	Y	Panel-12	Y	Y	Y	Y	Panel-12	Y	Y	Y				Y					Y					Y	Y	Y	Panel-13	Y	Y
P68254	14-3-3 protein theta	AVTEQGAELSNEER	Y	Y	Y	Panel-5	Y	Y					Y					Y	Y	Y	Panel-12	Y	Y	Y	Y	Panel-12	Y	Y	Y				Y					Y					Y	Y	Y	Panel-13	Y	Y	Y
Q9CQV8	14-3-3 protein beta/alpha	AVTEQGHELSNEER	Y	Y	Y	Panel-8	Y	Y					Y					Y					Y										Y	Y	Y			Y	Y	Y			Y	Y	Y	Panel-22	Y	Y	Y
P48754	Breast cancer type 1 susceptibility protein homolog	AVVGIVSK																																Y	Y	Panel-19	Y		Y	Y	Panel-19	Y
P62918	60S ribosomal protein L8	AVVGVVAGGGR	Y	Y	Y	Panel-8	Y	Y					Y					Y					Y											Y	Y	Panel-16	Y		Y	Y	Panel-16	Y	Y	Y	Y	Panel-22	Y
Q80TB8	Synaptic vesicle membrane protein VAT-1 homolog-like	AVVLAGFGGLNK	Y	Y	Y																													Y					Y
P62814	V-type proton ATPase subunit B, brain isoform	AVVQVFEGTSGIDAK	Y										Y					Y											Y														Y
Q9CR62	Mitochondrial 2-oxoglutarate/malate carrier protein	AVVVNAAQLASYSQSK	Y	N				Y					Y										Y						N				Y	N				Y	N					Y
O35459	Delta(3,5)-Delta(2,4)-dienoyl-CoA isomerase, mitochondrial	AVVVSGAGK																																Y	Y	Panel-19	Y		Y	Y	Panel-19	Y
P97443	Histone-lysine N-methyltransferase Smyd1	AYAILLVTHGPSHPITK																																Y					Y
P51660	Peroxisomal multifunctional enzyme type 2	AYALAFAER		Y	Y			Y																										Y					Y
Q9R0B6	Laminin subunit gamma-3	AYEITYVR
P14094	Sodium/potassium-transporting ATPase subunit beta-1	AYGENIGYSEK	Y	Y	Y	Panel-6	Y						Y										Y						Y					Y					Y
Q05909	Receptor-type tyrosine-protein phosphatase gamma	AYIATQGPLK																																										Y	Y	Panel-13	Y
Q8R4K8	Pappalysin-1	AYLDVNELK																						Y	Y
Q9JM76	Actin-related protein 2/3 complex subunit 3	AYLQQLR	Y	Y	Y	Panel-5	Y																	Y
Q61830	Macrophage mannose receptor 1	AYLTTVEDR																						Y																				Y	Y	Panel-13	Y
P12399	Protein CTLA-2-alpha	AYNLNEER																						Y
P61982	14-3-3 protein gamma	AYSEAHEISK	Y	Y	Y	Panel-5	Y	Y					Y					Y	Y	Y	Panel-12	Y	Y	Y	Y	Panel-12	Y		Y														Y	Y	Y	Panel-13	Y
P84104	Serine/arginine-rich splicing factor 3	DAADAVR		Y																				N
Q9R269	Periplakin	DAALQNVSDSEK																											Y	Y	Panel-30	Y
Q921M7	Protein FAM49B	DAEGILEDLQSYR	Y	Y	Y	Panel-6	Y						Y					Y	Y	Y	Panel-12	Y		Y	Y	Panel-12	Y		Y					Y					Y				Y	Y				Y
O88685	26S proteasome regulatory subunit 6A	DAFALAK																						Y					Y	Y	Panel-20	Y
Q8BXA1	Golgi integral membrane protein 4	DAGFQALEEQNQVEPR
O89053	Coronin-1A	DAGPLLISLK	Y										Y										Y	Y	Y			Y					Y					Y					Y	Y	Y			Y
Q7M756	Inactive serine protease 54	DAGQNFR																																										N
P63017	Heat shock cognate 71 kDa protein	DAGTIAGLNVLR	Y	Y	Y			Y					Y					Y	Y	Y	Panel-12	Y	Y					Y					Y	Y	Y			Y	Y	Y			Y	Y	Y			Y
O55126	Protein NipSnap homolog 2	DAHSNLLAK		Y	Y																		Y	N				Y	Y	Y														Y
A3FIN4	Phospholipid-transporting ATPase FetA	DAIDDVK
Q9CS72	Filamin-A-interacting protein 1	DAILAQEK																						N
P08030	Adenine phosphoribosyltransferase	DALEPGQR
Q9DCJ9	N-acetylneuraminate lyase	DALISFLR											Y					Y										Y	Y															Y				Y
Q8CGM2	Retinitis pigmentosa 1-like 1 protein	DAPAPSHPAPSHR
Q80YC5	Coagulation factor XII	DAPDGPTVVLTVDGR																						Y
P62806	Histone H4	DAVTYTEHAK						Y					Y					Y										Y	Y	Y			Y					Y										Y
Q78IK4	MICOS complex subunit Mic27	DAYVYLK																						Y	Y	Panel-18	Y							Y	Y	Panel-16	Y		Y	Y	Panel-16	Y
P06837	Neuromodulin	DDAPVADGVEK																											Y
Q9ERE7	LRP chaperone MESD	DDDIEEGDLPEHK		Y									Y															Y	Y															Y				Y
P16125	L-lactate dehydrogenase B chain	DDEVAQLR																					Y					Y	Y
Q9CQA3	Succinate dehydrogenase [ubiquinone] iron-sulfur subunit, mitochondrial	DDFTEER						Y															Y					Y	Y	Y	Panel-30	Y	Y					Y
Q3URD3	Sarcolemmal membrane-associated protein	DDLQGTQSETEAK											Y										Y	Y	Y	Panel-18	Y	Y					Y					Y										Y
P32261	Antithrombin-III	DDLYVSDAFHK																						Y	Y																		Y	Y
P62869	Elongin-B	DDQLLDDGK		Y	Y	Panel-8	Y																	N					Y	Y	Panel-20	Y												Y
Q9D855	Cytochrome b-c1 complex subunit 7	DDTLHETEDVK	Y					Y					Y					Y					Y					Y	Y	Y	Panel-30	Y	Y					Y					Y					Y
P97372	Proteasome activator complex subunit 2	DEAAYGALR											Y											Y																			Y	Y	Y	Panel-22	Y	Y
Q9D0K2	Succinyl-CoA:3-ketoacid coenzyme A transferase 1, mitochondrial	DEADADLINAGK																					Y						Y	Y	Panel-30	Y
Q8K0D2	Hyaluronan-binding protein 2	DEIPHNDIALLK																						Y	Y
Q91VC3	Eukaryotic initiation factor 4A-III	DELTLEGIK																																														Y
P10518	Delta-aminolevulinic acid dehydratase	DEQGSAADSEDSPTIEAVR	Y	N				Y					Y					Y					Y					Y					Y					Y					Y	N				Y
O55142	60S ribosomal protein L35a	DETEFYLGK						Y															Y						Y	Y	Panel-20	Y	Y					Y					Y					Y	Y
O35488	Very long-chain acyl-CoA synthetase	DETLTYAQVDR		Y	Y																							Y	Y	Y	Panel-20	Y	Y	Y	Y	Panel-16	Y	Y	Y	Y	Panel-16	Y
Q60823	RAC-beta serine/threonine-protein kinase	DEVAHTVTESR						Y					Y																				Y	Y	Y			Y	Y	Y			Y	Y
Q9CZC8	Secernin-1	DEVQEVVYFPAVDHDAESK	Y	Y	Y																													Y					Y				Y
P70389	Insulin-like growth factor-binding protein complex acid labile subunit	DFALQNPGVVPR																						Y
Q6P5F9	Exportin-1	DFEEYPEHR	Y	Y																								Y						Y	Y	Panel-19	Y		Y	Y	Panel-19	Y	Y					Y
O70400	PDZ and LIM domain protein 1	DFEQPLAISR											Y										Y										Y					Y					Y	Y	Y
Q99JF8	PC4 and SFRS1-interacting protein	DFKPGDLIFAK	Y										Y						Y	Y	Panel-12	Y																										Y
P48962	ADP/ATP translocase 1	DFLAGGIAAAVSK	Y					Y					Y	N				Y					Y					Y																				Y
P16331	Phenylalanine-4-hydroxylase	DFLGGLAFR		Y																								Y					Y	Y	Y	Panel-19	Y	Y	Y	Y	Panel-19	Y
Q9ERL9	Guanylate cyclase soluble subunit alpha-1	DFLNSFSTLLK																																Y					Y				Y	Y
Q62219	Transforming growth factor beta-1-induced transcript 1 protein	DFLQLFAPR											Y																														Y					Y
P51410	60S ribosomal protein L9	DFNHINVELSLLGK	Y	Y	Y			Y					Y					Y					Y					Y					Y	Y	Y			Y	Y	Y			Y	Y	Y	Panel-23	Y	Y
Q9Z2I0	Mitochondrial proton/calcium exchanger protein	DFSAFFQK		Y	Y			Y															Y											Y	Y	Panel-19	Y		Y	Y	Panel-19	Y						Y
P70271	PDZ and LIM domain protein 4	DFSAPLTISR																																										Y				Y
O55022	Membrane-associated progesterone receptor component 1	DFTPAELR	Y	Y	Y	Panel-5	Y	Y					Y															Y	Y	Y	Panel-20	Y	Y	Y	Y	Panel-16	Y	Y	Y	Y	Panel-16	Y	Y	Y				Y	Y
Q9EPQ7	StAR-related lipid transfer protein 5	DFVDLVLVK							Y	Y	Panel 21	Y		Y	Y													Y	Y	Y	Panel-20	Y	Y	Y				Y	Y					Y					Y
P97311	DNA replication licensing factor MCM6	DFYVAFQDLPTR
Q2TPA8	Hydroxysteroid dehydrogenase-like protein 2	DGANIVIAAK		Y	Y	Panel-6	Y	Y															Y	Y	Y	Panel-18	Y	Y	Y	Y	Panel-20	Y	Y					Y						Y
Q9Z0X1	Apoptosis-inducing factor 1, mitochondrial	DGEQHEDLNEVAK						Y					Y										Y					Y	Y				Y					Y					Y					Y
Q99LJ1	Tissue alpha-L-fucosidase	DGLIVPIFQER																											Y															Y	Y	Panel-22	Y
Q00612	Glucose-6-phosphate 1-dehydrogenase X	DGLLPEDTFIVGYAR						Y					Y																															Y
Q9DBL7	Bifunctional coenzyme A synthase	DGLSEAAAQSR						Y																				Y					Y	Y	Y	Panel-19	Y	Y	Y	Y	Panel-19	Y	Y	Y	Y
P0DP28	Calmodulin-3	DGNGYISAAELR	Y					Y					Y					Y										Y	Y				Y					Y					Y					Y
Q9Z0U1	Tight junction protein ZO-2	DGNLHEGDIILK																																									Y	Y
P50543	Protein S100-A11	DGNNTQLSK
Q8BMS1	Trifunctional enzyme subunit alpha, mitochondrial	DGPGFYTTR						Y	Y	Y	Panel 21	Y	Y										Y	Y	Y			Y	Y	Y			Y					Y						Y				Y	Y
Q8BK67	Protein RCC2	DGQILPVPNVVVR		Y	Y	Panel-6	Y																						Y	Y	Panel-20	Y		Y	Y	Panel-9	Y		Y	Y
Q6PDM2	Serine/arginine-rich splicing factor 1	DGTGVVEFVR	Y										Y										Y					Y	N				Y					Y					Y	N				Y	N
O35955	Proteasome subunit beta type-10	DGVILGADTR	Y																					Y
P01029	Complement C4-B	DHAVDLIQK																						Y	Y	Panel-18	Y	Y					Y					Y					Y	Y	Y	Panel-23	Y
Q9JHH6	Carboxypeptidase B2	DHEELSLVASEAVR																						Y	Y
P63280	SUMO-conjugating enzyme UBC9	DHPFGFVAVPTK							Y	Y																																		Y					Y
Q9Z2E5	Protein atonal homolog 7	DHPYLPFPGAR																																Y	Y				Y	Y
Q9D0M5	Dynein light chain 2, cytoplasmic	DIAAYIK		Y	Y	Panel-5	Y
P41317	Mannose-binding protein C	DIAYLGITDVR																						Y									Y					Y					Y	Y	Y	Panel-22	Y
Q8VEK3	Heterogeneous nuclear ribonucleoprotein U	DIDIHEVR	Y	Y	Y	Panel-5	Y						Y										Y										Y	Y	Y	Panel-9	Y	Y	Y	Y	Panel-9	Y	Y	Y	Y			Y	Y
Q8BMF4	Dihydrolipoyllysine-residue acetyltransferase component of pyruvate dehydrogenase complex, mitochondrial	DIDSFVPSK						Y															Y	Y	Y	Panel-18	Y	Y						Y	Y	Panel-16	Y		Y	Y	Panel-16	Y						Y
Q05144	Ras-related C3 botulinum toxin substrate 2	DIDSVK																																										N
Q9D6J6	NADH dehydrogenase [ubiquinone] flavoprotein 2, mitochondrial	DIEEIIDELK	Y					Y					Y										Y					Y	Y	Y	Panel-30	Y	Y					Y					Y					Y
P70335	Rho-associated protein kinase 1	DIEVEPVQQGEK
Q61147	Ceruloplasmin	DIFTGLIGPMK							Y				Y											Y	Y	Panel-18	Y	Y															Y					Y
Q9D051	Pyruvate dehydrogenase E1 component subunit beta, mitochondrial	DIIFAVK	Y																										Y	Y	Panel-30	Y
Q8BGQ7	Alanine--tRNA ligase, cytoplasmic	DIINEEEVQFLK																										Y	Y	Y	Panel-30	Y	Y					Y					Y					Y
Q9WV60	Glycogen synthase kinase-3 beta	DIKPQNLLLDPDTAVLK	Y	Y	Y	Panel-5	Y																																				Y	Y	Y	Panel-22	Y
O54754	Aldehyde oxidase 1	DILADIVQK		Y				Y																									Y	Y				Y	Y
Q8C1C1	Proactivator polypeptide-like 1	DILNAFK
Q9CQC6	Basic leucine zipper and W2 domain-containing protein 1	DINAVAASLR		Y	Y								Y																					Y					Y				Y					Y
Q3UZZ6	Sulfotransferase 1 family member D1	DIPEEILNK		Y	Y	Panel-8	Y																					Y	Y	Y	Panel-20	Y	Y	Y	Y	Panel-9	Y	Y	Y	Y	Panel-9	Y
Q9DBG3	AP-2 complex subunit beta	DIPNENELQFQIK	Y	Y	Y	Panel-8	Y						Y															Y	Y	Y	Panel-20	Y	Y	Y	Y	Panel-9	Y	Y	Y	Y	Panel-9	Y	Y	Y	Y	Panel-23	Y	Y
Q810A7	ATP-dependent RNA helicase DDX42	DIPVLVATDVAAR		Y	Y	Panel-8	Y																						Y															Y	Y	Panel-23	Y
P51658	Estradiol 17-beta-dehydrogenase 2	DIQHAISAR		Y																													Y	Y	Y	Panel-19	Y	Y	Y	Y	Panel-19	Y							Y
Q9D819	Inorganic pyrophosphatase	DISDVER		Y	Y	Panel-8	Y																	Y	Y				Y	Y	Panel-20	Y
P15105	Glutamine synthetase	DIVEAHYR	Y	Y	Y	Panel-8	Y	Y	Y	Y	Panel 21	Y	Y					Y						Y									Y	Y	Y	Panel-9	Y	Y	Y	Y	Panel-9	Y	Y	Y	Y			Y
Q7TMB8	Cytoplasmic FMR1-interacting protein 1	DIVEYAELK																											Y
P47757	F-actin-capping protein subunit beta	DIVNGLR		Y	Y									Y	Y	Panel-28	Y																	Y	Y	Panel-19	Y		Y	Y	Panel-19	Y
Q8BHC1	Ras-related protein Rab-39B	DIYELVK		Y	Y																													Y	Y	Panel-19	Y		Y	Y	Panel-19	Y
Q9EPC1	Alpha-parvin	DLAEDLYDGQVLQK		Y	Y	Panel-8	Y						Y															Y	Y	Y	Panel-20	Y	Y					Y					Y	Y				Y
P06801	NADP-dependent malic enzyme	DLAFTLEER	Y	Y	Y			Y					Y										Y					Y					Y					Y					Y					Y
O08756	3-hydroxyacyl-CoA dehydrogenase type-2	DLAPTGIR	Y	Y	Y	Panel-7	Y							Y	Y	Panel-28	Y						Y						Y	Y	Panel-7	Y	Y	Y	Y	Panel-7	Y	Y	Y	Y	Panel-7	Y	Y	Y	Y	Panel-22	Y	Y
P16546	Spectrin alpha chain, non-erythrocytic 1	DLASVQALLR	Y					Y					Y					Y					Y					Y	Y	Y	Panel-30	Y	Y					Y					Y					Y
Q91ZV0	Melanoma inhibitory activity protein 2	DLEEELER							Y																				N																				Y
P04186	Complement factor B	DLEIEEVLFHPK						Y	Y	Y	Panel 21	Y	Y											Y				Y															Y	Y	Y	Panel-22	Y	Y
P21619	Lamin-B2	DLESLFHR		Y																																								Y
Q6PDN3	Myosin light chain kinase, smooth muscle	DLEVVEGSAAR											Y																					Y	Y				Y	Y			Y	Y				Y
Q04447	Creatine kinase B-type	DLFDPIIEER	Y	Y	Y	Panel-5	Y	Y	Y	Y	Panel 21	Y	Y	Y	Y	Panel-28	Y	Y	Y	Y	Panel-12	Y	Y	Y	Y	Panel-12	Y	Y					Y					Y					Y	Y	Y	Panel-13	Y	Y	Y
O09012	Peroxisomal targeting signal 1 receptor	DLFLAAVR																																Y	Y	Panel-16	Y		Y	Y	Panel-16	Y
P51859	Hepatoma-derived growth factor	DLFPYEESK	Y	Y	Y	Panel-5	Y											Y	Y	Y	Panel-12	Y		Y	Y	Panel-12	Y	Y						Y	Y	Panel-16	Y		Y	Y	Panel-16	Y	Y	Y	Y	Panel-23	Y	Y	Y
Q99L13	3-hydroxyisobutyrate dehydrogenase, mitochondrial	DLGLAQDSATSTK						Y					Y										Y					Y	Y				Y					Y										Y
Q920N1	Outer dense fiber protein 3	DLGPAYSILGR		N																														Y					Y					N
P54310	Hormone-sensitive lipase	DLGQPVTLK						Y																					Y	Y	Panel-20	Y		Y	Y	Panel-9	Y		Y	Y	Panel-9	Y
Q61598	Rab GDP dissociation inhibitor beta	DLGTDSQIFISR	Y	Y	Y	Panel-5	Y	Y					Y	Y	Y	Panel-28	Y	Y	Y	Y	Panel-12	Y	Y	Y	Y	Panel-12	Y	Y					Y					Y					Y	Y	Y	Panel-13	Y	Y	Y
P28654	Decorin	DLHTLILVNNK											Y						Y	Y	Panel-12	Y		Y																				Y	Y	Panel-13	Y
Q9CY02	Alpha-hemoglobin-stabilizing protein	DLISTGIK																						Y
O88351	Inhibitor of nuclear factor kappa-B kinase subunit beta	DLKPENIVLQQGEK																						Y	Y
Q99LP6	GrpE protein homolog 1, mitochondrial	DLLEVADILEK	Y					Y					Y										Y					Y	Y	Y	Panel-30	Y	Y					Y					Y					Y
Q6ZWY3	40S ribosomal protein S27-like	DLLHPSLEEEK						Y										Y					Y					Y	Y				Y					Y					Y	Y	Y			Y
P83741	Serine/threonine-protein kinase WNK1	DLLNHAFFQEETGVR							N																				Y															N					N
O35227	Disintegrin and metalloproteinase domain-containing protein 7	DLLPDVNIIGNR											Y
P51945|Q9QYG0	Cyclin-G1|Protein NDRG2	DLNFER							Y															Y																				Y					Y
Q9D1M4	Eukaryotic translation elongation factor 1 epsilon-1	DLNSYLEDK		Y	Y																		Y					Y	Y															Y	Y	Panel-22	Y
Q8BMA6	Signal recognition particle subunit SRP68	DLPDVQELITQVR											Y																				Y	Y	Y	Panel-19	Y	Y	Y	Y	Panel-19	Y		Y	Y			Y
Q64514	Tripeptidyl-peptidase 2	DLPFIVSHR		Y	Y								Y															Y															Y	Y	Y	Panel-23	Y	Y
Q6PB66	Leucine-rich PPR motif-containing protein, mitochondrial	DLPITEAVFSALVTGHAR		Y	Y			Y															Y					Y					Y	Y	Y	Panel-19	Y	Y	Y	Y	Panel-19	Y						Y
Q9CQW2	ADP-ribosylation factor-like protein 8B	DLPNALDEK	Y	Y	Y	Panel-5	Y						Y										Y	Y				Y	Y	Y	Panel-20	Y	Y					Y					Y	Y				Y
P01867	Ig gamma-2B chain C region	DLPSPIER							Y	Y	Panel 21	Y											Y	Y	Y	Panel-18	Y																	Y	Y	Panel-23	Y	Y
Q9Z315	U4/U6.U5 tri-snRNP-associated protein 1	DLQGLTVEHAIDSFR							Y																									Y					Y					Y				Y	Y
Q6WVG3	BTB/POZ domain-containing protein KCTD12	DLQLVLPDYFPER	Y	Y	Y	Panel-5	Y																						Y	Y	Panel-20	Y												Y
O88998	Noelin	DLQYVEK		Y	Y	Panel-7	Y																	Y					N					N					N
Q8C0M9	Isoaspartyl peptidase/L-asparaginase	DLSAGAVSAVR	Y					Y					Y										Y						Y	Y	Panel-30	Y
P35436	Glutamate receptor ionotropic, NMDA 2A	DLSFTEEGYQVHPR																						Y	Y	Panel-18	Y
Q3UV55	Nuclear receptor subfamily 1 group D member 1	DLSQHDQVTLLK																											Y
P24527	Leukotriene A-4 hydrolase	DLSSHQLNEFLAQVLQK	Y	Y	Y			Y					Y	Y	Y			Y					Y					Y	Y				Y	Y	Y			Y	Y	Y			Y	Y				Y
O35381	Acidic leucine-rich nuclear phosphoprotein 32 family member A	DLSTIEPLK		Y	Y	Panel-5	Y																	Y	Y									Y	Y	Panel-19	Y		Y	Y	Panel-19	Y		Y	Y	Panel-13	Y
P97822	Acidic leucine-rich nuclear phosphoprotein 32 family member E	DLSTVEALQNLK						Y					Y					Y	Y	Y	Panel-12	Y	Y	Y	Y	Panel-12	Y	Y															Y	Y	Y	Panel-22	Y
P34927	Asialoglycoprotein receptor 1	DLTEDHSSLLLHVK																															Y	Y	Y	Panel-16	Y	Y	Y	Y	Panel-16	Y
Q9Z130	Heterogeneous nuclear ribonucleoprotein D-like	DLTEYLSR	Y	Y	Y	Panel-5	Y																						Y	Y	Panel-20	Y											Y	Y				Y
Q9DAR7	m7GpppX diphosphatase	DLTPEHLPLLR		Y	Y	Panel-6	Y																						Y					Y					Y				Y	Y	Y			Y
Q9ET22	Dipeptidyl peptidase 2	DLTQLFGFAR																										Y	Y	Y	Panel-30	Y	Y					Y										Y
Q03401	Cysteine-rich secretory protein 1	DLTYDVGPK											Y																Y	Y				Y	Y				Y	Y
Q3U2P1	Protein transport protein Sec24A	DLVQLPVVTSSTIVR																																Y	Y	Panel-19	Y		Y	Y	Panel-19	Y		Y
E9Q401	Ryanodine receptor 2	DLYAFYPLLIR		Y	Y																		Y						Y					Y	Y				Y	Y
P08071	Lactotransferrin	DNAGDVAFTR																						Y
Q01730	Ras suppressor protein 1	DNDLISLPK																																Y	Y	Panel-9	Y		Y	Y	Panel-9	Y		Y	Y	Panel-23	Y
P19324	Serpin H1	DNQSGSLLFIGR																					Y						Y	Y	Panel-30	Y																Y
Q9CVB6	Actin-related protein 2/3 complex subunit 2	DNTINLIHTFR	Y	Y	Y			Y					Y					Y										Y	Y				Y					Y					Y	Y	Y	Panel-23	Y	Y
P98154	Integral membrane protein DGCR2/IDD	DNVVDEGFYFTPK		Y	Y																								Y	Y				Y	Y				Y	Y
Q02596	Glycosylation-dependent cell adhesion molecule 1	DNVVIESTKPENQEAQDGLR
P70670	Nascent polypeptide-associated complex subunit alpha, muscle-specific form	DPASPVTSLVVPAAHK																					Y						Y
P51150	Ras-related protein Rab-7a	DPENFPFVVLGNK	Y					Y					Y											Y										Y	Y				Y	Y			Y	Y				Y
P50543	Protein S100-A11	DPGVLDR																						Y	Y	Panel-18	Y
P18181	CD48 antigen	DPLGPYK
Q8CIN4	Serine/threonine-protein kinase PAK 2	DPLSANHSLKPLPSVPEEK
Q99JX4	Eukaryotic translation initiation factor 3 subunit M	DPNAFLFDHLLTLKPVK		Y																														Y					Y
Q00724	Retinol-binding protein 4	DPNGLSPETR							Y	Y	Panel 21	Y												Y
P18654	Ribosomal protein S6 kinase alpha-3	DPTEEIEILLR																											Y																			Y
Q99P30	Peroxisomal coenzyme A diphosphatase NUDT7	DPVDTDDTATALR							N															Y	Y			Y	Y	Y			Y					Y											N
Q3UIU2	NADH dehydrogenase [ubiquinone] 1 beta subcomplex subunit 6	DQELSPR		Y	Y	Panel-8	Y																	Y	Y	Panel-18	Y		Y	Y														Y
Q923J1	Transient receptor potential cation channel subfamily M member 7	DQEPIFYK
Q60605	Myosin light polypeptide 6	DQGTYEDYVEGLR	Y	N									Y										Y					Y															Y	N				Y
Q9DCL9	Multifunctional protein ADE2	DQITAGNAAR	Y	N									Y										Y	N																			Y	Y
P60843	Eukaryotic initiation factor 4A-I	DQIYDIFQK		Y					Y	Y	Panel 21	Y	Y											Y				Y					Y	Y	Y	Panel-16	Y	Y	Y	Y	Panel-16	Y		Y	Y	Panel-23	Y
Q8C5L6	Inositol polyphosphate 5-phosphatase K	DQLFIAK																																Y					Y										Y
P61458	Pterin-4-alpha-carbinolamine dehydratase	DQLLPNLR		Y	Y	Panel-5	Y						Y																Y	Y	Panel-20	Y												Y
P98086	Complement C1q subcomponent subunit A	DQPRPAFSAIR																						Y	Y
Q9WU38	Amiloride-sensitive sodium channel subunit beta	DQSSNITLSR																						Y	Y
P47857	ATP-dependent 6-phosphofructokinase, muscle type	DQTDFEHR	Y					Y					Y					Y					Y					Y	Y	Y	Panel-30	Y	Y					Y					Y					Y
Q8CGC7	Bifunctional glutamate/proline--tRNA ligase	DQVDSAVQELLQLK	Y					Y															Y					Y					Y					Y					Y					Y
P23198	Chromobox protein homolog 3	DSDEADLVLAK																										Y						Y	Y				Y	Y
O70318	Band 4.1-like protein 2	DSEGVDIK																																N					N					N
Q8BUE4	Ferroptosis suppressor protein 1	DSFHHNVAALR		N				Y																N										N					N
Q07456	Protein AMBP	DSLLQEFK																						Y	Y			Y
P98086	Complement C1q subcomponent subunit A	DSLSFSNTNNK																						Y
Q8R3K3	Pentatricopeptide repeat-containing protein 2, mitochondrial	DSPALIAR																																Y	Y	Panel-16	Y		Y	Y	Panel-16	Y
Q99LD4	COP9 signalosome complex subunit 1	DSQTQAILTK	Y	Y	Y	Panel-5	Y	Y					Y										Y										Y					Y					Y	Y				Y
O70624	Myocilin	DSSIQHADLESTK																	N
P43883	Perilipin-2	DSVASTVSGVVDK																															Y	Y	Y	Panel-16	Y	Y	Y	Y	Panel-16	Y		Y				Y	Y
P01867	Ig gamma-2B chain C region	DTAPVLDSDGSYFIYSK																										Y
O54734	Dolichyl-diphosphooligosaccharide--protein glycosyltransferase 48 kDa subunit	DTHSLFFR											Y															Y	Y	Y	Panel-30	Y											Y					Y
Q78PY7	Staphylococcal nuclease domain-containing protein 1	DTNGENIAESLVAEGLATR		N									Y											Y				Y	Y	Y			Y	Y	Y			Y	Y	Y			Y	Y	Y			Y
Q61425	Hydroxyacyl-coenzyme A dehydrogenase, mitochondrial	DTPGFIVNR						Y															Y											Y	Y	Panel-16	Y		Y	Y	Panel-16	Y						Y	Y
Q06770	Corticosteroid-binding globulin	DTPLTLTVLHK																						Y	Y				Y	Y	Panel-20	Y	Y					Y					Y	Y				Y
Q9JKV2	Serine/threonine-protein kinase ICK	DTPTLQSSAK
Q9CXZ1	NADH dehydrogenase [ubiquinone] iron-sulfur protein 4, mitochondrial	DTQLITVDEK						Y					Y										Y					Y	Y	Y	Panel-30	Y
Q63810	Calcineurin subunit B type 1	DTQLQQIVDK	Y	Y	Y	Panel-8	Y																						Y	Y	Panel-20	Y		Y	Y	Panel-16	Y		Y	Y	Panel-16	Y	Y	Y
Q00342	Receptor-type tyrosine-protein kinase FLT3	DTQLYVLR																											Y
Q3TXS7	26S proteasome non-ATPase regulatory subunit 1	DTSEDVEELVEPVAAHGPK	Y	Y	Y	Panel-7	Y	Y					Y										Y					Y	Y	Y	Panel-7	Y	Y	Y	Y	Panel-9	Y	Y	Y	Y	Panel-9	Y	Y	Y	Y	Panel-23	Y	Y
Q9CQ06	39S ribosomal protein L24, mitochondrial	DTSVEDALER							Y	Y	Panel 21	Y												Y	Y			Y	Y	Y																			Y
Q9WVL3	Solute carrier family 12 member 7	DTTAAHQALLVAK							Y														Y	N				Y	Y	Y	Panel-20	Y																	Y
Q9D1K2	V-type proton ATPase subunit F	DTTINEIEDTFR	Y	Y	Y	Panel-5	Y						Y															Y	Y	Y													Y	Y
Q8R0W0	Epiplakin	DTVTPGELLK
P10711	Transcription elongation factor A protein 1	DTYVSSFPR		Y	Y	Panel-8	Y																																					Y
Q8CHC4	Synaptojanin-1	DVAVDTVK
P80316	T-complex protein 1 subunit epsilon	DVDFELIK		Y	Y	Panel-5	Y						Y																					Y	Y	Panel-9	Y		Y	Y	Panel-9	Y		Y	Y	Panel-22	Y	Y	Y
Q9Z1W8	Potassium-transporting ATPase alpha chain 2	DVELADQK																											Y
P63323	40S ribosomal protein S12	DVIEEYFK	Y	Y	Y	Panel-5	Y	Y					Y					Y					Y					Y					Y					Y					Y	Y	Y	Panel-13	Y	Y
Q9WTQ5	A-kinase anchor protein 12	DVLEPTQALAAGAVPILAK																																									Y					Y
Q91YI0	Argininosuccinate lyase	DVLFPGYTHLQR		Y	Y	Panel-5	Y						Y	Y	Y													Y					Y	Y	Y	Panel-9	Y	Y	Y	Y	Panel-9	Y	Y	Y	Y	Panel-23	Y	Y
O35678	Monoglyceride lipase	DVLQHVDTIQK	Y					Y					Y																				Y	Y	Y			Y	Y	Y			Y	Y
Q9CZU6	Citrate synthase, mitochondrial	DVLSNLIPK	Y					Y					Y	Y	Y	Panel-28	Y	Y					Y					Y					Y					Y					Y					Y
Q64521	Glycerol-3-phosphate dehydrogenase, mitochondrial	DVLTGQEFDVR						Y																				Y					Y	Y	Y			Y	Y	Y				Y
P01868|P01869	Ig gamma-1 chain C region secreted form|Ig gamma-1 chain C region, membrane-bound form	DVLTITLTPK																						Y	Y	Panel-18	Y																	Y	Y	Panel-23	Y
Q8VCI5	Peroxisomal biogenesis factor 19	DVLYPSLK		Y	Y								Y																				Y	Y	Y	Panel-19	Y	Y	Y	Y	Panel-19	Y						Y
Q9CZX8	40S ribosomal protein S19	DVNQQEFVR	Y					Y	Y				Y					Y					Y	Y				Y	Y				Y					Y					Y	Y				Y	Y
Q9D1H6	NADH dehydrogenase [ubiquinone] 1 alpha subcomplex assembly factor 4	DVNSLLK																						Y	Y	Panel-18	Y		Y	Y	Panel-20	Y
Q64438	Angiogenin-2	DVNTFIHDTK
P21570	Angiogenin	DVNTFIHGNK
Q9R0Q7	Prostaglandin E synthase 3	DVNVNFEK	Y					Y					Y										Y						Y	Y	Panel-30	Y											Y					Y
Q64133	Amine oxidase [flavin-containing] A	DVPALEITHTFLER		Y	Y																							Y	Y	Y	Panel-20	Y		Y					Y				Y	Y	Y	Panel-23	Y	Y	Y
P70124	Serpin B5	DVPFGFQTVTSDVNK
Q9JMA2	Queuine tRNA-ribosyltransferase catalytic subunit 1	DVPGFAIGGLSGGESK		N																														N					N					N
P48193	Protein 4.1	DVPIVHTETK							Y	Y	Panel 21	Y						Y						Y				Y															Y	Y					Y
P49290	Eosinophil peroxidase	DVSNQIVR
O55131	Septin-7	DVTNNVHYENYR	Y	Y	Y	Panel-5	Y	Y					Y										Y	Y	Y	Panel-18	Y	Y	Y	Y			Y					Y					Y	Y				Y	Y
Q8BGH2	Sorting and assembly machinery component 50 homolog	DVVVQHVHFDGLGR		Y	Y																		Y					Y					Y	Y	Y	Panel-19	Y	Y	Y	Y	Panel-19	Y
Q6PHN9	Ras-related protein Rab-35	DYDHLFK	Y																N					Y	Y				Y	Y	Panel-20	Y		Y					Y					Y
P20108	Thioredoxin-dependent peroxide reductase, mitochondrial	DYGVLLESAGIALR	Y					Y					Y					Y					Y					Y					Y	Y				Y	Y				Y					Y
O08807	Peroxiredoxin-4	DYGVYLEDSGHTLR																						Y
Q61012	Guanine nucleotide-binding protein G(T) subunit gamma-T1	DYIEER																																										Y	Y	Panel-23	Y
Q8R059	UDP-glucose 4-epimerase	DYIHVVDLAK																																Y					Y
P62281	40S ribosomal protein S11	DYLHYIR		Y	Y	Panel-5	Y																	N					Y	Y	Panel-20	Y												Y				Y
Q02862	Alpha-S2-casein-like A	DYTFPNAHYTR
Q99L45	Eukaryotic translation initiation factor 2 subunit 2	DYTYEELLNR	Y	Y	Y	Panel-8	Y						Y																					Y	Y	Panel-9	Y		Y	Y	Panel-9	Y		Y	Y	Panel-22	Y	Y
Q64520	Guanylate kinase	DYYFVTR		Y	Y	Panel-6	Y																																					Y
P47963	60S ribosomal protein L13	EAAEQDVEK		N																														Y					Y					Y
Q9QXY9	Peroxisomal biogenesis factor 3	EAAEYIAQAR																																										Y
P28352	DNA-(apurinic or apyrimidinic site) lyase	EAAGEGPVLYEDPPDQK	Y					Y					Y															Y					Y					Y					Y					Y	Y
Q9CWU5	KH domain-containing protein 3	EAATEQAPVQEVR
Q78ZA7	Nucleosome assembly protein 1-like 4	EAATVEELNPK	Y	Y	Y	Panel-7	Y	Y										Y	Y	Y	Panel-12	Y		Y	Y	Panel-12	Y		Y	Y	Panel-7	Y		Y	Y	Panel-7	Y		Y	Y	Panel-7	Y	Y	Y	Y	Panel-23	Y	Y
Q8CI43	Myosin light chain 6B	EAFELFDR		Y	Y	Panel-6	Y
P10639	Thioredoxin	EAFQEALAAAGDK	Y	Y	Y	Panel-7	Y	Y	Y	Y	Panel 21	Y	Y					Y					Y	Y	Y	Panel-18	Y	Y	Y	Y	Panel-7	Y	Y	Y	Y	Panel-7	Y	Y	Y	Y	Panel-7	Y	Y	Y	Y	Panel-23	Y	Y
Q60605	Myosin light polypeptide 6	EAFQLFDR	Y	Y	Y	Panel-7	Y		Y	Y	Panel 21	Y	Y					Y					Y	Y					Y	Y	Panel-7	Y		Y	Y	Panel-7	Y		Y	Y	Panel-7	Y	Y	Y	Y	Panel-23	Y	Y
Q9JIF7	Coatomer subunit beta	EAGELKPEEEITVGPVQK	Y	Y	Y	Panel-5	Y						Y															Y	Y	Y	Panel-20	Y	Y					Y					Y	Y				Y
Q8JZR0	Long-chain-fatty-acid--CoA ligase 5	EAILEDLQK		Y				Y																									Y	Y	Y	Panel-19	Y	Y	Y	Y	Panel-19	Y
Q9D8B3	Charged multivesicular body protein 4b	EALENANTNTEVLK	Y	Y	Y								Y										Y										Y	Y	Y			Y	Y	Y			Y					Y
O09131	Glutathione S-transferase omega-1	EALENEFK		Y	Y	Panel-6	Y		Y	Y	Panel 21	Y						Y	Y	Y	Panel-12	Y	Y	Y	Y	Panel-12	Y						Y					Y					Y	Y	Y	Panel-13	Y	Y
Q9JJN5	Carboxypeptidase N catalytic chain	EALIQFLEQVHQGIK																						Y	Y																							Y
Q8BP92	Reticulocalbin-2	EALLGVQEDVDEYVK	Y	Y	Y								Y															Y															Y	Y
Q8CB27	Ubiquitin thioesterase OTU1	EALPVLTR																						Y	Y	Panel-18	Y
Q9WUK2	Eukaryotic translation initiation factor 4H	EALTYDGALLGDR	Y					Y										Y					Y	Y	Y																		Y	Y				Y
Q91YE6	Importin-9	EALVDTLTGILSPVQEVR	Y																															N					N									Y
P20918	Plasminogen	EAQLPVIENK																						Y	Y																		Y	Y	Y	Panel-23	Y	Y	Y
Q99MD9	Nuclear autoantigenic sperm protein	EAQLYAAQAHLK																																Y	Y	Panel-19	Y		Y	Y	Panel-19	Y						Y	Y
P11276	Fibronectin	EATIPGHLNSYTIK																						Y	Y
P42337	Phosphatidylinositol 4,5-bisphosphate 3-kinase catalytic subunit alpha isoform	EATLVTIK																											Y
Q6NZJ6	Eukaryotic translation initiation factor 4 gamma 1	EAVGDLLDAFK	Y					Y					Y										Y					Y	Y	Y	Panel-30	Y	Y					Y					Y					Y
O35598	Disintegrin and metalloproteinase domain-containing protein 10	EAVIAQISSHVK											Y																					Y	Y	Panel-9	Y		Y	Y	Panel-9	Y
P70695	Fructose-1,6-bisphosphatase isozyme 2	EAVITAQER						Y	Y	Y	Panel 21	Y											Y						Y	Y	Panel-20	Y																	Y
Q9D2G2	Dihydrolipoyllysine-residue succinyltransferase component of 2-oxoglutarate dehydrogenase complex, mitochondrial	EAVTFLR	Y					Y					Y					Y					Y						Y	Y	Panel-30	Y											Y					Y
Q91YT0	NADH dehydrogenase [ubiquinone] flavoprotein 1, mitochondrial	EAYEAGLIGK						Y															Y						Y	Y	Panel-30	Y	Y					Y										Y
O35490	Betaine--homocysteine S-methyltransferase 1	EAYNLGVR
Q8C7R4	Ubiquitin-like modifier-activating enzyme 6	EDFTLSDFINAVK	Y	Y	Y								Y																					Y					Y									Y
P35385	Heat shock protein beta-7	EDGSLTIR							Y	Y	Panel 21	Y											Y	Y	Y	Panel-18	Y																						Y
P53395	Lipoamide acyltransferase component of branched-chain alpha-keto acid dehydrogenase complex, mitochondrial	EDILSFLEK						Y					Y										Y					Y	Y	Y	Panel-30	Y	Y					Y					Y					Y
Q62048	Astrocytic phosphoprotein PEA-15	EDIPSEK	Y										Y															Y																N
P61922	4-aminobutyrate aminotransferase, mitochondrial	EDLLNNVAR	Y	Y	Y													Y										Y					Y	Y	Y	Panel-19	Y	Y	Y	Y	Panel-19	Y						Y
P52843	Bile salt sulfotransferase 1	EDQVTNGLK																																Y	Y	Panel-16	Y		Y	Y	Panel-16	Y
Q9D1C8	Vacuolar protein sorting-associated protein 28 homolog	EDRPITIK																																Y	Y	Panel-16	Y		Y	Y	Panel-16	Y
Q8BG05	Heterogeneous nuclear ribonucleoprotein A3	EDSVKPGAHLTVK	Y					Y					Y					Y	Y	Y	Panel-12	Y	Y	Y	Y	Panel-12	Y	Y					Y	Y				Y	Y				Y					Y
Q9WVA4	Transgelin-2	EDVGQPQPGR	Y	Y	Y	Panel-5	Y	Y	Y				Y	Y				Y					Y	Y				Y					Y					Y					Y	Y				Y	Y
Q9R257	Heme-binding protein 1	EDVSYEER																						Y				Y					Y	Y				Y	Y
P20152	Vimentin	EEAESTLQSFR		Y	Y			Y					Y					Y	Y	Y	Panel-12	Y	Y	Y	Y	Panel-12	Y	Y	Y				Y	Y	Y	Panel-16	Y	Y	Y	Y	Panel-16	Y	Y	Y	Y	Panel-22	Y	Y	N
Q9CR51	V-type proton ATPase subunit G 1	EEAQAEIEQYR	Y	Y	Y	Panel-6	Y	Y					Y										Y	N				Y	Y	Y	Panel-20	Y	Y					Y					Y	Y				Y
P62317	Small nuclear ribonucleoprotein Sm D2	EEEEFNTGPLSVLTQSVK		N									Y															Y					Y	N				Y	N				Y	Y	Y			Y
Q3TW96	UDP-N-acetylhexosamine pyrophosphorylase-like protein 1	EEEFSPLK																																									Y	Y	Y	Panel-23	Y
Q8BH43	Wiskott-Aldrich syndrome protein family member 2	EEEVSLQGINTR																										Y						Y					Y					Y	Y	Panel-23	Y
Q9DC50	Peroxisomal carnitine O-octanoyltransferase	EEGLPVPELFEDPLFSR											Y															Y					Y	Y	Y			Y	Y	Y								Y
Q9CZS1	Aldehyde dehydrogenase X, mitochondrial	EEIFGPVQPLFK																					Y										Y	Y				Y	Y					Y				Y
Q3V0K9	Plastin-1	EELEELQEAFNK																										Y	Y	Y	Panel-20	Y		Y	Y				Y	Y				Y	Y
Q9Z2U1	Proteasome subunit alpha type-5	EELEEVIK	Y	Y	Y	Panel-7	Y						Y																Y	Y	Panel-7	Y		Y	Y	Panel-7	Y		Y	Y	Panel-7	Y	Y	Y	Y	Panel-23	Y
Q99N69	Leupaxin	EELGSSPFFER
P49813	Tropomodulin-1	EELLDHLEK																						Y
P26645	Myristoylated alanine-rich C-kinase substrate	EEPASGSAATPAAAEK																																Y	Y				Y	Y				Y	Y	Panel-13	Y
Q61180	Amiloride-sensitive sodium channel subunit alpha	EEQALGPEPSEPR																						Y	Y
Q9D8S3	ADP-ribosylation factor GTPase-activating protein 3	EESIVSSLR		Y	Y	Panel-6	Y							Y	Y	Panel-28	Y							Y	Y				Y	Y														Y
O09061	Proteasome subunit beta type-1	EETVPLR	Y	Y	Y	Panel-7	Y						Y					Y						Y				Y	Y	Y	Panel-7	Y		Y	Y	Panel-7	Y		Y	Y	Panel-7	Y	Y	Y	Y	Panel-22	Y
Q60662	A-kinase anchor protein 4	EFADSISK																											Y	Y				Y	Y				Y	Y
Q9D1G1	Ras-related protein Rab-1B	EFADSLGVPFLETSAK	Y					Y					Y					Y					Y					Y					Y	Y	Y	Panel-19	Y	Y	Y	Y	Panel-19	Y	Y	Y	Y	Panel-23	Y	Y
Q8R429	Sarcoplasmic/endoplasmic reticulum calcium ATPase 1	EFDDLPLAEQR						Y										Y	Y	Y	Panel-12	Y		Y	Y	Panel-12	Y		Y	Y
Q00915	Retinol-binding protein 1	EFEEDLTGIDDR	Y										Y					Y	Y	Y																							Y					Y
Q9CWS0|Q99LD8	N(G),N(G)-dimethylarginine dimethylaminohydrolase 1|N(G),N(G)-dimethylarginine dimethylaminohydrolase 2	EFFVGLSK	Y										Y										Y					Y	Y	Y	Panel-30	Y	Y					Y					Y					Y
P55095	Glucagon	EFIAWLVK
Q8BND5	Sulfhydryl oxidase 1	EFNIAGFPTVR												Y	Y	Panel-28	Y							Y	Y
Q9D710	Thioredoxin-related transmembrane protein 2	EFNLNELYQR	Y																					Y										Y					Y
P08207	Protein S100-A10	EFPGFLENQK		Y	Y								Y																															Y
P56959	RNA-binding protein FUS	EFSGNPIK	Y	Y	Y	Panel-8	Y						Y										Y											Y	Y	Panel-16	Y		Y	Y	Panel-16	Y		N
Q07076	Annexin A7	EFSGYVESGLK	Y	Y	Y	Panel-8	Y																										Y					Y										Y
Q99JY9	Actin-related protein 3	EFSIDVGYER	Y																																								Y	Y
Q9ERZ0	Hemogen	EFTVPIVSSQK																																										N
Q9CZ44	NSFL1 cofactor p47	EFVAVTGTEEDR	Y					Y					Y										Y	Y				Y					Y					Y					Y					Y
Q8C7E7	Starch-binding domain-containing protein 1	EFVPVGK																																Y	Y	Panel-19	Y		Y	Y	Panel-19	Y		Y
P47754	F-actin-capping protein subunit alpha-2	EGAAHAFAQYNLDQFTPVK	Y	Y	Y				Y				Y											Y				Y															Y	Y	Y	Panel-13	Y		Y
Q3SXB8	Collectin-11	EGAFVYSDR																						Y
Q8VCZ3	THAP domain-containing protein 7	EGAVPTIFESFSK																																Y	Y				Y	Y				Y	Y
Q9D773	39S ribosomal protein L2, mitochondrial	EGDAHPLGALPVGTLINNVESEPGR																											Y					Y					Y
Q8BKX1	Brain-specific angiogenesis inhibitor 1-associated protein 2	EGDLITLLVPEAR	Y	Y	Y	Panel-5	Y
P62858	40S ribosomal protein S28	EGDVLTLLESER	Y	Y	Y	Panel-8	Y	Y					Y					Y					Y	Y				Y	Y	Y	Panel-20	Y	Y					Y					Y	Y				Y
P46935	E3 ubiquitin-protein ligase NEDD4	EGFFELIPQDLIK	Y	Y	Y	Panel-5	Y																Y											Y	Y	Panel-9	Y		Y	Y	Panel-9	Y	Y	Y	Y	Panel-23	Y	Y
Q9JJV2	Profilin-2	EGFFTNGLTLGAK	Y										Y					Y					Y					Y	Y																			Y
Q8BH27	Multiple epidermal growth factor-like domains protein 9	EGFYPSPDAAK
Q8BVI4	Dihydropteridine reductase	EGGLLTLAGAK	Y	Y	Y	Panel-5	Y	Y					Y										Y					Y	Y	Y	Panel-20	Y	Y	Y	Y	Panel-16	Y	Y	Y	Y	Panel-16	Y	Y	Y	Y	Panel-23	Y	Y
P32067	Lupus La protein homolog	EGIILFK	Y	Y	Y	Panel-5	Y	Y					Y															Y						Y	Y	Panel-9	Y		Y	Y	Panel-9	Y	Y	Y	Y	Panel-22	Y	Y
Q9Z2Z6	Mitochondrial carnitine/acylcarnitine carrier protein	EGITGLYR		Y	Y	Panel-6	Y	Y					Y											Y	Y	Panel-18	Y	Y	Y	Y	Panel-20	Y	Y					Y						Y				Y
Q6P5E8	Diacylglycerol kinase theta	EGNLPSGAR		Y	Y																			Y	Y				Y	Y	Panel-20	Y
P97467	Peptidyl-glycine alpha-amidating monooxygenase	EGPLLVLGR																					Y
Q8VC30	Triokinase/FMN cyclase	EGPSLTSPAQVLSR																										Y					Y	Y				Y	Y
Q8K2C9	Very-long-chain (3R)-3-hydroxyacyl-CoA dehydratase 3	EGSPETLTNLK	Y	Y	Y								Y																				Y	Y	Y	Panel-19	Y	Y	Y	Y	Panel-19	Y	Y					Y
Q9CZU6	Citrate synthase, mitochondrial	EGSSIGAIDSR	Y					Y					Y					Y					Y					Y	Y	Y	Panel-30	Y	Y					Y					Y					Y
P00416	Cytochrome c oxidase subunit 3	EGTYQGHHTPIVQK						Y					Y					Y					Y					Y					Y	Y				Y	Y				Y	Y				Y
Q3MI99	Collagen and calcium-binding EGF domain-containing protein 1	EGYILEDDGR																						Y
Q8BH60	Golgi-associated PDZ and coiled-coil motif-containing protein	EHGVPILISEIHPGQPADR											Y											Y				Y
Q8CG76	Aflatoxin B1 aldehyde reductase member 2	EHHFEAIALVEK						Y					Y										Y	N				Y					Y	N				Y	N					N				Y
Q61146	Occludin	EHIYDEQPPNVEEWVK
P17156	Heat shock-related 70 kDa protein 2	EIAEAYLGGK	Y	Y	Y	Panel-5	Y						Y	Y	Y	Panel-28	Y																										Y	Y
Q9Z2R9	Eukaryotic translation initiation factor 2-alpha kinase 1	EIAFEAQTSR												Y	Y	Panel-28	Y																											N
P80560	Receptor-type tyrosine-protein phosphatase N2	EIDIAATLEHLR	Y	Y	Y	Panel-6	Y																						Y
Q9CR68	Cytochrome b-c1 complex subunit Rieske, mitochondrial	EIDQEAAVEVSQLR	Y					Y					Y										Y					Y	Y				Y					Y					Y					Y
P29595	NEDD8	EIEIDIEPTDK		N																								Y															Y
Q9CZ30	Obg-like ATPase 1	EIEVLNK		Y	Y									Y	Y	Panel-28	Y							Y	Y	Panel-18	Y		Y	Y	Panel-20	Y												Y
P18337	L-selectin	EIEYLENTLPK																						Y
P17182	Alpha-enolase	EIFDSR		Y	Y	Panel-5	Y																	Y	Y				Y	Y	Panel-20	Y												Y	Y				Y
P63001	Ras-related C3 botulinum toxin substrate 1	EIGAVK							Y	Y	Panel 21	Y																	Y	Y														Y					Y
Q62261	Spectrin beta chain, non-erythrocytic 1	EIGQSVDEVEK	Y					Y										Y					Y					Y	Y	Y	Panel-30	Y											Y
A2A5R2	Brefeldin A-inhibited guanine nucleotide-exchange protein 2	EIIEHGIELFNK																																Y	Y	Panel-19	Y		Y	Y	Panel-19	Y		Y	Y
Q8K3G9	DCC-interacting protein 13-beta	EIIEVQK																											Y
P21765	Epididymal secretory glutathione peroxidase	EILPGLK
Q7TSL0	Interferon kappa	EINAVSYR																											Y
E9PV24	Fibrinogen alpha chain	EINLQDYEGHQK																										Y					Y					Y					Y	Y				Y
P61407	Tudor domain-containing protein 6	EIQEAAATR																						Y	Y	Panel-18	Y		Y	Y
Q1ERP8	CMRF35-like molecule 9	EISGFEGDTVSLR																						Y	Y	Panel-18	Y																	Y	Y	Panel-13	Y
P12960	Contactin-1	EITHIHYQR	Y	Y	Y
Q64435	UDP-glucuronosyltransferase 1-6	EIVEHLSER											Y																Y				Y	Y	Y	Panel-19	Y	Y	Y	Y	Panel-19	Y	Y	Y	Y
O88822	Lathosterol oxidase	EIVFTVK																																Y	Y	Panel-19	Y		Y	Y	Panel-19	Y
Q9D832	DnaJ homolog subfamily B member 4	EIYDQFGEEGLK		Y	Y																													Y					Y				Y					Y
Q9QXG4	Acetyl-coenzyme A synthetase, cytoplasmic	ELADESLEK						Y																				Y	Y	Y	Panel-30	Y
Q2VPQ9	Chromatin modification-related protein MEAF6	ELAELVK																																Y					Y
Q9Z1D1	Eukaryotic translation initiation factor 3 subunit G	ELAEQLGLSTGEK	Y	Y	Y	Panel-8	Y						Y															Y						Y	Y	Panel-19	Y		Y	Y	Panel-19	Y	Y	Y	Y	Panel-23	Y
P40336	Vacuolar protein sorting-associated protein 26A	ELALPGELTQSR						Y					Y										Y					Y	Y	Y	Panel-30	Y											Y
Q80XI3	Eukaryotic translation initiation factor 4 gamma 3	ELEAASAPEER	Y
Q9JKX6	ADP-sugar pyrophosphatase	ELEEETGYK											Y															Y
Q8C1B7	Septin-11	ELEEEVSNFQK	Y										Y																Y	Y	Panel-30	Y											Y					Y
Q9EQW7	Kinesin-like protein KIF13A	ELELNTK																																Y	Y				Y	Y				Y	Y	Panel-22	Y
Q08331	Calretinin	ELENFFQELEK	Y	Y	Y													Y	Y	Y				Y
Q9DCS9	NADH dehydrogenase [ubiquinone] 1 beta subcomplex subunit 10	ELEQFTK		Y	Y	Panel-5	Y	Y															Y										Y					Y
P70194	C-type lectin domain family 4 member F	ELETLTAQTQK																						Y									Y					Y
Q61081	Hsp90 co-chaperone Cdc37	ELEVAESDGQVELER	Y										Y										Y						Y	Y	Panel-30	Y	Y					Y					Y					Y
Q9ES00	Ubiquitin conjugation factor E4 B	ELFEEVISK							N															N										Y					Y										N
Q45VK7	Cytoplasmic dynein 2 heavy chain 1	ELFETISR																											Y
Q61206	Platelet-activating factor acetylhydrolase IB subunit beta	ELFSPLHALNFGIGGDTTR	Y	Y	Y	Panel-5	Y	Y					Y					Y	Y	Y	Panel-12	Y	Y					Y					Y	Y				Y	Y				Y	Y	Y			Y
P55066	Neurocan core protein	ELGGEVFYVGPAR		Y	Y	Panel-6	Y
Q91V98	Endosialin	ELGGNLATPR																						Y	Y
Q9ES83	Blood vessel epicardial substance	ELGGVYHR																					Y	Y
Q05816	Fatty acid-binding protein 5	ELGVGLALR	Y					Y	Y	Y	Panel 21	Y						Y					Y					Y															Y	Y	Y	Panel-22	Y	Y
P52825	Carnitine O-palmitoyltransferase 2, mitochondrial	ELHAHLLAQDK						Y															Y	Y	Y			Y					Y	Y	Y			Y	Y	Y								Y
P50114	Protein S100-B	ELINNELSHFLEEIK	Y	Y	Y	Panel-7	Y	Y										Y						Y					N					Y	Y	Panel-7	Y		Y	Y	Panel-7	Y
Q80X76	Serine protease inhibitor A3F	ELISDLDK
Q9CQN1	Heat shock protein 75 kDa, mitochondrial	ELISNASDALEK						Y					Y										Y					Y	Y				Y					Y										Y
Q00897	Alpha-1-antitrypsin 1-4	ELISQFLLNR		Y	Y	Panel-8	Y	Y					Y					Y					Y	Y	Y	Panel-18	Y	Y					Y	Y	Y	Panel-16	Y	Y	Y	Y	Panel-16	Y	Y	Y	Y	Panel-23	Y	Y	Y
Q61160	FAS-associated death domain protein	ELLASLR																																Y	Y	Panel-16	Y		Y	Y	Panel-16	Y		Y	Y
Q02357	Ankyrin-1	ELLDFVPK																											Y	Y	Panel-20	Y												Y	Y	Panel-23	Y
Q3THS6	S-adenosylmethionine synthase isoform type-2	ELLEIVK																										Y	Y	Y	Panel-30	Y											Y					Y
Q99J45	Nuclear receptor-binding protein	ELLFHPALFEVPSLK							Y															N					Y	Y				Y					Y					Y				Y	Y
P22005	Proenkephalin-A	ELLGTGDNR	Y
Q8VI75	Importin-4	ELLLPDTER		Y	Y	Panel-7	Y																	N					Y	Y	Panel-7	Y		Y	Y	Panel-7	Y		Y	Y	Panel-7	Y		Y				Y
O88643	Serine/threonine-protein kinase PAK 1	ELLQHQFLK																											Y	Y
Q8BFR5	Elongation factor Tu, mitochondrial	ELLTEFGYK	Y					Y					Y										Y					Y	Y	Y	Panel-30	Y	Y					Y					Y					Y
A3KMP2	Tetratricopeptide repeat protein 38	ELLTTLQEASK											Y	Y	Y	Panel-28	Y												Y	Y				Y					Y
Q8VHD8	Hornerin	ELLVTEFHQILK
B2RW38	Cilia- and flagella-associated protein 58	ELNAEIVVNSAK																											Y
P62838	Ubiquitin-conjugating enzyme E2 D2	ELNDLAR							Y	Y	Panel 21	Y												Y	Y				Y	Y	Panel-20	Y												Y					Y
Q91XE4	N-acyl-aromatic-L-amino acid amidohydrolase (carboxylate-forming)	ELNQLLGPK		Y	Y	Panel-6	Y																	Y	Y	Panel-18	Y	Y	Y	Y	Panel-20	Y	Y					Y						Y
P56380	Bis(5'-nucleosyl)-tetraphosphatase [asymmetrical]	ELNYVAR	Y	Y	Y	Panel-7	Y																						Y	Y	Panel-7	Y		Y	Y	Panel-7	Y		Y	Y	Panel-7	Y		Y	Y	Panel-23	Y
Q78JT3	3-hydroxyanthranilate 3,4-dioxygenase	ELPFPLNTR																										Y	Y	Y	Panel-20	Y	Y					Y
Q8BPB5	EGF-containing fibulin-like extracellular matrix protein 1	ELPQSIVYK																						Y
P26339	Chromogranin-A	ELQDLALQGAK																						Y
Q9Z1S8	GRB2-associated-binding protein 2	ELQDSFVFDIK							Y																																			N					Y
P40240	CD9 antigen	ELQEFYK							Y	Y	Panel 21	Y	Y											Y					Y	Y	Panel-20	Y											Y	Y				Y	Y
Q8CCJ3	E3 UFM1-protein ligase 1	ELQELSLSIK																											Y
Q9R0G6	Cartilage oligomeric matrix protein	ELQETNAALQDVR																						Y	Y
O09000	Nuclear receptor coactivator 3	ELQPQADSGDSK																						Y
Q99N09	Membrane-spanning 4-domains subfamily A member 6B	ELRPTEYHYYQFLDR																											N
P42225	Signal transducer and activator of transcription 1	ELSAVTFPDIIR																																Y	Y	Panel-16	Y		Y	Y	Panel-16	Y		Y	Y	Panel-22	Y
P05064	Fructose-bisphosphate aldolase A	ELSDIAHR	Y	N				Y					Y					Y					Y	Y	Y			Y	Y	Y													Y					Y
P05063	Fructose-bisphosphate aldolase C	ELSDIALR	Y	Y	Y	Panel-6	Y											Y	Y	Y	Panel-12	Y		Y	Y	Panel-12	Y		Y					Y	Y	Panel-16	Y		Y	Y	Panel-16	Y
Q9D1P4	Cysteine and histidine-rich domain-containing protein 1	ELSELKPK											Y
Q8CE08	Prostatic acid phosphatase	ELSELSLLSLYGIHK
P26040	Ezrin	ELSEQIEK		Y	Y	Panel-7	Y						Y						Y	Y	Panel-12	Y	Y	Y	Y	Panel-12	Y	Y	Y	Y	Panel-7	Y		Y	Y	Panel-7	Y		Y	Y	Panel-7	Y	Y	Y	Y	Panel-22	Y
P11672	Neutrophil gelatinase-associated lipocalin	ELSPELK		Y																				Y					Y					Y					Y					Y	Y	Panel-22	Y
P97355	Spermine synthase	ELSQDSTGR																											N
Q8BIJ6	Isoleucine--tRNA ligase, mitochondrial	ELSSFYFSIVK	Y					Y															Y						Y																			Y
Q8K441	ATP-binding cassette sub-family A member 6	ELSVHVR																																										Y	Y	Panel-13	Y
Q9QXY6	EH domain-containing protein 3	ELVNNLAEIYGR	Y										Y															Y	Y	Y	Panel-20	Y	Y	Y	Y	Panel-16	Y	Y	Y	Y	Panel-16	Y	Y	Y	Y	Panel-23	Y
Q9WVK4	EH domain-containing protein 1	ELVNNLGEIYQK	Y					Y					Y										Y					Y															Y	Y	Y	Panel-22	Y	Y
Q07417	Short-chain specific acyl-CoA dehydrogenase, mitochondrial	ELVPIAAQLDR						Y															Y	Y	Y	Panel-18	Y	Y					Y	Y	Y	Panel-16	Y	Y	Y	Y	Panel-16	Y	Y
Q9DB50	AP-1 complex subunit sigma-2	ELVQTVLAR							Y				Y																														Y	Y					Y
Q8VI63	MOB kinase activator 2	ELVVLPR																																														Y	Y
P54729	NEDD8 ultimate buster 1	ELYIDPSK																						Y	Y	Panel-18	Y							Y					Y
Q7TQ62	Podocan	ELYLTGNR																						Y
P54775	26S proteasome regulatory subunit 6B	ENAPAIIFIDEIDAIATK	Y	Y				Y					Y										Y	Y				Y	Y				Y	Y				Y	Y				Y	Y				Y
P46978	Dolichyl-diphosphooligosaccharide--protein glycosyltransferase subunit STT3A	ENDYYTPTGEFR											Y											Y	Y	Panel-18	Y						Y	Y				Y	Y									Y
P47880	Insulin-like growth factor-binding protein 6	ENEEAPLR																						Y
Q9Z1Z0	General vesicular transport factor p115	ENFIEK																																N					N					Y	Y	Panel-22	Y
P06797	Cathepsin L1	ENGGLDSEESYPYEAK	Y					Y					Y	Y	Y	Panel-28	Y											Y					Y					Y					Y					Y	Y
Q9CZT5	Vasorin	ENHVVLASPEETR																						Y
Q5FW60	Major urinary protein 20	ENIIDLTNANR																															Y					Y						Y	Y
Q9EPL8	Importin-7	ENIVEAIIHSPELIR	Y	Y	Y	Panel-5	Y																	N					Y	Y	Panel-20	Y											Y	Y				Y
Q64444	Carbonic anhydrase 4	ENQQSPINIVTAR	Y										Y											N				Y															Y
Q8BHG2	CXXC motif containing zinc binding protein	ENSIDILSSTIK	Y										Y															Y	Y	Y	Panel-30	Y											Y					Y
Q8K2I3	Dimethylaniline monooxygenase [N-oxide-forming] 2	ENVEDGR																											N
Q9WUZ7	SH3 domain-binding glutamic acid-rich protein	ENVPGEK																						N																				N
P40124	Adenylyl cyclase-associated protein 1	EPALLELEGK		Y	Y	Panel-5	Y																	Y										Y	Y	Panel-9	Y		Y	Y	Panel-9	Y		Y	Y	Panel-13	Y
P97371	Proteasome activator complex subunit 1	EPALNEANLSNLK		Y	Y	Panel-5	Y	Y																Y										Y	Y	Panel-9	Y		Y	Y	Panel-9	Y		Y	Y	Panel-22	Y	Y	Y
Q9EPM5	Syncoilin	EPALQEVQQVHQDILAAYK		N
Q60737	Casein kinase II subunit alpha	EPFFHGHDNYDQLVR																											N
P01878	Ig alpha chain C region	EPGEGATTYLVTSVLR																						Y
Q01097	Glutamate receptor ionotropic, NMDA 2B	EPGGPSFTIGK
Q64324	Syntaxin-binding protein 2	EPIPSLEAIYLLSPTEK																											Y
P29788	Vitronectin	EPQFISR																						Y	Y
P11034	Mast cell protease 1	EPTSETLR
O70373	Xin actin-binding repeat-containing protein 1	EPVSGGNVQATSR																						Y	Y
Q8K411	Presequence protease, mitochondrial	EQAQQIELK						Y																					Y	Y	Panel-30	Y																Y
Q9Z2I9	Succinate--CoA ligase [ADP-forming] subunit beta, mitochondrial	EQAVTLAQK	Y					Y					Y										Y					Y	Y	Y	Panel-30	Y	Y					Y										Y
P50114	Protein S100-B	EQEVVDK		N																				N					N
P84096	Rho-related GTP-binding protein RhoG	EQGQAPITPQQGQALAK	Y	Y	Y								Y																Y	Y	Panel-20	Y		Y					Y				Y	Y				Y
O08689	Growth/differentiation factor 8	EQIIYGK																						Y	Y
Q9JHR7	Insulin-degrading enzyme	EQLGYIVFSGPR		Y	Y								Y	Y	Y	Panel-28	Y							Y	Y																			Y
Q91YH5	Atlastin-3	EQLQALIPYVLNPSK																																Y	Y	Panel-16	Y		Y	Y	Panel-16	Y
P47931	Follistatin	EQPELEVQYQGK
Q9EQU5	Protein SET	EQQEAIEHIDEVQNEIDR	Y	Y	Y			Y					Y					Y						Y				Y					Y					Y					Y	Y				Y	Y
Q6P8W9	High mobility group protein B4	EQQPNTYLGFK		Y																									Y	Y				Y	Y				Y	Y
Q99PV0	Pre-mRNA-processing-splicing factor 8	EQSQLTATQTR	Y	Y									Y															Y					Y	Y	Y			Y	Y	Y			Y					Y
Q5SXJ3	Fanconi anemia group J protein homolog	ESASYSVTEVQLR																						Y
P06869	Urokinase-type plasminogen activator	ESESDYLYPK												Y	Y	Panel-28	Y												Y	Y	Panel-20	Y		Y	Y				Y	Y
Q6UJY2	Sodium/hydrogen exchanger 10	ESFETLDETSEEDNGK																											N
P05367	Serum amyloid A-2 protein	ESFQEFFGR																						Y
Q9Z1R2	Large proline-rich protein BAG6	ESFSLVQVQPGVDIIR											Y
P35917	Vascular endothelial growth factor receptor 3	ESGIDLADSNQR																						Y
P43137	Lithostathine-1	ESGTTDANVWTGLHDPK																											Y	Y
Q80U16	Rho family-interacting cell polarization regulator 2	ESLSEINR																											Y
P04925	Major prion protein	ESQAYYDGR	Y	Y	Y	Panel-5	Y
Q0VBN2|Q05816	Dermatan-sulfate epimerase-like protein|Fatty acid-binding protein 5	ESTITR																						N
P29758	Ornithine aminotransferase, mitochondrial	ESVEIINK	Y					Y															Y					Y	Y	Y	Panel-30	Y	Y					Y					Y					Y
Q9JMD3	START domain-containing protein 10	ESVQVPDDQDFR	Y										Y										Y						Y	Y	Panel-20	Y	Y	Y	Y	Panel-9	Y	Y	Y	Y	Panel-9	Y	Y
Q9QZ88	Vacuolar protein sorting-associated protein 29	ESYDYLK	Y										Y										Y						Y	Y	Panel-30	Y	Y					Y					Y					Y
Q9JI91	Alpha-actinin-2	ETADTDTAEQVIASFR																											N					N					N
Q9Z2C8	Y-box-binding protein 2	ETAPLEGDQQQGDER
Q9Z0L8	Gamma-glutamyl hydrolase	ETASLIYK																						Y	Y
P70441	Na(+)/H(+) exchange regulatory cofactor NHE-RF1	ETDEFFK		N																								Y	Y
Q9JKQ4	Iroquois-class homeodomain protein IRX-5	ETEGSLSDSDFK																						Y	Y
Q61288	Serine/threonine-protein kinase receptor R3	ETEIYNTVLLR																																										Y
Q9DAN1	Protein disulfide-isomerase-like protein of the testis	ETELQQEFDITHAPELK																																Y	Y				Y	Y
Q8BK64	Activator of 90 kDa heat shock protein ATPase homolog 1	ETFLTSPEELYR	Y	Y	Y	Panel-8	Y						Y																				Y	Y	Y	Panel-16	Y	Y	Y	Y	Panel-16	Y	Y	Y	Y
Q9Z1R3	Apolipoprotein M	ETGQGYQR																						N
Q9R1P4	Proteasome subunit alpha type-1	ETLPAEQDLTTK	Y	Y	Y	Panel-7	Y	Y	Y	Y	Panel 21	Y	Y					Y	Y	Y	Panel-12	Y	Y	Y	Y	Panel-12	Y	Y	Y	Y	Panel-7	Y	Y	Y	Y	Panel-7	Y	Y	Y	Y	Panel-7	Y	Y	Y	Y	Panel-13	Y	Y	Y
Q8QZR3	Pyrethroid hydrolase Ces2a	ETLPAVLK																															Y	Y	Y	Panel-19	Y	Y	Y	Y	Panel-19	Y
Q91XV3	Brain acid soluble protein 1	ETPAASEAPSSAAK	Y	Y	Y	Panel-5	Y						Y					Y	Y	Y	Panel-12	Y		Y	Y	Panel-12	Y																Y	Y	Y	Panel-13	Y	Y
P10630	Eukaryotic initiation factor 4A-II	ETQALVLAPTR	Y	Y	Y	Panel-6	Y	Y					Y															Y	Y	Y	Panel-20	Y	Y	Y	Y	Panel-9	Y	Y	Y	Y	Panel-9	Y						Y
Q3UBX0	Transmembrane protein 109	ETSADILTQIGR						Y	Y	Y	Panel 21	Y	Y										Y	N																			Y	N				Y	Y
P48036	Annexin A5	ETSGNLEQLLLAVVK	Y	Y	Y	Panel-5	Y	Y					Y	Y	Y			Y	Y				Y					Y	Y	Y	Panel-20	Y	Y					Y					Y	Y				Y	Y
A2A432	Cullin-4B	ETVEEQASTTER		Y																													Y	Y	Y	Panel-19	Y	Y	Y	Y	Panel-19	Y	Y					Y
O08795	Glucosidase 2 subunit beta	ETVVTSTTEPSR	Y	Y	Y	Panel-7	Y	Y	Y				Y					Y						Y				Y	Y	Y	Panel-7	Y	Y	Y	Y	Panel-7	Y	Y	Y	Y	Panel-7	Y	Y	Y	Y	Panel-23	Y	Y
Q9QVP4	Myosin regulatory light chain 2, atrial isoform	ETYSQLGR																											Y
P25444	40S ribosomal protein S2	EVATAIR		Y	Y	Panel-7	Y		Y	Y	Panel 21	Y												Y					Y	Y	Panel-7	Y		Y	Y	Panel-7	Y		Y	Y	Panel-7	Y		Y	Y	Panel-22	Y
P25688	Uricase	EVATSVQLTLR		Y																													Y	Y	Y	Panel-19	Y	Y	Y	Y	Panel-19	Y
Q07456	Protein AMBP	EVEPTSIAR																						Y
Q6A4J8	Ubiquitin carboxyl-terminal hydrolase 7	EVFGTFGIPFLLR	Y	Y	Y																													Y	Y	Panel-19	Y		Y	Y	Panel-19	Y	Y					Y
Q91WG8	Bifunctional UDP-N-acetylglucosamine 2-epimerase/N-acetylmannosamine kinase	EVGAFGTPVINLGTR		Y	Y	Panel-6	Y						Y											Y	Y				Y	Y	Panel-20	Y	Y					Y						Y
Q8BQ47	Protein canopy homolog 4	EVLELGQVLDTGK																						Y	Y	Panel-18	Y																	Y
Q61704	Inter-alpha-trypsin inhibitor heavy chain H3	EVSFDVELPK																						Y	Y
P10126	Elongation factor 1-alpha 1	EVSTYIK	Y	Y	Y	Panel-5	Y											Y	Y	Y	Panel-12	Y		Y	Y	Panel-12	Y		Y	Y	Panel-20	Y		Y	Y	Panel-16	Y		Y	Y	Panel-16	Y		Y	Y	Panel-23	Y		Y
P38060	Hydroxymethylglutaryl-CoA lyase, mitochondrial	EVSVFGAVSELFTR	Y					Y					Y										Y					Y					Y	Y				Y	Y				Y	Y				Y
P29699	Alpha-2-HS-glycoprotein	EVTDPAK							Y															Y
Q99KK2	N-acylneuraminate cytidylyltransferase	EVTEPLNLNPAK		Y	Y	Panel-5	Y																						Y	Y	Panel-20	Y												Y
P26350	Prothymosin alpha	EVVEEAENGR	Y	N				Y					Y					Y					Y					Y					Y	Y	Y	Panel-16	Y	Y	Y	Y	Panel-16	Y	Y	Y				Y
Q08857	Platelet glycoprotein 4	EVVLEEGTTAFK						Y					Y										Y					Y	Y	Y													Y
Q9CQI6	Coactosin-like protein	EVVQNFAK	Y	Y	Y	Panel-7	Y											Y	Y	Y	Panel-12	Y		Y	Y	Panel-12	Y		Y	Y	Panel-7	Y		N					N				Y	Y	Y	Panel-22	Y	Y
P24529	Tyrosine 3-monooxygenase	EVYATLK
P63254	Cysteine-rich protein 1	EVYFAER											Y										Y	Y	Y																							Y
P55096	ATP-binding cassette sub-family D member 3	EYLDNVQLGHILER						Y					Y															Y					Y	Y	Y	Panel-16	Y	Y	Y	Y	Panel-16	Y		Y
P25785	Metalloproteinase inhibitor 2	EYLIAGK																						Y	Y
Q9D9Z5	DET1- and DDB1-associated protein 1	EYPSEQIIVTEK		Y	Y	Panel-6	Y																						Y	Y	Panel-20	Y												Y
P16294	Coagulation factor IX	EYTNIFLK																						Y
P14206	40S ribosomal protein SA	FAAATGATPIAGR	Y	Y				Y																					Y															Y	Y	Panel-23	Y	Y
P61961	Ubiquitin-fold modifier 1	FAAEEFK		Y	Y	Panel-5	Y																																					Y
P13439	Uridine 5'-monophosphate synthase	FADIGNTVK																																Y	Y	Panel-9	Y		Y	Y	Panel-9	Y		Y	Y	Panel-22	Y
P42932	T-complex protein 1 subunit theta	FAEAFEAIPR	Y	Y	Y	Panel-7	Y												Y	Y	Panel-12	Y		Y	Y	Panel-12	Y		Y	Y	Panel-7	Y		Y	Y	Panel-7	Y		Y	Y	Panel-7	Y		Y	Y	Panel-23	Y
Q6ZQI3	Malectin	FAEVYFAQSQQK											Y																					Y	Y	Panel-9	Y		Y	Y	Panel-9	Y
P17183	Gamma-enolase	FAGHNFR	Y															Y
P27773	Protein disulfide-isomerase A3	FAHTNIESLVK	Y	Y	Y	Panel-8	Y	Y					Y	Y	Y								Y											Y	Y	Panel-9	Y		Y	Y	Panel-9	Y	Y	Y	Y	Panel-23	Y
Q61702	Inter-alpha-trypsin inhibitor heavy chain H1	FAHYVITSQVVNNADK																						Y	Y
P09405	Nucleolin	FAISELFAK	Y	Y	Y			Y										Y																Y					Y
Q62523	Zyxin	FAPVVAPKPK		Y	Y	Panel-6	Y																	Y	Y																		Y	Y
Q91VD9	NADH-ubiquinone oxidoreductase 75 kDa subunit, mitochondrial	FASEIAGVDDLGTTGR		N				Y															Y						Y	Y	Panel-20	Y	Y					Y
Q922J3	CAP-Gly domain-containing linker protein 1	FASTSEEAVSAQTR																											Y
P37040	NADPH--cytochrome P450 reductase	FAVFGLGNK						Y																					Y	Y
Q8JZQ9	Eukaryotic translation initiation factor 3 subunit B	FAVLHGEAPR																																Y					Y					Y	Y
P46471	26S proteasome regulatory subunit 7	FDDGAGGDNEVQR	Y					Y					Y					Y					Y					Y	N				Y					Y					Y					Y
Q05816	Fatty acid-binding protein 5	FDETTADGR	Y					Y										Y					Y	Y									Y					Y					Y
P15535	Beta-1,4-galactosyltransferase 1	FDGLNSLTYK																																															Y
Q9WVB0	RNA-binding protein with multiple splicing	FDPEIPQTLR							Y	Y	Panel 21	Y												Y	Y				Y	Y	Panel-20	Y												Y					Y
Q8K310	Matrin-3	FDSEYER																																Y					Y				Y	Y	Y	Panel-23	Y	Y
P33267	Cytochrome P450 2F2	FDYDDER		Y	Y																												Y					Y					Y	Y
P17742	Peptidyl-prolyl cis-trans isomerase A	FEDENFILK	Y	Y	Y	Panel-8	Y	Y					Y										Y					Y					Y	Y	Y	Panel-16	Y	Y	Y	Y	Panel-16	Y	Y	Y	Y	Panel-22	Y	Y
Q9QZ25	Vascular non-inflammatory molecule 3	FEEFSLSGTFR
P07310	Creatine kinase M-type	FEEILTR		Y	Y	Panel-6	Y	Y	Y	Y	Panel 21	Y		Y	Y	Panel-28	Y	Y	Y	Y	Panel-12	Y	Y	Y	Y	Panel-12	Y																Y	Y	Y	Panel-22	Y
P21956	Lactadherin	FEFIQDESGGDK																																										Y	Y	Panel-13	Y
Q64737	Trifunctional purine biosynthetic protein adenosine-3	FEGAIYR		Y	Y	Panel-6	Y																											Y	Y	Panel-9	Y		Y	Y	Panel-9	Y		Y	Y	Panel-22	Y
P35585	AP-1 complex subunit mu-1	FEIPYFTTSGIQVR		Y
Q3UH93	Plexin-D1	FENTPEIAIR																											Y
Q9ESB3	Histidine-rich glycoprotein	FESEFPQISK																						Y	Y
Q62186	Translocon-associated protein subunit delta	FFDEESYSLLR																																									Y
P42669	Transcriptional activator protein Pur-alpha	FFFDVGSNK	Y	Y														Y					Y											Y					Y					Y	Y
Q99PG2	Opioid growth factor receptor	FFLEETLVQHK																											Y
Q9QUT0	Ammonium transporter Rh type A	FFSPLLANK		Y																									Y					Y					Y
Q9WTL7	Acyl-protein thioesterase 2	FGALTAEK	Y																																									Y
P35505	Fumarylacetoacetase	FGEPIPISK	Y	Y	Y				Y	Y	Panel 21	Y												Y	Y				Y				Y					Y
Q5SUR0	Phosphoribosylformylglycinamidine synthase	FGEPVLAGFAR																																Y	Y	Panel-9	Y		Y	Y	Panel-9	Y		Y	Y	Panel-22	Y
O08710	Thyroglobulin	FGHSYIPR																						Y
O70172	Phosphatidylinositol 5-phosphate 4-kinase type-2 alpha	FGIDDQDFQNSLTR	Y	Y	Y																													Y					Y
Q61735	Leukocyte surface antigen CD47	FGILTLK
Q9D1J3	SAP domain-containing ribonucleoprotein	FGISSVPTK												Y	Y	Panel-28	Y
P36552	Oxygen-dependent coproporphyrinogen-III oxidase, mitochondrial	FGLFTPGSR																						Y																				Y
Q64669	NAD(P)H dehydrogenase [quinone] 1	FGLSVGHHLGK
Q9R1P1	Proteasome subunit beta type-3	FGPYYTEPVIAGLDPK	Y	Y	Y	Panel-8	Y	Y					Y					Y	Y	Y	Panel-12	Y	Y	Y	Y	Panel-12	Y						Y	Y	Y	Panel-19	Y	Y	Y	Y	Panel-19	Y	Y	Y	Y			Y
Q9DBC0	Protein adenylyltransferase SelO, mitochondrial	FGSFEIFK		Y																									Y					Y	Y				Y	Y
Q6ZWR6	Nesprin-1	FGSITNQLLK																					Y						Y
O70362	Phosphatidylinositol-glycan-specific phospholipase D	FGSSLVSVR																						Y
Q8VCC2	Liver carboxylesterase 1	FGTVDFLGDPR																																										Y	Y	Panel-13	Y
Q9JHJ0	Tropomodulin-3	FGYQFTQQGPR		Y																									Y															Y	Y	Panel-22	Y
Q8R164	Valacyclovir hydrolase	FHADFLLQHVK						Y															Y						N
P08003	Protein disulfide-isomerase A4	FHHTFSPEIAK		N					N				Y	Y																				N					N				Y	Y
Q9CZM2	60S ribosomal protein L15	FHHTIGGSR		Y	Y	Panel-6	Y
Q8BHG1	Nardilysin	FHLISPLIQK		N																				N										Y	Y				Y	Y				Y
Q6PDQ2	Chromodomain-helicase-DNA-binding protein 4	FHNLEGFLEEFADIAK		Y	Y								Y																Y															Y	Y			Y
P47878	Insulin-like growth factor-binding protein 3	FHPLHAK																						Y	Y
P46664	Adenylosuccinate synthetase isozyme 2	FIEDELQIPVK		Y	Y									Y	Y	Panel-28	Y																	Y	Y	Panel-19	Y		Y	Y	Panel-19	Y
Q80U70	Polycomb protein Suz12	FIFNYVYHPK
P62196	26S proteasome regulatory subunit 8	FIGEGAR		Y	Y	Panel-6	Y																	Y					Y	Y	Panel-20	Y
Q9R1P3	Proteasome subunit beta type-2	FILNLPTFSVR		Y	Y	Panel-8	Y	Y										Y	Y	Y	Panel-12	Y	Y	Y	Y	Panel-12	Y		Y					Y					Y
Q61400	Carcinoembryonic antigen-related cell adhesion molecule 10	FITASNK												Y															Y	Y				Y	Y	Panel-9	Y		Y	Y	Panel-9	Y
Q9CQI3	Glia maturation factor beta	FIVYSYK		Y	Y	Panel-8	Y																																					Y
Q9WVC5	Short transient receptor potential channel 7	FLDSAEYGNIPVVR																						Y
P56395	Cytochrome b5	FLEEHPGGEEVLR	Y	Y	Y	Panel-5	Y	Y	Y				Y										Y	Y	Y	Panel-18	Y	Y	Y				Y	Y	Y	Panel-9	Y	Y	Y	Y	Panel-9	Y	Y	Y	Y	Panel-13	Y	Y	Y
P61804	Dolichyl-diphosphooligosaccharide--protein glycosyltransferase subunit DAD1	FLEEYLSSTPQR	Y					Y																										Y	Y	Panel-16	Y		Y	Y	Panel-16	Y	Y
Q6P9Q4	FH1/FH2 domain-containing protein 1	FLENVAAAETEK																											Y
P31001	Desmin	FLEQQNAALAAEVNR											Y																Y	Y				Y	Y				Y	Y			Y	Y	Y			Y	Y
Q3ULL6	UPF3 regulator of nonsense transcripts homolog B (yeast)	FLESYATDNEK		Y	Y																													Y	Y	Panel-19	Y		Y	Y	Panel-19	Y
Q8VCG4	Complement component C8 gamma chain	FLFQVSR																						Y	Y
Q8R010	Aminoacyl tRNA synthase complex-interacting multifunctional protein 2	FLFSLFGQK	Y																															Y	Y				Y	Y
Q8BJ56	Patatin-like phospholipase domain-containing protein 2	FLGPLHPSFNLVK						Y	Y																																								Y
Q8C196	Carbamoyl-phosphate synthase [ammonia], mitochondrial	FLGVAEQLHNEGFK		Y																													Y	Y				Y	Y
P63101	14-3-3 protein zeta/delta	FLIPNASQPESK	Y	Y	Y	Panel-8	Y						Y	Y	Y	Panel-28	Y	Y	Y	Y	Panel-12	Y		Y	Y	Panel-12	Y		Y					Y	Y	Panel-16	Y		Y	Y	Panel-16	Y	Y	Y	Y	Panel-22	Y	Y
P34914	Bifunctional epoxide hydrolase 2	FLLDTLK		Y	Y																			Y					Y	Y	Panel-20	Y												Y
P47878	Insulin-like growth factor-binding protein 3	FLNVLSPR																						N
Q9CQ54	NADH dehydrogenase [ubiquinone] 1 subunit C2	FLPDEAR						Y															Y						Y	Y	Panel-30	Y
P15532	Nucleoside diphosphate kinase A	FLQASEDLLK	Y					Y					Y					Y					Y						Y	Y	Panel-30	Y											Y					Y
Q8VCG4	Complement component C8 gamma chain	FLQEQGHR																						Y
P18419	Seminal vesicle secretory protein 4	FLQSEETVR							Y	Y	Panel 21	Y						Y
P15626	Glutathione S-transferase Mu 2	FLSKPIFAK											Y	N																													Y	Y	Y	Panel-23	Y	Y
Q8K0Q5	Rho GTPase-activating protein 18	FLSQESGVAQTLK
P62911	60S ribosomal protein L32	FLVHNVK																Y																Y	Y	Panel-9	Y		Y	Y	Panel-9	Y
Q61553	Fascin	FLVVAHDDGR	Y	Y	Y																													Y					Y
O08573	Galectin-9	FNENAVVR												Y	Y	Panel-28	Y
Q6WVG3	BTB/POZ domain-containing protein KCTD12	FNFLEQAFDK	Y															Y																										Y
Q8BX05	Putative glycerol kinase 5	FNFSTQHATLR																											Y
Q3UDE2	Tubulin--tyrosine ligase-like protein 12	FNQTYQLAHGTAEEK											Y																														Y	Y	Y
P14685	26S proteasome non-ATPase regulatory subunit 3	FNQVLDQFGEK		Y	Y																													Y					Y
Q60631	Growth factor receptor-bound protein 2	FNSLNELVDYHR	Y																																									Y
Q02105	Complement C1q subcomponent subunit C	FNSVVTNPQGHYNPSTGK	Y	Y	Y	Panel-7	Y																	Y	Y				Y	Y	Panel-7	Y		Y	Y	Panel-7	Y		Y	Y	Panel-7	Y
Q9JJW5	Myozenin-2	FNTTAVPK																											Y	Y	Panel-20	Y		Y	Y				Y	Y
Q8VDK1	Deaminated glutathione amidase	FPELSLK	Y	Y	Y	Panel-7	Y	Y																Y					Y	Y	Panel-7	Y		Y	Y	Panel-7	Y		Y	Y	Panel-7	Y
Q64332	Synapsin-2	FPLIEQTYYPNHR	Y	Y	Y	Panel-6	Y																						Y	Y				Y					Y
Q7TPZ8	Carboxypeptidase A1	FPNSEVEVK																											Y	Y	Panel-20	Y		Y	Y	Panel-19	Y		Y	Y	Panel-19	Y
Q99KV1	DnaJ homolog subfamily B member 11	FQDLGAAYEVLSDSEK											Y																N														Y					Y
Q8BH61	Coagulation factor XIII A chain	FQEGQEEER							Y	Y	Panel 21	Y												Y																			Y	Y	Y	Panel-22	Y
Q9WV98	Mitochondrial import inner membrane translocase subunit Tim9	FQEYHIQQNEALAAK		Y	Y			Y															Y										Y	Y	Y	Panel-19	Y	Y	Y	Y	Panel-19	Y
P99026	Proteasome subunit beta type-4	FQIATVTEK	Y	Y	Y	Panel-7	Y		Y	Y	Panel 21	Y	Y											Y	Y	Panel-18	Y		Y	Y	Panel-7	Y		Y	Y	Panel-7	Y		Y	Y	Panel-7	Y
E9PX95	ATP-binding cassette sub-family A member 17	FQLAYIPSK
O08553	Dihydropyrimidinase-related protein 2	FQLTDSQIYEVLSVIR	Y					Y					Y					Y					Y																				Y	Y				Y
Q64213	Splicing factor 1	FQRPGDPQSAQDK		Y	Y																													Y					Y
P08113	Endoplasmin	FQSSHHSTDITSLDQYVER	Y	Y	Y			Y					Y										Y										Y	Y	Y	Panel-16	Y	Y	Y	Y	Panel-16	Y	Y	Y	Y			Y	Y
Q08761	Vitamin K-dependent protein S	FSAEFDFR																						N
P17918	Proliferating cell nuclear antigen	FSASGELGNGNIK																																										Y
Q61881	DNA replication licensing factor MCM7	FSEAEQR																											Y															Y	Y
P56213	FAD-linked sulfhydryl oxidase ALR	FSFLPGGAR																																Y	Y	Panel-19	Y		Y	Y	Panel-19	Y
P48758	Carbonyl reductase [NADPH] 1	FSGDVVLAAR	Y	Y	Y	Panel-7	Y	Y					Y					Y	Y	Y	Panel-12	Y		Y	Y	Panel-12	Y		Y	Y	Panel-7	Y		Y	Y	Panel-9	Y		Y	Y	Panel-9	Y		Y	Y	Panel-13	Y
Q8R2Z0	Adipolin	FSGLPDTLLPQEPSQR
P01630	Ig kappa chain V-II region 7S34.1	FSGSGSGTAFTLR																						Y	Y
P01627|P01628	Ig kappa chain V-II region VKappa167|Ig kappa chain V-II region MOPC 511	FSGSGSGTDFTLEISR																						N
P01631	Ig kappa chain V-II region 26-10	FSGSGSGTDFTLK						Y																N
P01636	Ig kappa chain V-V region MOPC 149	FSGSGSGTQFSLK																						Y
P01635	Ig kappa chain V-V region K2 (Fragment)	FSGSGSGTQYSLK																						Y
P70458	Plasma serine protease inhibitor	FSIEATYK		Y
Q03734	Serine protease inhibitor A3M	FSISTDYNLK
P29621	Serine protease inhibitor A3C	FSISTDYSLK
P22777	Plasminogen activator inhibitor 1	FSLETEVDLR
Q9Z1Z2	Serine-threonine kinase receptor-associated protein	FSPDGELYASGSEDGTLR	Y	N									Y										Y										Y	Y				Y	Y				Y	Y				Y
Q64356	Seminal vesicle secretory protein 6	FSQAIEEFSSESSEANSPK		N														Y					Y						Y
P03976	Ig kappa chain V-II region 17S29.1	FSSSGSGTDFTLR																						Y
Q8R081	Heterogeneous nuclear ribonucleoprotein L	FSTPEQAAK		N									Y																					Y	Y	Panel-9	Y		Y	Y	Panel-9	Y		Y	Y
P70202	Latexin	FSVEEIIQK		Y	Y	Panel-6	Y																						Y					Y					Y				Y
P35436	Glutamate receptor ionotropic, NMDA 2A	FSYIPEAK																						Y	Y
Q07235	Glia-derived nexin	FTAVAQTDLK												Y	Y	Panel-28	Y
P97464	Exostosin-1	FTAVIHAVTPLVSQSQPVLK																						Y
Q6PHZ2	Calcium/calmodulin-dependent protein kinase type II subunit delta	FTDEYQLFEELGK	Y	Y	Y	Panel-7	Y																Y						N					Y	Y	Panel-7	Y		Y	Y	Panel-7	Y		Y	Y
Q09014	Neutrophil cytosol factor 1	FTEIYEFHK
Q921F2	TAR DNA-binding protein 43	FTEYETQVK	Y	Y	Y	Panel-5	Y	Y					Y										Y	Y	Y	Panel-18	Y																	Y				Y
Q69ZS0	E3 ubiquitin-protein ligase PDZRN3	FTEYSAR		Y	Y																								Y
P51885	Lumican	FTGLQYLR							Y	Y	Panel 21	Y		Y	Y	Panel-28	Y	Y	Y					Y	Y	Panel-18	Y							Y	Y				Y	Y
O88342	WD repeat-containing protein 1	FTIGDHSR	Y	Y	Y				Y	Y	Panel 21	Y		Y	Y	Panel-28	Y	Y						Y	Y				Y
P35991	Tyrosine-protein kinase BTK	FTNSETAEHIAQGLR																																										Y
P52793	Ephrin-A1	FTPFILGK
Q8CG47	Structural maintenance of chromosomes protein 4	FTQLDLEDVQVR
Q80YX1	Tenascin	FTTDLDSPR																						N
O70492	Sorting nexin-3	FTTYEIR																																										Y	Y	Panel-13	Y
Q9CWL8	Beta-catenin-like protein 1	FVDILGLR							N																																			Y					N
Q8BTZ7	Mannose-1-phosphate guanyltransferase beta	FVEKPQVFVSNK		Y	Y	Panel-5	Y						Y	Y	Y	Panel-28	Y							N																				Y
Q9R1P4	Proteasome subunit alpha type-1	FVFDRPLPVSR	Y															Y						N					Y	Y
A2AF47	Dedicator of cytokinesis protein 11	FVFEAPYTLSGK		Y																									Y
P35441	Thrombospondin-1	FVFGTTPEDILR																						N
P30999	Catenin delta-1	FVGDADLER																						Y																				Y	Y	Panel-13	Y
Q07079	Insulin-like growth factor-binding protein 5	FVGGAENTAHPR																											Y	Y	Panel-30	Y
Q61656	Probable ATP-dependent RNA helicase DDX5	FVINYDYPNSSEDYIHR	Y																															Y	Y	Panel-9	Y		Y	Y	Panel-9	Y		Y	Y	Panel-22	Y
Q810C0	SLIT and NTRK-like protein 2	FVLLTHLDLR																						Y
Q91WU5	Arsenite methyltransferase	FVSATFR																																Y	Y				Y	Y
Q62469	Integrin alpha-2	FVTGLDIGPK																						Y																				Y	Y	Panel-13	Y		Y
P05202	Aspartate aminotransferase, mitochondrial	FVTVQTISGTGALR	Y	Y	Y	Panel-7	Y	Y					Y					Y					Y					Y	Y	Y	Panel-7	Y	Y	Y	Y	Panel-7	Y	Y	Y	Y	Panel-7	Y	Y	Y	Y	Panel-13	Y	Y	Y
Q62087	Serum paraoxonase/lactonase 3	FVYVADVTAK						Y	Y	Y	Panel 21	Y
Q9DBE0	Cysteine sulfinic acid decarboxylase	FYDVALDTGDK		Y	Y																								Y	Y	Panel-20	Y	Y	Y	Y	Panel-9	Y	Y	Y	Y	Panel-9	Y	Y
Q8BKC5	Importin-5	FYFHDGVR		Y	Y																													Y					Y
Q8QZY2	Glycerate kinase	FYGLLAR																											Y	Y	Panel-30	Y
Q80UU9	Membrane-associated progesterone receptor component 2	FYGPAGPYGIFAGR		Y	Y	Panel-8	Y																						Y
P98063	Bone morphogenetic protein 1	FYSDNSVQR																						Y
Q3UU35	Ovostatin homolog	FYSQTSSFTK																																Y	Y				Y	Y				Y	Y
Q62425	Cytochrome c oxidase subunit NDUFA4	FYSVNVDYSK	Y					Y															Y	Y	Y	Panel-18	Y							Y	Y				Y	Y
Q9CQS8	Protein transport protein Sec61 subunit beta	FYTEDSPGLK						Y																																			Y	Y	Y			Y
P06795	ATP-dependent translocase ABCB1	GAAFEIFK																																Y	Y				Y	Y
Q6NVF9	Cleavage and polyadenylation specificity factor subunit 6	GAAPNVVYTYTGK		Y																									Y															Y	Y	Panel-23	Y
Q61644	Protein kinase C and casein kinase substrate in neurons protein 1	GADAQEDLR	Y	N																														Y	Y				Y	Y									Y
Q9JKB3	Y-box-binding protein 3	GAEAANVTGPDGVPVEGSR		Y				Y	Y				Y					Y						Y									Y	Y	Y	Panel-19	Y	Y	Y	Y	Panel-19	Y	Y	Y				Y	Y
P62960	Y-box-binding protein 1	GAEAANVTGPGGVPVQGSK	Y	Y	Y			Y					Y										Y						Y	Y	Panel-20	Y	Y		Y	Panel-9	Y	Y		Y	Panel-9	Y	Y	Y	Y	Panel-23	Y	Y	Y
Q99JI4	26S proteasome non-ATPase regulatory subunit 6	GAEILEVLHSLPAVR	Y	Y	Y	Panel-7	Y	Y					Y																Y	Y	Panel-7	Y	Y	Y	Y	Panel-7	Y	Y	Y	Y	Panel-7	Y	Y	Y	Y	Panel-23	Y	Y
Q80X82	Symplekin	GAETLVTR
Q3V132	ADP/ATP translocase 4	GAFSNILR																					Y						Y
Q9CU65	Zinc finger MYM-type protein 2	GAGNNVLVVDGQQK																											N
P00329	Alcohol dehydrogenase 1	GAIFGGFK		Y	Y	Panel-8	Y							Y	Y	Panel-28	Y																	Y	Y	Panel-9	Y		Y	Y	Panel-9	Y		Y	Y	Panel-23	Y
Q80TE4	Signal-induced proliferation-associated 1-like protein 2	GAILEDAVPSTAR
P50518	V-type proton ATPase subunit E 1	GALFGANANR	Y																					Y	Y																			Y	Y	Panel-23	Y
Q03717	Potassium voltage-gated channel subfamily B member 1	GALGASGGR																						Y	Y
Q9R062	Glycogenin-1	GALVLGSSLK						Y	Y										N				Y	Y	Y																			Y					Y
Q64739	Collagen alpha-2(XI) chain	GANEDELSPETSPYVK																						Y
P31230	Aminoacyl tRNA synthase complex-interacting multifunctional protein 1	GAPFEVK																						Y	Y
Q8BVE3	V-type proton ATPase subunit H	GAVDAAVPTNIIAAK	Y	Y	Y																													Y					Y
P47962	60S ribosomal protein L5	GAVDGGLSIPHSTK	Y	Y				Y					Y					Y	Y	Y	Panel-12	Y	Y	Y	Y	Panel-12	Y						Y	Y				Y	Y				Y	Y	Y	Panel-22	Y	Y	Y
Q8VC74	Cytochrome c oxidase assembly protein COX18, mitochondrial	GAVTLPLAAYQHYILAK		N																									Y	Y				Y	Y				Y	Y
Q9WTQ5	A-kinase anchor protein 12	GAVYVSEELSK		Y	Y	Panel-6	Y		Y	Y	Panel 21	Y																															Y	Y	Y	Panel-13	Y
P0C6F1	Dynein heavy chain 2, axonemal	GAYIPALLR																																															Y
Q91VA0	Acyl-coenzyme A synthetase ACSM1, mitochondrial	GDDVINASGYR																										Y	Y	Y	Panel-20	Y	Y	Y	Y	Panel-16	Y	Y	Y	Y	Panel-16	Y
P02463	Collagen alpha-1(IV) chain	GDFAPTGEK																						Y	Y
Q9QZ88	Vacuolar protein sorting-associated protein 29	GDFDENLNYPEQK	Y					Y					Y										Y					Y	Y	Y	Panel-30	Y	Y					Y					Y					Y
O09167	60S ribosomal protein L21	GDIVDIK		Y	Y	Panel-8	Y																						Y	Y	Panel-20	Y		Y	Y	Panel-19	Y		Y	Y	Panel-19	Y		Y
P83861	Pyroglutamylated RF-amide peptide receptor	GDLFSDANVDVK																											Y
P52480|P53657	Pyruvate kinase PKM|Pyruvate kinase PKLR	GDLGIEIPAEK	Y					Y					Y					Y	Y	Y	Panel-12	Y	Y	Y	Y	Panel-12	Y	Y	Y	Y	Panel-20	Y	Y	Y	Y	Panel-16	Y	Y	Y	Y	Panel-16	Y	Y	Y	Y			Y
Q9QUR7	Peptidyl-prolyl cis-trans isomerase NIMA-interacting 1	GDLGPFSR	Y	Y	Y	Panel-7	Y																	Y					Y	Y	Panel-7	Y		Y	Y	Panel-7	Y		Y	Y	Panel-7	Y
Q01721	Growth arrest-specific protein 1	GDLPHGPGR
P16015	Carbonic anhydrase 3	GDNQSPIELHTK		Y	Y	Panel-8	Y	Y					Y					Y	Y	Y	Panel-12	Y		Y	Y	Panel-12	Y	Y	Y				Y					Y					Y	Y	Y	Panel-22	Y
Q8CFG8	Complement C1s-B subcomponent	GDSGGAFAFQVPNVK																																										Y	Y	Panel-13	Y
P10923	Osteopontin	GDSLAYGLR
Q8BXR5	Sodium leak channel non-selective protein	GDSSYVK
F6VAN0	Cyclic AMP-dependent transcription factor ATF-6 alpha	GDTFYVVSFR		N																									N					Y					Y
Q7TNG5	Echinoderm microtubule-associated protein-like 2	GDTLYVGTTR											Y																Y	Y	Panel-30	Y											Y
O35386	Phytanoyl-CoA dioxygenase, peroxisomal	GDTVFFHPLLIHGSGR		Y					Y																								Y	Y				Y	Y										Y
Q9JKV1	Proteasomal ubiquitin receptor ADRM1	GDVEAFAK
P09671	Superoxide dismutase [Mn], mitochondrial	GDVTTQVALQPALK	Y					Y					Y	Y	Y	Panel-28	Y	Y					Y					Y					Y	Y	Y	Panel-16	Y	Y	Y	Y	Panel-16	Y	Y	Y				Y
Q9JJU8	SH3 domain-binding glutamic acid-rich-like protein	GDYDAFFEAR		Y	Y	Panel-6	Y		Y	Y	Panel 21	Y	Y	Y	Y	Panel-28	Y																Y					Y					Y	Y	Y	Panel-13	Y	Y	Y
Q9QXV0	ProSAAS	GEAAGAVQELAR
Q9CY50	Translocon-associated protein subunit alpha	GEDFPANNIVK											Y											Y									Y					Y					Y	Y				Y
Q69ZU6	Thrombospondin type-1 domain-containing protein 7A	GEEGIQVR																						Y
Q922B2	Aspartate--tRNA ligase, cytoplasmic	GEEILSGAQR	Y					Y															Y						Y	Y	Panel-30	Y																Y
P13597	Intercellular adhesion molecule 1	GEEILSR																						Y	Y
Q9WTI7	Unconventional myosin-Ic	GEELLSPLNLEQAAYAR																										Y	Y	Y	Panel-20	Y		Y	Y	Panel-9	Y		Y	Y	Panel-9	Y	Y	Y	Y	Panel-23	Y	Y
Q3TBD2	Rho GTPase-activating protein 45	GEEPDVR
Q60973	Histone-binding protein RBBP7	GEFGGFGSVTGK		Y																																								Y
P14152	Malate dehydrogenase, cytoplasmic	GEFITTVQQR	Y	Y	Y			Y					Y	N				Y	Y	Y			Y					Y					Y	Y	Y	Panel-16	Y	Y	Y	Y	Panel-16	Y	Y	Y	Y	Panel-23	Y	Y	Y
Q91WV7	Neutral and basic amino acid transport protein rBAT	GEGLVLEHSTK																										Y	Y	Y	Panel-30	Y
P63158	High mobility group protein B1	GEHPGLSIGDVAK	Y	Y	Y	Panel-7	Y	Y					Y					Y						Y	Y	Panel-18	Y		Y	Y	Panel-7	Y	Y	Y	Y	Panel-7	Y	Y	Y	Y	Panel-7	Y	Y	Y	Y	Panel-23	Y	Y	Y
D3YY23	LON peptidase N-terminal domain and RING finger protein 1	GELLALGGHLK																																Y	Y				Y	Y
O70404	Vesicle-associated membrane protein 8	GENLDHLR							Y																																		Y	Y					Y
Q64442	Sorbitol dehydrogenase	GENLSLVVHGPGDIR											Y															Y	Y	Y			Y					Y					Y
Q80YR5	Scaffold attachment factor B2	GEPVISVK
Q9JJU9	Beta-crystallin B3	GEQFVLEK																Y	Y	Y	Panel-12	Y		Y	Y	Panel-12	Y		Y	Y				Y	Y				Y	Y
Q60754	Macrophage receptor MARCO	GESGVPGLVGR
P97315	Cysteine and glycine-rich protein 1	GESLGIK		Y	Y	Panel-5	Y		Y	Y	Panel 21	Y		Y	Y	Panel-28	Y																											Y	Y	Panel-13	Y
Q8CHP8	Glycerol-3-phosphate phosphatase	GETAVPGAPETLR	Y	Y	Y	Panel-7	Y	Y					Y										Y	Y	Y				Y	Y	Panel-7	Y	Y	Y	Y	Panel-7	Y	Y	Y	Y	Panel-7	Y
P11087	Collagen alpha-1(I) chain	GETGPAGPAGPIGPAGAR
P49182	Heparin cofactor 2	GETHEEVHSVLHFR																						Y
Q5STT6	Protein FAM71B	GEYDIFK		N																														Y	Y				Y	Y				N
Q6NZC7	SEC23-interacting protein	GFFNIYHPLDPVAYR
Q99020	Heterogeneous nuclear ribonucleoprotein A/B	GFGFILFK	Y	Y	Y			Y					Y																															Y	Y
P60824	Cold-inducible RNA-binding protein	GFGFVTFENIDDAK	Y										Y																														Y	Y	Y			Y
Q9JM99	Proteoglycan 4	GFPNVVTSAITLPNIR																						Y
P70458	Plasma serine protease inhibitor	GFQQLLQR
Q9JJV0	Beta-crystallin A4	GFQYILESDHHSGDYK																Y	Y
Q8R3J5	Glutathione-specific gamma-glutamylcyclotransferase 1	GFSGHNLEYLLR																																Y					Y
P11087	Collagen alpha-1(I) chain	GFSGLDGAK																						Y																									Y
Q9DB29	Isoamyl acetate-hydrolyzing esterase 1 homolog	GFSGYNTR		Y	Y	Panel-5	Y																																					Y
Q99020	Heterogeneous nuclear ribonucleoprotein A/B	GFVFITFK	Y	Y	Y	Panel-5	Y	Y					Y	Y	Y	Panel-28	Y	Y																Y	Y	Panel-9	Y		Y	Y	Panel-9	Y		Y	Y	Panel-22	Y
Q8BZW2	Ankyrin repeat domain-containing protein SOWAHB	GFVNSVAAVR																						Y										Y	Y				Y	Y
P05017	Insulin-like growth factor I	GFYFNKPTGYGSSIR
P09535	Insulin-like growth factor II	GFYFSRPSSR
Q8BX02	KN motif and ankyrin repeat domain-containing protein 2	GFYPQYGALETR																																										Y
Q9D1H9	Microfibril-associated glycoprotein 4	GFYYSLK																						Y	Y
P08121	Collagen alpha-1(III) chain	GGAGPPGPEGGK																						Y	Y
P48771	Cytochrome c oxidase subunit 7A2, mitochondrial	GGASDALLYR	Y					Y					Y										Y	Y	Y	Panel-18	Y						Y	Y				Y	Y
O35375	Neuropilin-2	GGDSITAVEAR
Q6PB93	Polypeptide N-acetylgalactosaminyltransferase 2	GGFDWNLVFK											Y
P14131	40S ribosomal protein S16	GGGHVAQIYAIR		Y	Y								Y											N																				Y
Q61496	ATP-dependent RNA helicase DDX4	GGGLFGSR																																Y					Y
Q61753	D-3-phosphoglycerate dehydrogenase	GGIVDEGALLR		Y	Y	Panel-6	Y						Y	Y	Y	Panel-28	Y	Y											Y															Y	Y	Panel-22	Y
Q8K370	Acyl-CoA dehydrogenase family member 10	GGLVISPEGLSPAVR		Y				Y					Y										Y						Y	Y				Y	Y	Panel-9	Y		Y	Y	Panel-9	Y
Q80T21	ADAMTS-like protein 4	GGPLGYQK																						Y
P00920	Carbonic anhydrase 2	GGPLSDSYR	Y	Y	Y								Y					Y					Y	Y	Y				Y															Y	Y
P52795	Ephrin-B1	GGSGTAGTEPSDIIIPLR																																Y	Y				Y	Y				Y	Y	Panel-22	Y
Q8BH35	Complement component C8 beta chain	GGTSEDITALAYK							Y	Y	Panel 21	Y												Y
P13020	Gelsolin	GGVASGFK							Y	Y	Panel 21	Y							Y	Y	Panel-12	Y		Y	Y	Panel-12	Y		Y															Y	Y	Panel-13	Y
Q8BP40	Lysophosphatidic acid phosphatase type 6	GGVLAGQLTK																																Y	Y				Y	Y				Y
O35206	Collagen alpha-1(XV) chain	GGVLFAITDAFQK																						Y	Y									Y	Y	Panel-9	Y		Y	Y	Panel-9	Y
P61082	NEDD8-conjugating enzyme Ubc12	GGYIGSTYFER		Y	Y	Panel-6	Y																						Y
P62267	40S ribosomal protein S23	GHAVGDIPGVR	Y	Y	Y	Panel-7	Y	Y					Y																Y	Y	Panel-7	Y	Y	Y	Y	Panel-7	Y	Y	Y	Y	Panel-7	Y	Y
P49710	Hematopoietic lineage cell-specific protein	GHFGLFPANYVK																						Y
Q9Z1E4	Glycogen [starch] synthase, muscle	GHFYGHLDFNLDK		Y																														Y					Y
Q8VCS0	N-acetylmuramoyl-L-alanine amidase	GHPTPLR																						Y	Y
Q9CWS0	N(G),N(G)-dimethylarginine dimethylaminohydrolase 1	GHVLLHR																						Y
P14115	60S ribosomal protein L27a	GHVSHGHGR																						N										N					N					N
Q3U962	Collagen alpha-2(V) chain	GIAGTPGPK
Q3ULJ0	Glycerol-3-phosphate dehydrogenase 1-like protein	GIDEGPDGLK	Y					Y					Y										Y											Y	Y				Y	Y			Y	Y
P80317	T-complex protein 1 subunit zeta	GIDPFSLDALAK	Y						N																									Y					Y					Y					N
O88703	Potassium/sodium hyperpolarization-activated cyclic nucleotide-gated channel 2	GIDSEVYK																						Y	Y	Panel-18	Y
Q5SSL4	Active breakpoint cluster region-related protein	GIEEVGIYR		Y	Y	Panel-5	Y
P32921	Tryptophan--tRNA ligase, cytoplasmic	GIFFSHR																											N
Q8VEM8	Phosphate carrier protein, mitochondrial	GIFNGFSITLK	Y					Y															Y						Y	Y	Panel-30	Y	Y					Y					Y					Y
P80315	T-complex protein 1 subunit delta	GIHPTIISESFQK	Y	Y	Y	Panel-5	Y						Y						Y	Y	Panel-12	Y		Y	Y	Panel-12	Y						Y	Y	Y	Panel-9	Y	Y	Y	Y	Panel-9	Y	Y	Y	Y	Panel-13	Y		Y
P63038	60 kDa heat shock protein, mitochondrial	GIIDPTK		Y	Y	Panel-7	Y																	Y	Y	Panel-18	Y		Y	Y	Panel-7	Y		N					N					Y	Y
Q9NYQ2	Hydroxyacid oxidase 2	GIIVSNHGGR																											Y	Y
D0QMC3	Myeloid cell nuclear differentiation antigen-like protein	GILEINETSSVLK							N																																			Y					N
Q69ZP3	Probable hydrolase PNKD	GILSGATANK																						Y	Y
Q9CRD0	OCIA domain-containing protein 1	GILSSHPK																																Y					Y
Q91VU0	Protein FAM3C	GINIALVNGK											Y																																			Y
Q9QZR9	Collagen alpha-4(IV) chain	GIPGFPGPR
Q9CR36	Gastrokine-1	GIPTYVAEEIPGPNQPLYSK																											Y
Q63918	Caveolae-associated protein 2	GIQNDLTK							Y	Y	Panel 21	Y												Y										Y	Y				Y	Y				Y	Y	Panel-23	Y
Q01102	P-selectin	GITSLPAPAVR																						Y
Q8K023	Aldo-keto reductase family 1 member C18	GIVALAK																											Y					Y					Y										Y
Q9EQH2	Endoplasmic reticulum aminopeptidase 1	GIVQYLQK																						Y
Q9Z0P4	Paralemmin-1	GLAEDVTR	Y															Y											Y	Y	Panel-30	Y
P62301	40S ribosomal protein S13	GLAPDLPEDLYHLIK	Y	Y	Y	Panel-5	Y	Y					Y					Y					Y										Y	Y	Y	Panel-9	Y	Y	Y	Y	Panel-9	Y	Y	Y	Y	Panel-22	Y	Y	Y
P09803	Cadherin-1	GLDFEAK																						Y
Q04857	Collagen alpha-1(VI) chain	GLEELLIGGSHLK																					Y						Y
P06801	NADP-dependent malic enzyme	GLFISIHDK						Y										Y	Y
O08528	Hexokinase-2	GLGATTHPTAAVK						Y					Y										Y	Y					Y															Y
P11152	Lipoprotein lipase	GLGDVDQLVK																											Y					Y					Y
P13595	Neural cell adhesion molecule 1	GLGEISAATEFK	Y	Y	Y	Panel-7	Y						Y											Y					Y	Y	Panel-7	Y		Y	Y	Panel-7	Y		Y	Y	Panel-7	Y
Q91V64	Isochorismatase domain-containing protein 1	GLGSTVQEIDLTGVK						Y															Y						Y	Y	Panel-30	Y	Y					Y
P48036	Annexin A5	GLGTDEDSILNLLTSR	Y	Y	Y			Y					Y					Y					Y	Y									Y					Y					Y	Y	Y			Y
P31428	Dipeptidase 1	GLLADNLIR											Y											Y	Y	Panel-18	Y
O08742	Platelet glycoprotein V	GLLGAQVK																						Y
Q9CQ92	Mitochondrial fission 1 protein	GLLQTEPQNNQAK						Y					Y										Y										Y	Y	Y	Panel-16	Y	Y	Y	Y	Panel-16	Y	Y	Y	Y	Panel-23	Y	Y
Q9D0M3	Cytochrome c1, heme protein, mitochondrial	GLLSSLDHTSIR	Y					Y					Y										Y						Y	Y	Panel-30	Y	Y					Y					Y					Y
Q9JIX8	Apoptotic chromatin condensation inducer in the nucleus	GLLVDRPSETK																																										Y	Y	Panel-13	Y	Y
Q3THG9	Alanyl-tRNA editing protein Aarsd1	GLPDDHAGPIR																											Y															Y	Y
Q61245	Collagen alpha-1(XI) chain	GLPGEAGPR																											Y
Q9Z0T6	Polycystic kidney disease and receptor for egg jelly-related protein	GLPGVLR
O88844	Isocitrate dehydrogenase [NADP] cytoplasmic	GLPNVQR		Y	Y	Panel-5	Y												Y	Y	Panel-12	Y		Y	Y	Panel-12	Y		Y
P07361	Alpha-1-acid glycoprotein 2	GLSLNAK																						Y	Y
Q60590	Alpha-1-acid glycoprotein 1	GLSLYAK							Y	Y	Panel 21	Y												Y	Y	Panel-18	Y																	Y	Y	Panel-22	Y
Q8CIF4	Biotinidase	GLSSGLVTAALYGR																											N
Q8VC56	E3 ubiquitin-protein ligase RNF8	GLSVTYQLISK																																										N
Q9JLV5	Cullin-3	GLTEQEVETILDK	Y	Y	Y	Panel-5	Y																	Y					Y	Y	Panel-20	Y											Y	Y
P16125	L-lactate dehydrogenase B chain	GLTSVINQK	Y					Y					Y					Y					Y																				Y	Y	Y			Y
Q920E5	Farnesyl pyrophosphate synthase	GLTVVQAFQELVEPK	Y	Y	Y	Panel-7	Y	Y					Y					Y	Y				Y						N				Y	Y	Y	Panel-19	Y	Y	Y	Y	Panel-19	Y	Y	Y				Y	Y
Q9D7Q1	Chitotriosidase-1	GLVDAGYEVDK
Q9Z1Q2	Phosphatidylserine lipase ABHD16A	GNDLLLK
Q3THE2	Myosin regulatory light chain 12B	GNFNYIEFTR	Y					Y					Y					Y						Y	Y
Q9CQ19	Myosin regulatory light polypeptide 9	GNFNYVEFTR											Y																N
Q70KF4	Cardiomyopathy-associated protein 5	GNLELEK																																Y					Y					Y
Q60751	Insulin-like growth factor 1 receptor	GNLLINIR		Y	Y																								Y	Y				Y	Y	Panel-19	Y		Y	Y	Panel-19	Y
P10810	Monocyte differentiation antigen CD14	GNPFLDSESHSEK
P21550	Beta-enolase	GNPTVEVDLHTAK		Y	Y	Panel-6	Y	Y										Y	Y	Y	Panel-12	Y	Y	Y	Y	Panel-12	Y																	Y	Y	Panel-13	Y
P47758	Signal recognition particle receptor subunit beta	GNSLTLIDLPGHESLR		Y									Y											Y									Y					Y						Y
P14869	60S acidic ribosomal protein P0	GNVGFVFTK	Y					Y					Y										Y						Y	Y			Y					Y					Y					Y
P70414	Sodium/calcium exchanger 1	GNVIIPYK	Y																					Y	Y	Panel-18	Y		Y															Y
Q8R071	Inositol-trisphosphate 3-kinase A	GNVQLETSEDVGQK	Y	Y
P05367|P05366	Serum amyloid A-2 protein|Serum amyloid A-1 protein	GNYDAAQR																						Y	Y
Q3U108	AT-rich interactive domain-containing protein 5A	GPAENSEHQLTPR																						Y	Y
Q08091	Calponin-1	GPAYGLSAEVK												Y	Y	Panel-28	Y																											Y	Y	Panel-13	Y
Q91X72	Hemopexin	GPDSVFLIK		Y	Y	Panel-7	Y	Y																Y	Y	Panel-18	Y		Y	Y	Panel-7	Y		Y	Y	Panel-7	Y		Y	Y	Panel-7	Y
P15116	Cadherin-2	GPFPQELVR		Y	Y																								Y
Q8VIH9	Urotensin-2 receptor	GPGSAGSFLSSR																						Y
P47199	Quinone oxidoreductase	GPIEINPR																Y											Y
Q80VD1	Protein FAM98B	GPLLEEQALSK
Q9QY96	Extracellular calcium-sensing receptor	GPLPVDTFVR																																										N
P14131	40S ribosomal protein S16	GPLQSVQVFGR	Y	Y	Y	Panel-8	Y																						Y	Y				Y	Y				Y	Y
Q9DCN2	NADH-cytochrome b5 reductase 3	GPNGLLVYQGK		Y																														Y					Y
Q32Q92	Acyl-coenzyme A thioesterase 6	GPNIGLIGVSK																																										Y	Y	Panel-23	Y
P08121	Collagen alpha-1(III) chain	GPSGFR																						Y
O35309	N-myc-interactor	GQALITFEK																																Y	Y				Y	Y				Y	Y	Panel-23	Y
Q9Z111	Growth arrest and DNA damage-inducible protein GADD45 gamma	GQDTVPESTAR		Y																									Y	Y				Y	Y				Y	Y
Q3UZ09	Complement C1r subcomponent-like protein	GQESHTDIEAPEGFAVR																						Y
Q9R0P9	Ubiquitin carboxyl-terminal hydrolase isozyme L1	GQEVSPK																											N
P04247	Myoglobin	GQHAAEIQPLAQSHATK	Y	Y	Y	Panel-7	Y	Y										Y	Y	Y	Panel-12	Y	Y	Y	Y	Panel-12	Y		Y	Y	Panel-7	Y		Y	Y				Y	Y				Y	Y	Panel-13	Y
Q9R182	Angiopoietin-related protein 3	GQINDIFQK																																										Y	Y	Panel-13	Y
P61759	Prefoldin subunit 3	GQIPEIK																											Y	Y	Panel-30	Y
Q99KY4	Cyclin-G-associated kinase	GQLVEFLK		Y	Y	Panel-6	Y																						Y					Y					Y
Q9Z2B5	Eukaryotic translation initiation factor 2-alpha kinase 3	GQLYLQSSVR																											Y
O09174	Alpha-methylacyl-CoA racemase	GQNILDGGAPFYTTYK		Y																									Y				Y	Y				Y	Y
O54974	Galectin-7	GQPFEVLLIATEEGFK																																Y	Y	Panel-9	Y		Y	Y	Panel-9	Y						Y
Q02566	Myosin-6	GQSVQQVYYSIGALAK		Y	Y																			Y					Y	Y	Panel-20	Y
P14211	Calreticulin	GQTLVVQFTVK	Y	Y	Y	Panel-5	Y	Y					Y					Y	Y				Y										Y					Y						Y	Y	Panel-13	Y	Y	Y
P62830	60S ribosomal protein L23	GSAITGPVAK	Y	Y	Y	Panel-8	Y	Y					Y																				Y	Y	Y	Panel-16	Y	Y	Y	Y	Panel-16	Y	Y	Y	Y	Panel-22	Y	Y
P00688	Pancreatic alpha-amylase	GSEYFGNGR																						Y
Q8K4G1	Latent-transforming growth factor beta-binding protein 4	GSFPEPEESSER																						Y
Q9WVS0	Inducible T-cell costimulator	GSGNAVSIK		N																									Y
P52480	Pyruvate kinase PKM	GSGTAEVELK	Y	Y	Y	Panel-7	Y	Y					Y					Y	Y	Y	Panel-12	Y	Y	Y	Y	Panel-12	Y		Y	Y	Panel-7	Y		Y	Y	Panel-7	Y		Y	Y	Panel-7	Y	Y	Y	Y	Panel-23	Y	Y
Q6P1B1	Xaa-Pro aminopeptidase 1	GSLTFEPLTLVPIQTK	Y	Y	Y	Panel-7	Y						Y																Y	Y	Panel-7	Y		Y	Y	Panel-7	Y		Y	Y	Panel-7	Y		Y	Y	Panel-22	Y
P07309	Transthyretin	GSPAVDVAVK																						Y	Y
Q8K2I4	Beta-mannosidase	GSPGLSFYFK																																Y					Y					Y
A2A8L5	Receptor-type tyrosine-protein phosphatase F	GSSAGGLQHLVSIR																						Y
Q922R8	Protein disulfide-isomerase A6	GSTAPVGGGSFPTITPR		Y	Y	Panel-6	Y	Y					Y																Y				Y					Y					Y	Y	Y	Panel-22	Y
P20444	Protein kinase C alpha type	GTEELYAIK							Y																																			Y					Y
P25118	Tumor necrosis factor receptor superfamily member 1A	GTFTASQNYLR																											Y	Y				Y	Y				Y	Y
P21460	Cystatin-C	GTHSLTK
Q9CQ65	S-methyl-5'-thioadenosine phosphorylase	GTIVTIEGPR
P01027	Complement C3	GTLSVVAVYHAK		Y	Y	Panel-8	Y						Y											Y	Y	Panel-18	Y																Y	Y	Y	Panel-23	Y
Q9Z2D1	Myotubularin-related protein 2	GTLTVTSYR		Y	Y	Panel-7	Y																						Y	Y	Panel-7	Y		Y	Y	Panel-7	Y		Y	Y	Panel-7	Y
Q9DBM2	Peroxisomal bifunctional enzyme	GTQLLPR																											Y	Y				Y	Y	Panel-16	Y		Y	Y	Panel-16	Y
P70699	Lysosomal alpha-glucosidase	GTRPFVISR		Y	Y	Panel-8	Y																						Y
Q80W65	Proprotein convertase subtilisin/kexin type 9	GTSLHSLR																						Y	Y
P70406	Mitochondrial uncoupling protein 2	GTSPNVAR																						N										Y	Y	Panel-19	Y		Y	Y	Panel-19	Y
P70195	Proteasome subunit beta type-7	GTTAVLTEK						Y					Y					Y						Y									Y					Y					Y	Y	Y	Panel-13	Y
Q68FF6	ARF GTPase-activating protein GIT1	GTTPLHVAAK	Y	Y	Y																													Y					Y
O89103	Complement component C1q receptor	GTVFSELPAR
P56376	Acylphosphatase-1	GTVQGQLQGPVSK	Y	Y				Y					Y	Y	Y	Panel-28	Y						Y										Y					Y					Y
P56375	Acylphosphatase-2	GTVTGQVQGPEEK	Y	Y				Y					Y					Y					Y	Y	Y			Y															Y					Y
P12367	cAMP-dependent protein kinase type II-alpha regulatory subunit	GTYDILVTK	Y	Y	Y	Panel-5	Y																	Y	Y	Panel-18	Y		Y	Y	Panel-20	Y												Y
Q8JZU2	Tricarboxylate transport protein, mitochondrial	GTYQGLTATVLK						Y																					Y	Y	Panel-30	Y	Y					Y
O08966	Solute carrier family 22 member 1	GVALPETIEEAENLGR																										Y	Y	Y	Panel-20	Y	Y	Y				Y	Y
Q8R555	Cartilage acidic protein 1	GVASLFAGR																						Y	Y
Q9CQD1	Ras-related protein Rab-5A	GVDLTEPAQPAR	Y										Y
Q8QZR4	Out at first protein homolog	GVDSSVFEALPK
Q3UHX2	28 kDa heat- and acid-stable phosphoprotein	GVEGLIDIENPNR	Y	Y	Y	Panel-6	Y	Y															Y											Y	Y	Panel-9	Y		Y	Y	Panel-9	Y	Y	Y	Y	Panel-22	Y	Y
Q9D172	Glutamine amidotransferase-like class 1 domain-containing protein 3A, mitochondrial	GVEVTVGHEQEEGGK	Y					Y															Y					Y	Y	Y	Panel-30	Y	Y					Y					Y					Y
Q6PD03	Serine/threonine-protein phosphatase 2A 56 kDa regulatory subunit alpha isoform	GVIVESAYSDIVK																																Y	Y	Panel-16	Y		Y	Y	Panel-16	Y	Y	Y	Y	Panel-23	Y
Q64437	All-trans-retinol dehydrogenase [NAD(+)] ADH7	GVLADGTTR																Y	Y	Y	Panel-12	Y		Y	Y	Panel-12	Y																	Y	Y	Panel-22	Y
Q9WTP7	GTP:AMP phosphotransferase AK3, mitochondrial	GVLETFSGTETNK						Y															Y						Y	Y	Panel-30	Y											Y
Q9CPY7	Cytosol aminopeptidase	GVLFASGQNLAR		Y	Y	Panel-7	Y		Y	Y	Panel 21	Y	Y											Y	Y				Y	Y	Panel-7	Y	Y	Y	Y	Panel-7	Y	Y	Y	Y	Panel-7	Y						Y
Q9D1X0	Nucleolar protein 3	GVLTGPEYEALDALPDAER	Y															Y	Y	Y			Y																				Y	Y	Y	Panel-22	Y
D3YXK2	Scaffold attachment factor B1	GVPVISVK		Y	Y	Panel-6	Y																						Y															Y	Y	Panel-22	Y
Q9CQT1	Methylthioribose-1-phosphate isomerase	GVSAVVVGADR																											Y															Y	Y
O09159	Lysosomal alpha-mannosidase	GVSEPLLETDTGDK												Y	Y	Panel-28	Y							Y
P62141	Serine/threonine-protein phosphatase PP1-beta catalytic subunit	GVSFTFGADVVSK		Y	Y																			N																				Y
Q8CCK0	Core histone macro-H2A.2	GVTIASGGVLPR																						Y
Q9Z1G3	V-type proton ATPase subunit C 1	GVTQIDNDLK	Y	Y	Y																													Y	Y	Panel-19	Y		Y	Y	Panel-19	Y
P04117	Fatty acid-binding protein, adipocyte	GVTSTR																						Y
P97290	Plasma protease C1 inhibitor	GVTSVSQIFHSPDLAIR																						Y	Y																		Y
Q01149	Collagen alpha-2(I) chain	GVVGPQGAR																						Y	Y	Panel-18	Y
Q7TSV4	Phosphoglucomutase-2	GVVISFDAR																											Y	Y	Panel-30	Y
P51125	Calpastatin	GVVPEDAVETLAGSLGTR							N														Y	Y																			Y	Y
O89110	Caspase-8	GVVYGTDGK							Y	Y	Panel 21	Y																																Y					Y
Q9D6Y7	Mitochondrial peptide methionine sulfoxide reductase	GVYSTQVGFAGGHTR						Y					Y										Y						N				Y					Y
P61161	Actin-related protein 2	GYAFNHSADFETVR	Y	Y	Y			Y																										Y					Y					Y	Y
P29341	Polyadenylate-binding protein 1	GYGFVHFETQEAAER	Y	Y	Y	Panel-8	Y	Y					Y																Y				Y					Y					Y	Y	Y	Panel-22	Y	Y
Q8CFG9|Q3UZ09|Q8CG16	Complement C1r-B subcomponent|Complement C1r subcomponent-like protein|Complement C1r-A subcomponent	GYGFYTK																																										Y	Y	Panel-13	Y
P58043	Sestrin-2	GYLPFTR																											Y
Q91W90	Thioredoxin domain-containing protein 5	GYPTLLLFR		Y	Y	Panel-6	Y							Y	Y	Panel-28	Y												Y
Q9WVJ5	Beta-crystallin B1	GYQYLLEPGDFR																Y	Y	Y														Y	Y				Y	Y
Q9JJV1	Beta-crystallin A2	GYQYVLER																Y	Y	Y	Panel-12	Y		Y	Y	Panel-12	Y
P68134|P63268|P68033|P62737	Actin, alpha skeletal muscle|Actin, gamma-enteric smooth muscle|Actin, alpha cardiac muscle 1|Actin, aortic smooth muscle	GYSFVTTAER						Y					Y					Y					Y	Y	Y
Q99MN9	Propionyl-CoA carboxylase beta chain, mitochondrial	HAALLGGGQR
Q9DCZ1	GMP reductase 1	HAGGVAEYR		Y
Q3UZ39	Leucine-rich repeat flightless-interacting protein 1	HAHSILQFQFAEVK																																										N
Q9JII6	Aldo-keto reductase family 1 member A1	HALSAGYR		Y	Y	Panel-6	Y		Y															Y					Y					Y	Y	Panel-9	Y		Y	Y	Panel-9	Y		Y	Y	Panel-13	Y
Q80YR7	Claspin	HANPAASPR		Y																									Y
P41183	B-cell lymphoma 6 protein homolog	HASDVLLNLNR																											Y
Q61879	Myosin-10	HATALEELSEQLEQAK			Y																			N					Y														Y	Y				Y
O88532	Zinc finger RNA-binding protein	HATIYPTEEELQAVQK
Q3V3A7	RING finger protein 207	HDIVALGQR																						Y
Q60864	Stress-induced-phosphoprotein 1	HEANNLQLK		Y	Y				Y															N					Y					N					N					N
A2AQP0	Myosin-7B	HEATVAALR																						Y	Y
Q9Z2W0	Aspartyl aminopeptidase	HEENHRPLFHK																																N					N					N
Q9D6M3	Mitochondrial glutamate carrier 1	HEGPSAFLK							Y															Y																									Y
P50580	Proliferation-associated protein 2G4	HELLQPFNVLYEK		Y	Y	Panel-8	Y	Y										Y	Y	Y			Y										Y	Y	Y	Panel-9	Y	Y	Y	Y	Panel-9	Y		Y	Y			Y
Q91WK2	Eukaryotic translation initiation factor 3 subunit H	HELLSLASSNHLGK		N																														N					N
P09242	Alkaline phosphatase, tissue-nonspecific isozyme	HETHGGEDVAVFAK											Y															Y	Y
Q80Z19	Mucin-2 (Fragments)	HETQEVQIK
P08032	Spectrin alpha chain, erythrocytic 1	HEVILADIASHEPR		Y																														Y	Y				Y	Y			Y
Q9R0P5	Destrin	HEYQANGPEDLNR	Y	Y	Y	Panel-8	Y	Y					Y	Y				Y	Y	Y	Panel-12	Y	Y	Y	Y	Panel-12	Y	Y	Y				Y	Y				Y	Y				Y	Y				Y
P10605	Cathepsin B	HFGYTSYSVSNSVK		Y	Y				Y	Y	Panel 21	Y																	Y					N					N					N
Q8BL65	Actin-binding LIM protein 2	HFHVPDTGVK		Y	Y																								Y	Y				Y					Y
P61255	60S ribosomal protein L26	HFNAPSHIR																						N										N					N					N
Q5BL07	Peroxisome biogenesis factor 1	HFNDQSENVAEINR																											N
Q8CGY6	Protein unc-45 homolog B	HFQLQDYK
P24622	Alpha-crystallin A chain	HFSPEDLTVK																Y					Y	Y	Y			Y	Y	Y			Y					Y
Q3URE1	Malonate--CoA ligase ACSF3, mitochondrial	HFTQPHVQDFVR						Y	Y																				N																				Y
Q64511	DNA topoisomerase 2-beta	HGFLEEFITPIVK																																										Y	Y
A2AJB7	Epididymal-specific lipocalin-5	HGFSETDIHILK											Y																Y	Y				Y					Y
O55135	Eukaryotic translation initiation factor 6	HGLLVPNNTTDQELQHIR		Y	Y																							Y					Y	Y	Y	Panel-19	Y	Y	Y	Y	Panel-19	Y	Y					Y
Q64362	AKT-interacting protein	HGLYQDGVFK		N																				N										Y	Y	Panel-9	Y		Y	Y	Panel-9	Y		Y
Q8VIG3	Radial spoke head 1 homolog	HGQGTYLYAETGSK																																										Y
P62843	40S ribosomal protein S15	HGRPGIGATHSSR																																										N
Q9WU19	Hydroxyacid oxidase 1	HGVDGILVSNHGAR		Y																													Y	Y	Y	Panel-19	Y	Y	Y	Y	Panel-19	Y
O88319	Neurotensin receptor type 1	HGVLVLR																						Y
Q9WUF3	CASP8-associated protein 2	HGVVAEESLTSLPR
P62245	40S ribosomal protein S15a	HGYIGEFEIIDDHR	Y	Y				Y					Y					Y					Y										Y	Y				Y	Y				Y	Y				Y
P59470	DNA-directed RNA polymerase III subunit RPC2	HGYNYLGK																											Y
P97872	Dimethylaniline monooxygenase [N-oxide-forming] 5	HGYPIDLLLSSR																															Y	Y	Y	Panel-16	Y	Y	Y	Y	Panel-16	Y
O08742	Platelet glycoprotein V	HHPDILGR																						Y	Y
Q61818	Retinoic acid-induced protein 1	HHTQETLHYQNLAK
Q9DCN1	Peroxisomal NADH pyrophosphatase NUDT12	HIANLLANAK							Y																				Y					Y					Y										Y
Q8VCX1	Aldo-keto reductase family 1 member D1	HIDGAYVYHNEHEVGEAIR		Y																													Y	Y	Y			Y	Y	Y
P39053	Dynamin-1	HIFALFNTEQR	Y	Y	Y	Panel-6	Y																																					Y
O35409	Glutamate carboxypeptidase 2	HIIYAPSSHNK																											N
Q8CJ12	Adhesion G-protein coupled receptor G2	HINPSPDDLTVK																																															Y
Q61805	Lipopolysaccharide-binding protein	HIQLHDLDFQIR																						Y																				Y	Y
Q9QUM9	Proteasome subunit alpha type-6	HITIFSPEGR		Y	Y				Y															Y	Y	Panel-18	Y																	Y	Y
Q5SW19	Clustered mitochondria protein homolog	HKPAFTEEDVLNIFPVVK		Y	Y			Y																N									Y					Y						Y				Y
Q9JLZ3	Methylglutaconyl-CoA hydratase, mitochondrial	HLEEENR		Y																									N					Y					Y
Q99J77	Sialic acid synthase	HLEFSHDQYK											Y					Y											N
P07901	Heat shock protein HSP 90-alpha	HLEINPDHSIIETLR	Y					Y					Y	Y	Y			Y					Y	N				Y						N					N				Y	Y				Y	N
Q9DBB9	Carboxypeptidase N subunit 2	HLEPDAFGGLPR																						Y	Y																			Y	Y
Q9Z1G4	V-type proton ATPase 116 kDa subunit a isoform 1	HLGTLNFGGIR	Y	Y	Y																																							Y	Y	Panel-23	Y
Q00899	Transcriptional repressor protein YY1	HLHTHGPR																						N										N					N					N
Q8C9W3	A disintegrin and metalloproteinase with thrombospondin motifs 2	HLLIQEADTTSHHLSVK
Q9D662	Protein transport protein Sec23B	HLLQAPLDDAQEILQAR											Y											N										N					N				Y
Q01405	Protein transport protein Sec23A	HLLQAPVDDAQEILHSR											Y											N									Y	N				Y	N				Y	N				Y
P49817	Caveolin-1	HLNDDVVK																						Y	Y	Panel-18	Y
Q80TJ1	Calcium-dependent secretion activator 1	HLQDLFAPLVVR	Y	Y	Y	Panel-6	Y
Q9WUB3	Glycogen phosphorylase, muscle form	HLQIIYEINQR						Y															Y						N
P47877	Insulin-like growth factor-binding protein 2	HLSLEEPK
P70245	3-beta-hydroxysteroid-Delta(8),Delta(7)-isomerase	HLTSAQSVLDSK											Y															Y					Y					Y					Y
P35569	Insulin receptor substrate 1	HLVALYTR																																Y	Y	Panel-19	Y		Y	Y	Panel-19	Y
O35887	Calumenin	HLVYESDQNK	Y					Y					Y										Y	Y	Y	Panel-18	Y																Y					Y
P37238	Peroxisome proliferator-activated receptor gamma	HLYDSYIK																											Y					Y					Y
Q60759	Glutaryl-CoA dehydrogenase, mitochondrial	HNPSNQSYTLSGTK	Y					Y	Y	Y	Panel 21	Y	Y										Y	Y					Y	Y	Panel-20	Y	Y					Y						Y				Y	Y
Q6NSR8	Probable aminopeptidase NPEPL1	HNSPSAAHFITR
O70250	Phosphoglycerate mutase 2	HNYYTSISK	Y	N				Y					Y					Y					Y	Y																			Y	Y	Y
Q9JKY5	Huntingtin-interacting protein 1-related protein	HPQFPAGLEVTDEVLEK																																N					N
O88737	Protein bassoon	HPTDLLSHPLPLR		Y																														Y					Y
P16092	Fibroblast growth factor receptor 1	HPTQLANSGLK
P16546	Spectrin alpha chain, non-erythrocytic 1	HQALQAEIAGHEPR	Y															Y											N														Y					Y
Q99P72	Reticulon-4	HQAQIDHYLGLANK	Y					Y					Y																				Y					Y					Y	Y				Y
P47911	60S ribosomal protein L6	HQEGEIFDTEK	Y	Y				Y					Y					Y					Y					Y					Y	Y				Y	Y				Y	Y				Y
P31324	cAMP-dependent protein kinase type II-beta regulatory subunit	HQPADLLEFALQHFTR	Y	N				Y																					N					N					N									Y
Q9WTX6	Cullin-1	HQQLLGEVLTQLSSR	Y	Y	Y																													Y					Y									Y
Q91YR1	Twinfilin-1	HQTLQGVAFPISR		Y	Y	Panel-6	Y						Y																Y					Y					Y				Y	Y				Y
Q921I1	Serotransferrin	HQTVLDNTEGK	Y	Y	Y			Y					Y	Y	Y			Y					Y	N				Y	Y				Y					Y					Y	Y	Y			Y	Y
Q8R242	Di-N-acetylchitobiase	HRPDFEVFVFDVGQK
O70145	Neutrophil cytosol factor 2	HSAVAYFQR
Q3UGY8	Brefeldin A-inhibited guanine nucleotide-exchange protein 3	HSFSAGPELLR																																Y	Y	Panel-19	Y		Y	Y	Panel-19	Y		Y
Q8BMS2	Spondin-2	HSLVSFVVR																						Y																				N
Q4KMM3	Oxidation resistance protein 1	HSSAAADAHGEGSSLLK	Y										Y
Q8K182	Complement component C8 alpha chain	HTNLGPLETK																						Y
P28665	Murinoglobulin-1	HTNLVPHGTEK		Y	Y				Y															Y	Y	Panel-18	Y		Y				Y	Y	Y			Y	Y	Y				Y	Y
Q91Z67	SLIT-ROBO Rho GTPase-activating protein 2	HTPDVVLDTLEPLK																																Y					Y
Q02257	Junction plakoglobin	HVAAGTQQPYTDGVR		Y	Y	Panel-6	Y																																				Y	Y	Y
Q8VCH6	Delta(24)-sterol reductase	HVENYLK																																Y					Y
Q99KB8	Hydroxyacylglutathione hydrolase, mitochondrial	HVEPGNAAIQEK	Y	Y	Y	Panel-7	Y	Y					Y					Y					Y					Y	Y	Y	Panel-7	Y	Y	Y	Y	Panel-7	Y	Y	Y	Y	Panel-7	Y	Y	Y	Y	Panel-23	Y	Y
Q9WUM4	Coronin-1C	HVFGQAVK																						Y
O89053	Coronin-1A	HVFGQPAK		Y	Y	Panel-5	Y																	Y																				Y	Y
Q9CQ69	Cytochrome b-c1 complex subunit 8	HVISYSLSPFEQR		N																			Y	N										Y					Y
P09542	Myosin light chain 3	HVLATLGER																					Y
O35382	Exocyst complex component 4	HVLNLLDEIENIK		Y																														Y	Y				Y	Y
P26231	Catenin alpha-1	HVNPVQALSEFK																																Y	Y	Panel-9	Y		Y	Y	Panel-9	Y		Y	Y
Q9QXC1	Fetuin-B	HVPLIQPVEK											Y											Y	Y																								N
P35282	Ras-related protein Rab-21	HVSIQEAESYAESVGAK	Y					Y					Y										Y					Y					Y					Y					Y	Y	Y			Y
Q9CWJ9	Bifunctional purine biosynthesis protein PURH	HVSPAGAAVGVPLSEDEAR	Y	Y	Y	Panel-8	Y	Y	Y				Y	Y	Y									Y				Y															Y					Y
Q61391	Neprilysin	HVVEDLIAQIR																																Y					Y
P62082	40S ribosomal protein S7	HVVFIAQR	Y	Y	Y			Y					Y																Y															Y	Y			Y
P13020	Gelsolin	HVVPNEVVVQR		Y				Y	Y				Y					Y						Y	Y			Y															Y	Y	Y			Y
P15327	Bisphosphoglycerate mutase	HYGALIGLNR						Y						Y	Y									Y	Y	Panel-18	Y																Y
O70250|Q9DBJ1	Phosphoglycerate mutase 2|Phosphoglycerate mutase 1	HYGGLTGLNK	Y					Y					Y					Y					Y						N														Y					Y
P57774	Pro-neuropeptide Y	HYINLITR
P40336	Vacuolar protein sorting-associated protein 26A	HYLFYDGESVSGK	Y					Y					Y										Y						Y
Q06770	Corticosteroid-binding globulin	HYYESEALTIPSK																						Y	Y																		Y	Y	Y
O35593	26S proteasome non-ATPase regulatory subunit 14	HYYSITINYR																											Y
Q61548	Clathrin coat assembly protein AP180	IAAAQYSVTGSAVAR	Y	Y
P48774	Glutathione S-transferase Mu 5	IAAFLQSDR	Y															Y											Y
Q9DCC4	Pyrroline-5-carboxylate reductase 3	IAAQTLLGTAK		Y	Y	Panel-6	Y
Q9JK88	Serpin I2	IADFAVDLYK																											Y					Y					Y
Q05512	Serine/threonine-protein kinase MARK2	IADFGFSNEFTFGNK		Y	Y																								Y					Y					Y
P80316	T-complex protein 1 subunit epsilon	IADGYEQAAR	Y	Y	Y			Y										Y																Y					Y					Y	Y
P70227	Inositol 1,4,5-trisphosphate receptor type 3	IADVVLLQK		N																														N					N
Q9D6R2	Isocitrate dehydrogenase [NAD] subunit alpha, mitochondrial	IAEFAFEYAR	Y	Y	Y	Panel-8	Y	Y															Y
Q5XKE0	Myosin-binding protein C, fast-type	IAFQYGITDLR						Y	Y	Y	Panel 21	Y												Y																									Y
Q6P5D8	Structural maintenance of chromosomes flexible hinge domain-containing protein 1	IAHLAQIEDDR		Y	Y																								Y															Y	Y	Panel-23	Y
P70694	Estradiol 17 beta-dehydrogenase 5	IAIDAGFR																																															Y
P70290	55 kDa erythrocyte membrane protein	IAILDIEPQTLK		Y	Y			Y																					Y	Y
O70475	UDP-glucose 6-dehydrogenase	IAILGFAFK		Y	Y	Panel-8	Y																						Y	Y
P63325	40S ribosomal protein S10	IAIYELLFK	Y	Y	Y	Panel-5	Y	Y	Y	Y	Panel 21	Y						Y																										Y	Y	Panel-13	Y
Q3USB7	Inactive phospholipase C-like protein 1	IANEYPEDFVNYNK		Y	Y	Panel-8	Y																						Y
Q8BTM8	Filamin-A	IANLQTDLSDGLR											Y																Y														Y					Y
P11247	Myeloperoxidase	IANVFTNAFR																						Y	Y
Q99MN1	Lysine--tRNA ligase	IAPELYHK		Y	Y	Panel-6	Y							Y	Y														Y	Y				Y	Y	Panel-19	Y		Y	Y	Panel-19	Y
Q8BH59	Calcium-binding mitochondrial carrier protein Aralar1	IAPLAEGALPYNLAELQR	Y	Y																			Y	N					Y					N					N					Y
P97333	Neuropilin-1	IAPSPVVSSGPFLFIK																						Y	Y																			Y	Y	Panel-13	Y
P50096	Inosine-5'-monophosphate dehydrogenase 1	IAQGVSGSIQDK		Y	Y													Y						Y	Y
O08638	Myosin-11	IAQLEEQVEQEAR											Y											Y																				N				Y	Y
Q9CQQ7	ATP synthase F(0) complex subunit B1, mitochondrial	IAQLEEVK	Y					Y										Y					Y						Y	Y	Panel-30	Y
B2RSH2	Guanine nucleotide-binding protein G(i) subunit alpha-1	IAQPNYIPTQQDVLR	Y	Y	Y	Panel-6	Y																						Y	Y	Panel-20	Y		Y	Y				Y	Y
P08752	Guanine nucleotide-binding protein G(i) subunit alpha-2	IAQSDYIPTQQDVLR		Y	Y	Panel-6	Y																Y	N					Y	Y				Y	Y	Panel-19	Y		Y	Y	Panel-19	Y		Y
Q07968	Coagulation factor XIII B chain	IAQYYYTFK
Q9CYR6	Phosphoacetylglucosamine mutase	IATLISSFLK											Y	Y	Y	Panel-28	Y																											Y	Y	Panel-22	Y
P33434	72 kDa type IV collagenase	IDAVYEAPQEEK		Y	Y	Panel-8	Y																	Y	Y																			Y	Y	Panel-13	Y
P61979	Heterogeneous nuclear ribonucleoprotein K	IDEPLEGSEDR	Y					Y					Y					Y					Y					Y	Y	Y	Panel-20	Y	Y					Y					Y					Y	Y
Q9R0K7	Plasma membrane calcium-transporting ATPase 2	IDESSLTGESDQVR	Y	Y																														Y					Y
P18761	Carbonic anhydrase 6	IDEYAENTYYSDIISALK																											Y					Y					Y
Q8BH58	TIP41-like protein	IDGVLIR							N																				Y	Y																			N
P11499	Heat shock protein HSP 90-beta	IDIIPNPQER	Y	Y	Y	Panel-5	Y	Y					Y					Y	Y	Y	Panel-12	Y	Y	Y	Y	Panel-12	Y						Y	Y	Y	Panel-16	Y	Y	Y	Y	Panel-16	Y	Y	Y	Y	Panel-22	Y	Y	Y
Q9D892	Inosine triphosphate pyrophosphatase	IDLPEYQGEPDEISIQK	Y	Y	Y	Panel-7	Y						Y											Y				Y	Y	Y	Panel-7	Y	Y	Y	Y	Panel-7	Y	Y	Y	Y	Panel-7	Y	Y					Y
Q71KU9	Fibrinogen-like protein 1	IDLTDFEK
P28474	Alcohol dehydrogenase class-3	IDPSAPLDK											Y	Y	Y	Panel-28	Y	Y															Y	Y	Y	Panel-9	Y	Y	Y	Y	Panel-9	Y		Y	Y	Panel-22	Y
Q3UHD3	Microtubule-associated tumor suppressor candidate 2 homolog	IDQNTVVTR																						Y	Y	Panel-18	Y
Q8CDN6	Thioredoxin-like protein 1	IDQYQGADAVGLEEK	Y	Y	Y			Y					Y					Y					Y	Y				Y	Y				Y	Y				Y	Y				Y	Y	Y			Y
Q9CQC9	GTP-binding protein SAR1b	IDRPEAISEER						Y					Y																				Y					Y
Q05186	Reticulocalbin-1	IDSDGDGLVTTEELK											Y					Y	Y																								Y					Y
P16332	Methylmalonyl-CoA mutase, mitochondrial	IDSGSEVIVGVNK						Y															Y						Y	Y	Panel-30	Y	Y					Y					Y					Y
Q06890	Clusterin	IDSLLESDR	Y										Y										Y	Y	Y																		Y					Y
O88968	Transcobalamin-2	IDSQLVEK																						Y
O35678	Monoglyceride lipase	IDSSVLSR	Y					Y	Y	Y	Panel 21	Y												Y	Y																			Y					Y
P06684	Complement C5	IDTQDIEASSHFR							Y															Y
O08749	Dihydrolipoyl dehydrogenase, mitochondrial	IDVSVEAASGGK	Y	Y	Y	Panel-7	Y	Y															Y						Y	Y	Panel-7	Y	Y	Y	Y	Panel-7	Y	Y	Y	Y	Panel-7	Y		Y	Y	Panel-13	Y	Y
Q3TJZ6	Protein FAM98A	IEAINQAIANEYEVR	Y	Y	Y	Panel-7	Y						Y																N				Y	Y				Y	Y				Y					Y
P21550	Beta-enolase	IEEALGDK		Y	Y			Y										Y					Y	Y	Y																			Y	Y
Q9EQK5	Major vault protein	IEGEGSVLQAK							N				Y										Y						Y	Y	Panel-20	Y	Y	Y	Y			Y	Y	Y			Y	Y	Y	Panel-23	Y		N
Q3UM45	Protein phosphatase 1 regulatory subunit 7	IEGLQSLVNLR	Y	Y	Y	Panel-8	Y											Y						Y																								Y
Q05793	Basement membrane-specific heparan sulfate proteoglycan core protein	IEGNTLVIPR						Y					Y
P30681	High mobility group protein B2	IEHPGLSIGDTAK											Y	Y	Y		Y	Y						Y																			Y	Y	Y	Panel-13	Y	Y	Y
Q18PI6	SLAM family member 5	IEIIDQK																																											Y	Panel-13	Y
P61514	60S ribosomal protein L37a	IEISQHAK							Y																																			N					Y
Q9D358	Low molecular weight phosphotyrosine protein phosphatase	IELLGSYDPQK	Y	Y	Y	Panel-7	Y	Y					Y					Y						Y					Y	Y	Panel-7	Y		Y	Y	Panel-7	Y		Y	Y	Panel-7	Y	Y	Y	Y	Panel-22	Y
Q9DBH5	Vesicular integral-membrane protein VIP36	IEPGVNFLK						Y					Y
P09036	Serine protease inhibitor Kazal-type 1	IEPVLIR
O35343	Importin subunit alpha-3	IEQLQNHENEDIYK	Y																																								Y
Q6P2L6	Histone-lysine N-methyltransferase NSD3	IEQVFALQNATGDGK																											Y
P14733	Lamin-B1	IESLSSQLSNLQK		Y	Y														Y	Y	Panel-12	Y		Y	Y	Panel-12	Y																Y	Y				Y	Y
Q8BMK4	Cytoskeleton-associated protein 4	IETNENNLESAK																											Y	Y	Panel-30	Y											Y
O55143	Sarcoplasmic/endoplasmic reticulum calcium ATPase 2	IEVASSVK	Y																				Y										Y	Y	Y			Y	Y	Y				Y	Y
O35344	Importin subunit alpha-4	IEVLQQHENEDIYK	Y	Y	Y																													Y	Y	Panel-19	Y		Y	Y	Panel-19	Y
Q69Z26	Contactin-4	IEVQFPETVPAEK
P07361	Alpha-1-acid glycoprotein 2	IFADLIVLK																						Y	Y	Panel-18	Y
P62717	60S ribosomal protein L18a	IFAPNHVVAK						Y										Y	Y	Y														Y	Y	Panel-9	Y		Y	Y	Panel-9	Y
P50544	Very long-chain specific acyl-CoA dehydrogenase, mitochondrial	IFEGANDILR						Y															Y						Y
Q9JLB4	Cubilin	IFGNDNIVGTHGK																																Y	Y	Panel-9	Y		Y	Y	Panel-9	Y
O70194	Eukaryotic translation initiation factor 3 subunit D	IFHTVTTTDDPVIR	Y	Y	Y			Y					Y																					Y	Y	Panel-19	Y		Y	Y	Panel-19	Y
Q8CDN6	Thioredoxin-like protein 1	IFINLPR	Y	Y	Y	Panel-8	Y	Y										Y											Y	Y				Y	Y				Y	Y
O70481	E3 ubiquitin-protein ligase UBR1	IFPSVIK
Q8C9B9	Death-inducer obliterator 1	IFQPVVEAPGAPK
Q8VDQ8	NAD-dependent protein deacetylase sirtuin-2	IFSEATPR		Y	Y	Panel-5	Y
O54890	Integrin beta-3	IFSLQVR																						Y																				Y
Q64133	Amine oxidase [flavin-containing] A	IFSVTNGGQER																											Y	Y														Y	Y
Q61114	BPI fold-containing family B member 1	IFTHSTPHIVLNEGSAR																											N
P18872	Guanine nucleotide-binding protein G(o) subunit alpha	IGAGDYQPTEQDILR	Y	Y	Y			Y																										Y					Y									Y
Q8VCT4	Carboxylesterase 1D	IGASTQAAQR						Y					Y											N									Y					Y					Y
P28028|Q99N57|P04627	Serine/threonine-protein kinase B-raf|RAF proto-oncogene serine/threonine-protein kinase|Serine/threonine-protein kinase A-Raf	IGDFGLATVK	Y
O35536	Tissue factor pathway inhibitor 2	IGDFLPR
P47708	Rabphilin-3A	IGDIEER	Y
P47941	Crk-like protein	IGDQEFDHLPALLEFYK	Y	Y	Y	Panel-8	Y						Y																				Y					Y					Y	Y	Y	Panel-22	Y	Y
O09164	Extracellular superoxide dismutase [Cu-Zn]	IGDTHAK																						N
P27612	Phospholipase A-2-activating protein	IGDVVGSSGANQQTSGK	Y	Y	Y								Y															Y	Y	Y	Panel-20	Y	Y					Y					Y	Y				Y
Q6ZQ38	Cullin-associated NEDD8-dissociated protein 1	IGEYLEK	Y	Y	Y	Panel-7	Y																						Y	Y	Panel-7	Y		Y	Y	Panel-7	Y		Y	Y	Panel-7	Y
P06281|P00796	Renin-1|Renin-2	IGFALAR																						Y	Y
P09055	Integrin beta-1	IGFGSFVEK											Y																															Y
P32020	Non-specific lipid-transfer protein	IGGIFAFK	Y					Y	Y				Y	Y	Y	Panel-28	Y		N				Y	Y									Y	Y	Y	Panel-16	Y	Y	Y	Y	Panel-16	Y		Y					Y
Q91WJ8	Far upstream element-binding protein 1	IGGNEGIDVPIPR		Y	Y	Panel-6	Y																						Y					Y	Y	Panel-16	Y		Y	Y	Panel-16	Y
O35129	Prohibitin-2	IGGVQQDTILAEGLHFR		N				Y					Y										Y										Y	Y	Y	Panel-16	Y	Y	Y	Y	Panel-16	Y	Y	Y	Y	Panel-22	Y		Y
O55143	Sarcoplasmic/endoplasmic reticulum calcium ATPase 2	IGIFGQDEDVTSK	Y	Y	Y	Panel-6	Y						Y										Y						Y	Y	Panel-20	Y	Y	Y	Y	Panel-9	Y	Y	Y	Y	Panel-9	Y	Y	Y	Y	Panel-23	Y	Y
P56480	ATP synthase subunit beta, mitochondrial	IGLFGGAGVGK	Y	Y	Y	Panel-7	Y	Y					Y					Y	Y	Y	Panel-12	Y	Y	Y					Y	Y	Panel-7	Y	Y	Y	Y	Panel-7	Y	Y	Y	Y	Panel-7	Y		Y	Y	Panel-22	Y
Q9ERL9	Guanylate cyclase soluble subunit alpha-1	IGLHSGSVFAGVVGVK																																										Y
P00920	Carbonic anhydrase 2	IGPASQGLQK	Y	Y	Y	Panel-5	Y	Y					Y					Y	Y	Y	Panel-12	Y		Y	Y	Panel-12	Y		Y				Y					Y					Y	Y	Y	Panel-22	Y
Q3SXB8	Collectin-11	IGPIGAK																						Y	Y
Q9DBK0	Acetyl-coenzyme A thioesterase	IGQIITIR																																Y	Y	Panel-19	Y		Y	Y	Panel-19	Y		Y
Q9R1V7	Disintegrin and metalloproteinase domain-containing protein 23	IGQLQGEIIPTSFYHQGR		N																																								N
Q5SWU9	Acetyl-CoA carboxylase 1	IGSFGPQEDLLFLR						Y																										Y	Y				Y	Y
Q9Z2Y8	Pyridoxal phosphate homeostasis protein	IGSTIFGER		Y	Y	Panel-6	Y																						Y															Y
Q64339	Ubiquitin-like protein ISG15	IGVPAFQQR																																										Y	Y	Panel-22	Y
Q9Z2M7	Phosphomannomutase 2	IGVVGGSDFEK						Y						Y	Y	Panel-28	Y												Y	Y	Panel-20	Y		Y	Y				Y	Y
P00186	Cytochrome P450 1A2	IHEELDTVVGR		Y																													Y	Y	Y	Panel-19	Y	Y	Y	Y	Panel-19	Y
Q7TNV0	Protein DEK	IHFFLSK																						Y
O35955	Proteasome subunit beta type-10	IHFIAPK																						Y
Q9JJZ2	Tubulin alpha-8 chain	IHFPLVTYAPIISAEK	Y					Y
Q9JHW4	Selenocysteine-specific elongation factor	IHIPGGLSPESK																																Y					Y
Q9R0X2	ADAM DEC1	IHNHAQLLSGASFR
P01750	Ig heavy chain V region 102	IHPSDSDTNYNQK																						Y
G3X982	Aldehyde oxidase 3	IHPVQER																						N										Y	Y	Panel-9	Y		Y	Y	Panel-9	Y		Y	Y
P52430	Serum paraoxonase/arylesterase 1	IHVYEK																						Y
O70591	Prefoldin subunit 2	IIETLSQQLQAK	Y	Y				Y					Y										Y										Y	Y				Y	Y				Y					Y
Q6PB66	Leucine-rich PPR motif-containing protein, mitochondrial	IIETPGIR																					Y											Y					Y
P70349	Histidine triad nucleotide-binding protein 1	IIFEDDR	Y	Y	Y	Panel-8	Y											Y					Y											Y	Y	Panel-16	Y		Y	Y	Panel-16	Y
P70412	CUB and zona pellucida-like domain-containing protein 1	IIFSYIK																											Y	Y				Y	Y				Y	Y									Y
Q8CFG9	Complement C1r-B subcomponent	IIGGQPAR
Q9R0M4	Podocalyxin	IIIETK
Q8K0U4	Heat shock 70 kDa protein 12A	IIIPQDVGLTILK	Y																										Y	Y
P62696	Beta-crystallin B2	IILYENPNFTGK																Y	Y	Y	Panel-12	Y		Y	Y	Panel-12	Y		Y	Y			Y	Y				Y	Y
Q9CXI5	Mesencephalic astrocyte-derived neurotrophic factor	IINEVSKPLAHHIPVEK											Y																				Y	Y				Y	Y									Y
O88952	Protein lin-7 homolog C	IIPGGIADR							Y	Y	Panel 21	Y		Y	Y	Panel-28	Y		N					Y	Y																			Y					Y
P01592	Immunoglobulin J chain	IIPSTEDPNEDIVER																						Y	Y	Panel-18	Y
Q8R3C0	Mini-chromosome maintenance complex-binding protein	IIQHLVPASFR																																Y					Y					Y
Q9Z0S1	3'(2'),5'-bisphosphate nucleotidase 1	IIQLIEGK	Y					Y																					Y	Y	Panel-30	Y
P26150	3 beta-hydroxysteroid dehydrogenase/Delta 5-->4-isomerase type 3	IIQLLVQEK																											Y	Y	Panel-30	Y
Q61990	Poly(rC)-binding protein 2	IITLAGPTNAIFK	Y	Y	Y	Panel-7	Y	Y																					Y	Y	Panel-7	Y		Y	Y	Panel-9	Y		Y	Y	Panel-9	Y		Y	Y	Panel-22	Y
P60335	Poly(rC)-binding protein 1	IITLTGPTNAIFK	Y	Y	Y	Panel-6	Y	Y					Y																Y	Y	Panel-20	Y		Y	Y				Y	Y			Y					Y
Q08652	Retinol-binding protein 2	IITQDGDNFK																											N					N					N
Q8VCC9	Spondin-1	IIYFQDEGSLTK
Q61414	Keratin, type I cytoskeletal 15	ILAATIDNSR
Q9JKF1	Ras GTPase-activating-like protein IQGAP1	ILAIGLINEALDEGDAQK						Y					Y											N				Y															Y					Y
Q8CI51	PDZ and LIM domain protein 5	ILAQITGTEHLTESENDNTK																											Y
P24549	Retinal dehydrogenase 1	ILDLIESGK		Y	Y	Panel-5	Y		Y	Y	Panel 21	Y	Y																				Y	Y	Y	Panel-9	Y	Y	Y	Y	Panel-9	Y	Y	Y	Y	Panel-13	Y	Y	Y
Q8CDM8	Protein FAM160B1	ILETLYTLGK																											N					Y					Y
Q9DBD0	Inhibitor of carbonic anhydrase	ILFNQQELFGR																						Y	Y	Panel-18	Y
P67778	Prohibitin	ILFRPVASQLPR		N																			Y										Y	Y	Y			Y	Y	Y				Y
Q03265	ATP synthase subunit alpha, mitochondrial	ILGADTSVDLEETGR	Y	Y	Y	Panel-8	Y	Y					Y	Y	Y	Panel-28	Y	Y					Y	Y				Y					Y					Y					Y	Y	Y	Panel-13	Y	Y	Y
P53026	60S ribosomal protein L10a	ILGPGLNK	Y	Y	Y	Panel-7	Y	Y					Y					Y					Y	Y					Y	Y	Panel-7	Y	Y	Y	Y	Panel-7	Y	Y	Y	Y	Panel-7	Y	Y	Y	Y	Panel-13	Y	Y	Y
Q9QZE5	Coatomer subunit gamma-1	ILHLLGQEGPK		N									Y																					N					N				Y	Y	Y
Q8JZM8	Mucin-4	ILIGFPLGSSLR																											Y					Y					Y
Q08642	Protein-arginine deiminase type-2	ILIGSSFPLSGGR		Y	Y	Panel-6	Y	Y																					Y	Y	Panel-20	Y		Y	Y				Y	Y
P35293	Ras-related protein Rab-18	ILIIGESGVGK	Y	Y	Y	Panel-8	Y	Y																					Y															Y	Y	Panel-22	Y
P61211	ADP-ribosylation factor-like protein 1	ILILGLDGAGK											Y
P06537	Glucocorticoid receptor	ILLDFSK																						Y																				Y
Q91X44	Glucokinase regulatory protein	ILLETLLLAAHK																											Y
Q6A068	Cell division cycle 5-like protein	ILLGGYQSR
Q8VC66	Afadin- and alpha-actinin-binding protein	ILLNDYEYR
Q91WT9	Cystathionine beta-synthase	ILPDILR																																N					N
Q63961	Endoglin	ILPGSEAGPR																											Y	Y				Y	Y				Y	Y									Y
Q9CXY6	Interleukin enhancer-binding factor 2	ILPTLEAVAALGNK	Y											Y	Y	Panel-28	Y		Y	Y	Panel-12	Y		Y	Y	Panel-12	Y																	Y				Y
P51432	1-phosphatidylinositol 4,5-bisphosphate phosphodiesterase beta-3	ILPVSAIR																																										Y
Q8VDG7	Platelet-activating factor acetylhydrolase 2, cytoplasmic	ILQDASAGK																											Y	Y	Panel-30	Y
Q0VAV2	Exophilin-5	ILQVLER																						Y	Y	Panel-18	Y																	N
P54728	UV excision repair protein RAD23 homolog B	ILSDDTALK		Y	Y	Panel-5	Y						Y										Y	Y																			Y	Y	Y	Panel-13	Y	Y
P54726	UV excision repair protein RAD23 homolog A	ILSDDVPIK	Y	Y	Y	Panel-7	Y																						Y	Y	Panel-7	Y		Y	Y	Panel-7	Y		Y	Y	Panel-7	Y	Y
Q91ZJ5	UTP--glucose-1-phosphate uridylyltransferase	ILTTAASHEFEHTK	Y	Y	Y			Y															Y										Y	Y	Y			Y	Y	Y
Q8CAY6	Acetyl-CoA acetyltransferase, cytosolic	ILVTLLHTLER	Y	Y	Y	Panel-6	Y	Y					Y																N					Y	Y	Panel-19	Y		Y	Y	Panel-19	Y
Q9DC23	DnaJ homolog subfamily C member 10	ILYDILAFAK											Y																Y	Y				Y	Y				Y	Y
Q9WTR5	Cadherin-13	INENTGSVSVTR	Y	Y	Y	Panel-7	Y	Y															Y	Y	Y	Panel-18	Y		Y	Y	Panel-7	Y		Y	Y	Panel-7	Y		Y	Y	Panel-7	Y
Q8CBB9	Radical S-adenosyl methionine domain-containing protein 2	INFSGGEPFLQDR																						Y	Y	Panel-18	Y
Q9JIL4	Na(+)/H(+) exchange regulatory cofactor NHE-RF3	INGVFVDK																						Y					Y	Y	Panel-20	Y
Q9QXT0	Protein canopy homolog 2	INPDGSQSVVEVPYAR	Y	Y	Y	Panel-6	Y	Y					Y																Y	Y			Y	Y	Y	Panel-9	Y	Y	Y	Y	Panel-9	Y	Y	Y	Y	Panel-23	Y	Y
P16406	Glutamyl aminopeptidase	INPDHIGFYR																											Y															Y
Q9QWR8	Alpha-N-acetylgalactosaminidase	INQDPLGIQGR											Y																Y	Y	Panel-30	Y											Y
Q7TMM9	Tubulin beta-2A chain	INVYYNEAAGNK	Y	Y	Y	Panel-5	Y	Y					Y										Y	Y	Y				Y	Y	Panel-20	Y												Y
Q9D6F9	Tubulin beta-4A chain	INVYYNEATGGNYVPR	Y	Y														Y																Y					Y
O35215	D-dopachrome decarboxylase	IPAGLENR
P51910	Apolipoprotein D	IPASFEK																						Y	Y
P97742	Carnitine O-palmitoyltransferase 1, liver isoform	IPGEETDTIQHVK																											Y	Y	Panel-30	Y
Q9Z2W0	Aspartyl aminopeptidase	IPHLAIHLQR																						N										N					N					Y
Q01279	Epidermal growth factor receptor	IPLENLQIIR																						Y	Y																								Y
Q811B3	A disintegrin and metalloproteinase with thrombospondin motifs 12	IPLPLAGDHHPATSEK																											Y
P70232	Neural cell adhesion molecule L1-like protein	IPNEGHISHFQGK
Q921I1	Serotransferrin	IPSHAVVAR		Y	Y													Y	Y	Y	Panel-12	Y		Y	Y	Panel-12	Y		Y															Y	Y
P28653	Biglycan	IQAIELEDLLR		Y	Y	Panel-8	Y						Y					Y	Y	Y	Panel-12	Y	Y	Y	Y	Panel-12	Y		Y	Y	Panel-20	Y											Y	Y
Q64441	1,25-dihydroxyvitamin D(3) 24-hydroxylase, mitochondrial	IQDLYSELNK																											Y
Q6GQT1	Alpha-2-macroglobulin-P	IQEEGTGVEETGK																Y	Y	Y	Panel-12	Y		Y	Y	Panel-12	Y
Q8BZ09	Mitochondrial 2-oxodicarboxylate carrier	IQGPQPVPGEIK																						Y					Y
Q6P4P1	Serine protease inhibitor A3A	IQHVEDSLQPQSLR
P32233	Developmentally-regulated GTP-binding protein 1	IQLLDLPGIIEGAK		Y	Y	Panel-6	Y																						Y															Y	Y	Panel-22	Y
Q8QZY1	Eukaryotic translation initiation factor 3 subunit L	IQLLVFK																	Y	Y	Panel-12	Y		Y	Y	Panel-12	Y							Y	Y	Panel-19	Y		Y	Y	Panel-19	Y		N
O35737	Heterogeneous nuclear ribonucleoprotein H	IQNGAQGIR	Y	Y	Y	Panel-7	Y						Y																Y	Y	Panel-7	Y		Y	Y	Panel-7	Y		Y	Y	Panel-7	Y	Y	Y	Y	Panel-22	Y	Y
Q8BL66	Early endosome antigen 1	IQNLEALLQK																											Y
Q60648	Ganglioside GM2 activator	IQSILSSGGK												Y	Y	Panel-28	Y
Q91XA2	Golgi membrane protein 1	IQSSHSFQLENVNK																																										Y	Y	Panel-13	Y
Q2EY15	Protogenin	IQVLSNGSLYISEVEGR
Q9QXN5	Inositol oxygenase	IQYGSFSYK																											Y	Y	Panel-30	Y
Q8BP47	Asparagine--tRNA ligase, cytoplasmic	ISALEGYR	Y																										Y
Q8VIJ6	Splicing factor, proline- and glutamine-rich	ISDSEGFK	Y										Y																Y	Y	Panel-30	Y																Y
Q9JJV9	Sodium channel protein type 5 subunit alpha	ISDSGLLPR
Q8K135	Dyslexia-associated protein KIAA0319-like protein	ISEDTAILK																						Y
Q91VK4	Integral membrane protein 2C	ISFQPAVAGIK																																										N
Q3TCJ1	BRISC complex subunit Abraxas 2	ISLAIPNLGNTSQQEYK		Y	Y	Panel-8	Y																						Y															Y	Y	Panel-22	Y
Q3UMT1	Protein phosphatase 1 regulatory subunit 12C	ISLQDLSK																																										Y
Q99K82	Spermine oxidase	ISLYSK																						N
Q9DCS2	Methyltransferase-like 26	ISPQSNVDFDLTLR
A2AL36	Centriolin	ISSLQDVSK		Y																														Y	Y				Y	Y
Q9JLQ0	CD2-associated protein	ISTYGLPAGGIQPHPQTK
O55234	Proteasome subunit beta type-5	ISVAAASK																						N										Y	Y	Panel-16	Y		Y	Y	Panel-16	Y		Y	Y	Panel-22	Y
Q925I1	ATPase family AAA domain-containing protein 3	ISVLEALR
Q8BMF4	Dihydrolipoyllysine-residue acetyltransferase component of pyruvate dehydrogenase complex, mitochondrial	ISVNDFIIK	Y					Y															Y																					Y
Q80TF6	StAR-related lipid transfer protein 9	ITAATHVHEASSR																																Y					Y					Y
Q8BWT1	3-ketoacyl-CoA thiolase, mitochondrial	ITAHLVHELR						Y															Y	Y
P55012	Solute carrier family 12 member 2	ITDNELELYK
P18293	Atrial natriuretic peptide receptor 1	ITDYGLESFR																						Y	Y
O35638	Cohesin subunit SA-2	ITELFAVALPQLLAK																																Y					Y					Y	Y	Panel-22	Y	Y
Q9D5V6	Synapse-associated protein 1	ITESVTETAQTIK						Y					Y																Y	Y	Panel-30	Y
A6X935	Inter alpha-trypsin inhibitor, heavy chain 4	ITFELIYQELLQR											Y
Q923X1	Adhesion G protein-coupled receptor L4	ITFTLSHVK																																										Y	Y	Panel-13	Y
Q64374	Regucalcin	ITGLGVK																																Y	Y	Panel-16	Y		Y	Y	Panel-16	Y
O55111	Desmoglein-2	ITHQESTSVLLQQSER																						Y
P52503	NADH dehydrogenase [ubiquinone] iron-sulfur protein 6, mitochondrial	ITHTGQVYDEK	Y					Y															Y	Y	Y	Panel-18	Y
P02525	Beta-crystallin A1	ITIYDQENFQGK																	Y	Y				Y										Y	Y	Panel-9	Y		Y	Y	Panel-9	Y
Q61660	Forkhead box protein J1	ITLSAIYK																											Y
Q8VHL5	Gamma-crystallin N	ITLYEGK																Y	Y	Y	Panel-12	Y		Y	Y	Panel-12	Y							Y	Y				Y	Y
Q9Z1Q9	Valine--tRNA ligase	ITPAHDQNDYEVGQR	Y	Y				Y					Y																					Y					Y					Y
P20029	Endoplasmic reticulum chaperone BiP	ITPSYVAFTPEGER	Y					Y					Y					Y						Y	Y								Y					Y					Y	Y	Y			Y
P11798	Calcium/calmodulin-dependent protein kinase type II subunit alpha	ITQYLDAGGIPR	Y	Y	Y	Panel-6	Y																						Y	Y				Y	Y				Y	Y
Q921F4	Heterogeneous nuclear ribonucleoprotein L-like	ITRPGNTDDPSGGNK	Y						Y	Y	Panel 21	Y												Y																				Y					Y
P67984	60S ribosomal protein L22	ITVTSEVPFSK						Y					Y										Y																					Y	Y
Q99KC8	von Willebrand factor A domain-containing protein 5A	IVAELQDK		N																														Y	Y	Panel-9	Y		Y	Y	Panel-9	Y		Y	Y	Panel-23	Y		Y
O09172	Glutamate--cysteine ligase regulatory subunit	IVAIGTSDLDK		Y	Y	Panel-8	Y																						Y	Y														Y
O35114	Lysosome membrane protein 2	IVEWNGK																											Y	Y	Panel-30	Y
Q5U405	Transmembrane protease serine 13	IVGGALTSESK																											Y
Q66K08	Cartilage intermediate layer protein 1	IVGPLEVNVR																											Y
O88803	Leukocyte cell-derived chemotaxin-2	IVGQEKPYR
Q8R3Q6	Coiled-coil domain-containing protein 58	IVHELNTTVPTASFAGK						Y					Y	Y	Y								Y										Y					Y
P63073	Eukaryotic translation initiation factor 4E	IVIGYQSHADTATK	Y	Y	Y	Panel-7	Y																						Y	Y	Panel-7	Y		Y	Y	Panel-7	Y		Y	Y	Panel-7	Y
O89001	Carboxypeptidase D	IVIVPSLNPDGR		Y	Y	Panel-6	Y																						Y	Y				Y	Y				Y	Y
Q68FL4	Putative adenosylhomocysteinase 3	IVLLAEGR	Y																					Y	Y									Y	Y				Y	Y				Y	Y	Panel-23	Y
Q8C3R1	BRCA1-associated ATM activator 1	IVNHVDESLHAK																											Y
P56564	Excitatory amino acid transporter 1	IVQVTAADAFLDLIR	Y	Y	Y													Y											Y					Y	Y	Panel-19	Y		Y	Y	Panel-19	Y
P57722	Poly(rC)-binding protein 3	IVTITGPTDAIFK	Y	Y	Y	Panel-7	Y																						Y	Y	Panel-7	Y		Y	Y	Panel-7	Y		Y	Y	Panel-7	Y
P82976	Homeobox protein GBX-1	IVVPIPVHVNR																											N					N					N
P01592	Immunoglobulin J chain	IVVPLNNR																						Y
P16125	L-lactate dehydrogenase B chain	IVVVTAGVR	Y	Y	Y	Panel-7	Y	Y										Y	Y	Y	Panel-12	Y	Y	Y	Y	Panel-12	Y		Y	Y	Panel-7	Y		Y	Y	Panel-7	Y		Y	Y	Panel-7	Y
Q99KI0	Aconitate hydratase, mitochondrial	IVYGHLDDPANQEIER	Y					Y					Y	Y	Y	Panel-28	Y	Y					Y					Y					Y					Y					Y					Y	Y
B2RU80	Receptor-type tyrosine-protein phosphatase beta	IVYGLHPGR																						Y	Y
Q8VHR0	Protocadherin 18	IVYSFSSHVSPK
Q9DC11	Plexin domain-containing protein 2	IYGPADSASR																						Y
Q9QWK4	CD5 antigen-like	IYGPGAGR																						Y																									Y
P59114	mRNA (2'-O-methyladenosine-N(6)-)-methyltransferase	IYHISLEYVK
P68037	Ubiquitin-conjugating enzyme E2 L3	IYHPNIDEK		Y	Y	Panel-6	Y							Y	Y																													Y	Y	Panel-13	Y
Q61147	Ceruloplasmin	IYHSHVDAPK																						N
Q91VS7	Microsomal glutathione S-transferase 1	IYHTIAYLTPLPQPNR						Y																					Y	Y			Y	Y				Y	Y				Y					Y
Q69ZX8	Actin-binding LIM protein 3	IYPYELLLVTTR		Y																									Y					Y					Y
Q9D8W5	26S proteasome non-ATPase regulatory subunit 12	IYVEIER		Y	Y	Panel-6	Y																	Y					Y					Y	Y	Panel-16	Y		Y	Y	Panel-16	Y		Y
P29788	Vitronectin	IYVTGSLSHSAQAK																						Y	Y
Q8VCT3	Aminopeptidase B	KPFVYTQGQAVLNR																											N					N					N					Y
O70433	Four and a half LIM domains protein 2	KPITTGGVTYR																						Y	Y				Y	Y
Q3V1L4	Cytosolic purine 5'-nucleotidase	KPLFFGEGTVLR		N																														Y	Y				Y	Y				Y	Y	Panel-23	Y
Q8CAQ8	MICOS complex subunit Mic60	KPVQSGPLK		N																									Y
P97298	Pigment epithelium-derived factor	LAAAVSNFGYDLYR																						Y	Y
P48759	Pentraxin-related protein PTX3	LAADTVVSLGR																						Y																				Y	Y				Y
P19253	60S ribosomal protein L13a	LAAIVAK		Y	Y	Panel-6	Y																						Y					Y					Y
Q8BK62	Olfactomedin-like protein 3	LAALEER
P97927	Laminin subunit alpha-4	LAALSIEESK							Y	Y	Panel 21	Y												Y	Y																								Y
P70168	Importin subunit beta-1	LAATNALLNSLEFTK		Y	Y	Panel-8	Y	Y																										Y	Y	Panel-16	Y		Y	Y	Panel-16	Y		Y	Y	Panel-23	Y
Q9JKF1	Ras GTPase-activating-like protein IQGAP1	LAAVAAINAAIQK																						Y
P48678	Prelamin-A/C	LADALQELR
Q6PFD9	Nuclear pore complex protein Nup98-Nup96	LADINYEGR
Q9CWM4	Prefoldin subunit 1	LADIQIEQLNR																																										Y	Y	Panel-23	Y
Q5SV85	Synergin gamma	LADVGGDLK		N																														N					N					Y	Y
P03995	Glial fibrillary acidic protein	LADVYQAELR		Y	Y																			Y	Y
Q9EST5	Acidic leucine-rich nuclear phosphoprotein 32 family member B	LAEELPSLTHLNLSGNNLK		N				Y					Y																Y	Y				Y	Y	Panel-19	Y		Y	Y	Panel-19	Y						Y
O35098	Dihydropyrimidinase-related protein 4	LAEIHGVPR		Y	Y	Panel-6	Y
P55302	Alpha-2-macroglobulin receptor-associated protein	LAELHSDLK																						Y
P56812	Programmed cell death protein 5	LAELQAK		Y	Y																			Y																				Y	Y	Panel-13	Y
Q9D666	SUN domain-containing protein 1	LAELTVLLQK																											Y	Y				Y	Y				Y	Y									Y
Q04592	Proprotein convertase subtilisin/kexin type 5	LAEPTVSYSSYR																																										N
Q9D906	Ubiquitin-like modifier-activating enzyme ATG7	LAESSVDLNLK																											Y
P10518	Delta-aminolevulinic acid dehydratase	LAEVALAYAK	Y	Y	Y	Panel-7	Y	Y					Y					Y	Y	Y	Panel-12	Y	Y	Y	Y	Panel-12	Y		Y	Y	Panel-7	Y		Y	Y	Panel-7	Y		Y	Y	Panel-7	Y		Y	Y	Panel-22	Y
Q64726	Zinc-alpha-2-glycoprotein	LAFEPER																						N
Q01853	Transitional endoplasmic reticulum ATPase	LAGESESNLR	Y	Y	Y	Panel-5	Y	Y					Y	Y	Y	Panel-28	Y	Y	Y	Y	Panel-12	Y	Y	Y	Y	Panel-12	Y		Y															Y	Y	Panel-13	Y
P17563	Methanethiol oxidase	LAGQIFLGGSIVR																											Y	Y	Panel-30	Y
Q02053	Ubiquitin-like modifier-activating enzyme 1	LAGTQPLEVLEAVQR	Y					Y						Y	Y	Panel-28	Y		Y				Y																				Y					Y
O55137	Acyl-coenzyme A thioesterase 1	LAHAVHER		Y																														Y					Y
Q7TPR4	Alpha-actinin-1	LAILGIHNEVSK	Y	Y																				Y					Y
Q9QZQ8	Core histone macro-H2A.1	LALADDR																																										Y
P55258	Ras-related protein Rab-8A	LALDYGIK							N															Y																									N
Q61477	Neuroblastoma suppressor of tumorigenicity 1	LALFPDK																						N																				Y	Y	Panel-13	Y
P80314	T-complex protein 1 subunit beta	LALVTGGEIASTFDHPELVK	Y	Y	Y	Panel-8	Y	Y					Y					Y					Y											Y	Y	Panel-9	Y		Y	Y	Panel-9	Y	Y					Y
Q93092	Transaldolase	LAPALSVK	Y	Y	Y	Panel-7	Y	Y	Y	Y	Panel 21	Y						Y	Y	Y	Panel-12	Y		Y	Y	Panel-12	Y		Y	Y	Panel-7	Y		Y	Y	Panel-7	Y		Y	Y	Panel-7	Y
O08691	Arginase-2, mitochondrial	LAPATGTPVVGGLTYR
Q9Z0K8	Pantetheinase	LAPGEFQVSSDGR
Q61087	Laminin subunit beta-3	LAPVPQR																																Y					Y
Q99KK7	Dipeptidyl peptidase 3	LAQDFLDSQNLSAYNTR	Y					Y																					N
E9PZQ0	Ryanodine receptor 1	LAQDSSQIELLK																																Y					Y					Y
Q8CEE6	PAS domain-containing serine/threonine-protein kinase	LAQFFLK																																										N
P07758|Q00896	Alpha-1-antitrypsin 1-1|Alpha-1-antitrypsin 1-3	LAQIHFPR																						Y	Y																			Y	Y	Panel-23	Y
Q00898	Alpha-1-antitrypsin 1-5	LAQIHIPR							Y	Y	Panel 21	Y		Y	Y
Q811D2	Ankyrin repeat domain-containing protein 26	LAQLQSENTLLR
P05208	Chymotrypsin-like elastase family member 2A	LASPVTLSK
Q9R069	Basal cell adhesion molecule	LASVEPQGSEFLGTVHSLGR							Y	Y	Panel 21	Y												Y	Y																								Y
Q8BZN2	Potassium voltage-gated channel subfamily V member 1	LAVVVASYR																																										N
Q9CQJ6	Density-regulated protein	LDADYPLR							N																																			Y					N
Q9JJ28	Protein flightless-1 homolog	LDFDGLPSGIGK																											Y
Q9D5Y1	Coiled-coil domain-containing protein 39	LDFETLK																																Y					Y
O35099	Mitogen-activated protein kinase kinase kinase 5	LDFGETAVLDR																											Y
Q9JMH9	Unconventional myosin-XVIIIa	LDHDGAILDVDEDDIEK		N																														N					N
Q60668	Heterogeneous nuclear ribonucleoprotein D0	LDPITGR																																															Y
Q60864	Stress-induced-phosphoprotein 1	LDPQNHVLYSNR	Y	Y	Y	Panel-5	Y	Y	Y	Y	Panel 21	Y						Y						Y	Y	Panel-18	Y							Y	Y	Panel-9	Y		Y	Y	Panel-9	Y		Y	Y	Panel-23	Y
Q9QYG0	Protein NDRG2	LDPTQTSFLK	Y						Y	Y	Panel 21	Y											Y	Y	Y								Y					Y						Y				Y	Y
Q91Y97	Fructose-bisphosphate aldolase B	LDQGGAPLAGTNK																						Y	Y				Y				Y					Y
Q99K41	EMILIN-1	LDTVAGGLQGLR																																										Y	Y
Q03958	Prefoldin subunit 6	LDYITAEIK		Y	Y	Panel-6	Y
Q9D6Y9	1,4-alpha-glucan-branching enzyme	LEAALADVPELAR						Y										Y	Y	Y	Panel-12	Y	Y	Y	Y	Panel-12	Y						Y	Y				Y	Y					N
Q99M73	Keratin, type II cuticular Hb4	LEAAVAEAEQQGEAALNDAK																											Y
Q9CQM9	Glutaredoxin-3	LEAEAVPEVSEK						Y	N				Y											Y	Y								Y	Y				Y	Y					Y				Y	N
P07214	SPARC	LEAGDHPVELLAR																						Y	Y																		Y
O35451	Cyclic AMP-dependent transcription factor ATF-6 beta	LEALLAENSGLK
P34022	Ran-specific GTPase-activating protein	LEALSVR		Y	Y	Panel-5	Y		Y	Y	Panel 21	Y												Y																				Y	Y	Panel-13	Y
Q3U1J4	DNA damage-binding protein 1	LEELHVIDVK		Y	Y																			Y	Y																		Y	Y
A2RT62	F-box/LRR-repeat protein 16	LEELVLDR	Y	Y	Y																													Y					Y
P61148	Fibroblast growth factor 1	LEENHYNTYTSK	Y																					Y					Y	Y	Panel-20	Y											Y	Y
O89104	Synaptophysin-like protein 2	LEEPLGFIK		Y	Y																			Y																				N
P11679	Keratin, type II cytoskeletal 8	LEGLTDEINFLR											Y											Y									Y					Y					Y	Y	Y	Panel-22	Y	Y
Q62000	Mimecan	LEGNPIALGK											Y																															Y
Q8BUK6	Protein Hook homolog 3	LEGQVESYK		Y	Y																													Y					Y
Q9Z2I8	Succinate--CoA ligase [GDP-forming] subunit beta, mitochondrial	LEGTNVQEAQNILK	Y					Y					Y										Y						Y	Y	Panel-30	Y	Y					Y					Y					Y
Q61166	Microtubule-associated protein RP/EB family member 1	LEHEYIQNFK		Y	Y	Panel-8	Y																						Y															Y	Y	Panel-23	Y
P23188	Furin	LEHVQAR
P09581	Macrophage colony-stimulating factor 1 receptor	LEIPLNSDFQDNYYK																						Y	Y
O08538	Angiopoietin-1	LEIQLLENSLSTYK
Q8BSS9	Liprin-alpha-2	LELAEQK																						Y	Y
Q8VDC1	FYVE and coiled-coil domain-containing protein 1	LELDQLEVR																						Y
Q9CPV4	Glyoxalase domain-containing protein 4	LELQGIQGAVDHAAAFGR	Y	Y	Y	Panel-5	Y	Y					Y	Y	Y	Panel-28	Y	Y	Y	Y	Panel-12	Y	Y	Y	Y	Panel-12	Y						Y					Y					Y	Y	Y	Panel-13	Y	Y
P11930	Nucleoside diphosphate-linked moiety X motif 19	LENFASLSALYR																											Y					Y	Y	Panel-16	Y		Y	Y	Panel-16	Y
Q8BJU0	Small glutamine-rich tetratricopeptide repeat-containing protein alpha	LENFEAAVHLYGK	Y					Y					Y																Y														Y					Y
O35930	Platelet glycoprotein Ib alpha chain	LENLDLSHNNLK																						Y	Y
Q9DBG5	Perilipin-3	LEPQIATASEYAHR							Y	Y	Panel 21	Y												Y	Y								Y					Y
P19246	Neurofilament heavy polypeptide	LEQEHLLEDIAHVR																																Y					Y
O35864	COP9 signalosome complex subunit 5	LEQSEAQLGR	Y										Y																														Y
E9Q7G0	Nuclear mitotic apparatus protein 1	LESLQQQLQAANDAR																											Y																			Y
Q9Z0Y7	Insulin receptor substrate 4	LETADAPAR																																Y					Y					Y
P50404	Pulmonary surfactant-associated protein D	LEVAFSHYQK
Q8R121	Protein Z-dependent protease inhibitor	LFDEINPETK
Q9EQP2	EH domain-containing protein 4	LFEAEAQDLFR	Y	Y	Y	Panel-6	Y																						Y					Y					Y				Y	Y	Y	Panel-23	Y	Y
Q9D0I9	Arginine--tRNA ligase, cytoplasmic	LFEFAGYDVLR	Y	N																														N					N
Q6ZWN5	40S ribosomal protein S9	LFEGNALLR	Y	Y	Y	Panel-6	Y	Y										Y	Y	Y	Panel-12	Y		Y	Y	Panel-12	Y		Y					Y					Y
Q9CRA4	Methylsterol monooxygenase 1	LFGTDAQYHAYIEK																											Y
Q8BP48	Methionine aminopeptidase 1	LFHTAPNVPHYAK																																Y					Y					Y
Q9CX86	Heterogeneous nuclear ribonucleoprotein A0	LFIGGLNVQTSESGLR																																Y	Y				Y	Y				Y	Y
P06800	Receptor-type tyrosine-protein phosphatase C	LFLAEFQSIPR
Q9DBF1	Alpha-aminoadipic semialdehyde dehydrogenase	LFLHESIHNEVVDR	Y															Y											N														Y
P35991	Tyrosine-protein kinase BTK	LFLLTVHK																																										N
Q8BT18	Armadillo-like helical domain-containing protein 4	LFPSAGGFR
Q91XE0	Glycine N-acyltransferase	LFPSLLDTK																																Y	Y	Panel-19	Y		Y	Y	Panel-19	Y
Q99J08	SEC14-like protein 2	LFPVAYNLIKPFLSEDTR		Y																				Y					Y	Y
P56392	Cytochrome c oxidase subunit 7A1, mitochondrial	LFQADNDLPVHLK						Y															Y						Y	Y	Panel-30	Y
P15948	Kallikrein 1-related peptidase b22	LFQDEPSAQHR
Q9CX34	Protein SGT1 homolog	LFQQIYSDGSDEVK
Q9QZW0	Phospholipid-transporting ATPase 11C	LFQTNTELLELTTK																											Y
Q5XJY5	Coatomer subunit delta	LFTAESLIGLK	Y	Y	Y	Panel-6	Y	Y					Y																					Y	Y	Panel-9	Y		Y	Y	Panel-9	Y		Y	Y	Panel-22	Y
Q6PIP5	NudC domain-containing protein 1	LFVLTTK																						Y	Y
P42932	T-complex protein 1 subunit theta	LFVTNDAATILR	Y	Y	Y			Y										Y					Y											Y					Y					Y
P39039	Mannose-binding protein A	LFVTNHEK																						Y
Q8BH95	Enoyl-CoA hydratase, mitochondrial	LFYSTFATDDR						Y															Y
Q9D0M1	Phosphoribosyl pyrophosphate synthase-associated protein 1	LGAELGK
P17183	Gamma-enolase	LGAEVYHTLK	Y	Y																				N																				N
Q64285	Bile salt-activated lipase	LGAVYTEGGFVEGVNK
Q9JI11	Serine/threonine-protein kinase 4	LGEGSYGSVYK																																Y	Y	Panel-19	Y		Y	Y	Panel-19	Y		Y
P07146	Anionic trypsin-2	LGEHNINVLEGNEQFVDSAK																											Y					Y					Y
A2AMT1	Filensin	LGEQPGPEDALAR																Y											Y
B9EKI3	TATA element modulatory factor	LGESQTLLAAAVER		Y	Y	Panel-8	Y																						Y
P33587	Vitamin K-dependent protein C	LGEYDLR																						Y	Y
E9Q4Z2	Acetyl-CoA carboxylase 2	LGGIPVGVIAVETR						Y																					Y					Y	Y	Panel-16	Y		Y	Y	Panel-16	Y
Q8CIE0	Serpin A11	LGHSLFLDR
P11499	Heat shock protein HSP 90-beta	LGIHEDSTNR	Y	Y	Y			Y					Y					Y					Y	Y	Y				Y															Y	Y
Q8K1R7	Serine/threonine-protein kinase Nek9	LGINLLGGPLGGK																																Y					Y
Q99LY9	NADH dehydrogenase [ubiquinone] iron-sulfur protein 5	LGISLDR																																Y	Y				Y	Y
Q9D7X3	Dual specificity protein phosphatase 3	LGITHVLNAAEGR	Y	Y	Y	Panel-8	Y																											Y	Y				Y	Y			Y	Y	Y
Q91XD4	Formimidoyltransferase-cyclodeaminase	LGLDSLAPFDPK		Y																									Y	Y			Y	Y	Y	Panel-19	Y	Y	Y	Y	Panel-19	Y
Q8VCI0	Phospholipase B-like 1	LGLDYSYDLAPR
P11531	Dystrophin	LGLLLHDSIQIPR																																Y					Y
Q9WVJ3	Carboxypeptidase Q	LGLLVDTVGPR											Y											Y	Y
P36423	Thromboxane-A synthase	LGLLVVK																																										N
Q9CWZ7	Gamma-soluble NSF attachment protein	LGLSLVVPGGGIK
P63276	40S ribosomal protein S17	LGNDFHTNK							Y	Y	Panel 21	Y												Y																				Y					Y
P08226	Apolipoprotein E	LGPLVEQGR	Y	Y	Y				Y	Y	Panel 21	Y												Y										Y	Y				Y	Y				Y
Q5ND34	WD repeat-containing protein 81	LGPTVASR
Q8VDJ3	Vigilin	LGQALTEVYAK		Y	Y																													Y					Y
P07310	Creatine kinase M-type	LGSSEVEQVQLVVDGVK						Y					Y					Y					Y	Y				Y															Y	Y
O35892	Nuclear autoantigen Sp-100	LGSYLIR																																										N
Q61096	Myeloblastin	LGTQAPTPR
O88441	Metaxin-2	LGTQPYFFNK																																Y	Y				Y	Y
O70362	Phosphatidylinositol-glycan-specific phospholipase D	LGTSLSSGYVR																						Y
P04117	Fatty acid-binding protein, adipocyte	LGVEFDEITADDR						Y	Y	Y	Panel 21	Y	Y										Y					Y	Y															Y	Y	Panel-23	Y
Q9WUA2	Phenylalanine--tRNA ligase beta subunit	LGVLHPDVITK		Y	Y	Panel-6	Y							Y	Y														Y					Y	Y	Panel-19	Y		Y	Y	Panel-19	Y
Q6P549	Phosphatidylinositol 3,4,5-trisphosphate 5-phosphatase 2	LGVVFEK
P97321	Prolyl endopeptidase FAP	LGVYEVEDQLTAVR																																										Y	Y	Panel-13	Y
Q5SW19	Clustered mitochondria protein homolog	LGYEEHIPGQTR						Y																										Y	Y	Panel-16	Y		Y	Y	Panel-16	Y
Q99MK8	Beta-adrenergic receptor kinase 1	LGYLLFR		Y																									Y					Y					Y
Q9WV80	Sorting nexin-1	LHAVVETLVNHR																											N					N					N					N
Q3U0B3	Dehydrogenase/reductase SDR family member 11	LHDKDPGEAAATYEHIK						Y															Y	Y	Y
Q05421	Cytochrome P450 2E1	LHEEIDR																																Y	Y	Panel-9	Y		Y	Y	Panel-9	Y
Q64518	Sarcoplasmic/endoplasmic reticulum calcium ATPase 3	LHEFTISGTTYTPEGEVR
O35218	Cleavage and polyadenylation specificity factor subunit 2	LHETVDATSETHIYQVR																																Y					Y
P29533	Vascular cell adhesion protein 1	LHIDQIDSTLK																						N
Q9JHR7	Insulin-degrading enzyme	LHIEALLHGNITK		Y	Y								Y					Y						N					N
P34884	Macrophage migration inhibitory factor	LHISPDR	Y	Y	Y	Panel-8	Y	Y	Y															Y
Q3TPX4	Exocyst complex component 5	LHLIAQELPFDR		Y	Y	Panel-6	Y																																					Y	Y
Q9ESX5	H/ACA ribonucleoprotein complex subunit DKC1	LHNAIEGGTQLSR																																Y	Y				Y	Y				Y
Q9QZ82	Cholesterol side-chain cleavage enzyme, mitochondrial	LHPISVTLQR							Y																																							Y	Y
Q60972	Histone-binding protein RBBP4	LHSFESHK
Q9DCT5	Stromal cell-derived factor 2	LHSHDVR																						N										N					N					N
P02469	Laminin subunit beta-1	LHTLGDNLLDSR																																Y					Y					Y	Y
P04202	Transforming growth factor beta-1 proprotein	LHVEINGISPK																						Y
Q02248	Catenin beta-1	LHYGLPVVVK																																										Y					Y
Q6DFW4	Nucleolar protein 58	LIAHAGSLLNLAK																																										Y	Y
P48025	Tyrosine-protein kinase SYK	LIATTAHEK
Q8VC30	Triokinase/FMN cyclase	LIDAETTAK							N				Y	Y	Y	Panel-28	Y							Y	Y								Y	Y				Y	Y					Y					N
Q3UP75	UDP-glucuronosyltransferase 3A1	LIDEYAYGR																											Y	Y	Panel-30	Y
Q9DBG7	Signal recognition particle receptor subunit alpha	LIDGIVLTK																						N
Q9Z110	Delta-1-pyrroline-5-carboxylate synthase	LIDIFYPGDQQSVTFGTK																																										Y	Y
P60867	40S ribosomal protein S20	LIDLHSPSEIVK	Y	Y	Y	Panel-8	Y	Y					Y										Y	Y	Y								Y					Y					Y					Y
O55013	Trafficking protein particle complex subunit 3	LIEDFLAR	Y	Y	Y	Panel-6	Y	Y																					Y															Y	Y	Panel-23	Y
Q68FH4	N-acetylgalactosamine kinase	LIEFSPLR																						Y	Y	Panel-18	Y
Q07968	Coagulation factor XIII B chain	LIENGYFHPVK																						Y	Y
P62754	40S ribosomal protein S6	LIEVDDER	Y	Y	Y	Panel-5	Y	Y																										Y	Y	Panel-9	Y		Y	Y	Panel-9	Y		Y	Y			Y
Q8C4M7	Centromere protein U	LIEVQDELIR																						Y
P97352	Protein S100-A13	LIGELAK																																Y					Y
P98078	Disabled homolog 2	LIGIDDVPDAR							N				Y	Y	Y	Panel-28	Y												N															Y					Y
Q7TQ48	Sarcalumenin	LIGIEVPHK						Y															Y	Y	Y	Panel-18	Y
Q8BSM7	Large neutral amino acids transporter small subunit 3	LIGLALDHK																											Y	Y				Y	Y				Y	Y
E1U8D0	Protein SOGA1	LIHAILVR		Y																														Y					Y
P42337	Phosphatidylinositol 4,5-bisphosphate 3-kinase catalytic subunit alpha isoform	LINLTDILK																																										Y
Q5SUA5	Unconventional myosin-Ig	LIPIIVLLLQK
P34057	Recoverin	LIQFEPQK																Y	Y	Y	Panel-12	Y		Y	Y	Panel-12	Y		Y	Y				Y	Y				Y	Y
P17918	Proliferating cell nuclear antigen	LIQGSILK
Q91V80	Apolipoprotein F	LIQYYYDEK																						Y																				Y	Y	Panel-13	Y
P83940	Elongin-C	LISSDGHEFIVK	Y	Y				Y					Y					Y					Y						N
P01639	Ig kappa chain V-V region MOPC 41	LIYATSSLDSGVPK																						Y	Y	Panel-18	Y
P61222	ATP-binding cassette sub-family E member 1	LKPDEGGEVPVLNVSYKPQK							N															Y	Y	Panel-18	Y							Y					Y					Y					N
Q91Z53	Glyoxylate reductase/hydroxypyruvate reductase	LKPFGVQR		Y																									N					N					N
P84099	60S ribosomal protein L19	LLADQAEAR	Y	Y	Y	Panel-6	Y	Y					Y					Y						Y	Y	Panel-18	Y																Y	Y
P52194	Calmegin	LLADTGDLILENFYDK
P61089	Ubiquitin-conjugating enzyme E2 N	LLAEPVPGIK	Y	Y	Y																			Y	Y																		Y
P70663	SPARC-like protein 1	LLAGDHPIELLLR	Y	Y	Y	Panel-8	Y
Q8VC12	Urocanate hydratase	LLALEFAQELR																											Y					Y	Y	Panel-19	Y		Y	Y	Panel-19	Y
Q924Z4	Ceramide synthase 2	LLANGHPILNNNHPK																																										Y
Q99PL5	Ribosome-binding protein 1	LLATEQEDAAVAK		Y	Y	Panel-6	Y						Y	Y	Y	Panel-28	Y							Y	Y								Y	Y				Y	Y				Y	Y				Y
P15919	V(D)J recombination-activating protein 1	LLAVDFPAHFVK																																										N
Q61982	Neurogenic locus notch homolog protein 3	LLDAGADTNAQDHSGR
Q8BGC0	HIV Tat-specific factor 1 homolog	LLDEDEIR		Y	Y	Panel-7	Y																						Y					Y	Y	Panel-7	Y		Y	Y	Panel-7	Y
Q9WU78	Programmed cell death 6-interacting protein	LLDEEEATDNDLR	Y					Y					Y															Y	Y	Y	Panel-30	Y	Y					Y					Y					Y
P16014	Secretogranin-1	LLDEGHYPVR
P53808	Phosphatidylcholine transfer protein	LLDQPSGLYEYK																											Y	Y	Panel-30	Y
P80313	T-complex protein 1 subunit eta	LLDVVHPAAK	Y	Y	Y	Panel-7	Y																						Y	Y	Panel-7	Y		Y	Y	Panel-9	Y		Y	Y	Panel-9	Y							Y
P46460	Vesicle-fusing ATPase	LLDYVPIGPR	Y	Y	Y	Panel-5	Y																						Y	Y	Panel-20	Y		Y	Y	Panel-9	Y		Y	Y	Panel-9	Y		Y	Y	Panel-23	Y
P28663	Beta-soluble NSF attachment protein	LLEAHEEQNSEAYTEAVK	Y	Y	Y	Panel-6	Y
P29391	Ferritin light chain 1	LLEFQNDR																						Y
Q6P9L6	Kinesin-like protein KIF15	LLETQEQEIEDGR
P11983	T-complex protein 1 subunit alpha	LLEVEHPAAK	Y	Y	Y	Panel-6	Y						Y					Y											Y					Y	Y	Panel-16	Y		Y	Y	Panel-16	Y						Y	Y
P51863	V-type proton ATPase subunit d 1	LLFEGAGSNPGDK	Y	Y	Y	Panel-8	Y																											Y	Y				Y	Y
Q8C6C9	Protein LEG1 homolog	LLGDTDR
Q6URW6	Myosin-14	LLGLGVTDFSR																											Y															Y	Y
Q8CIE6	Coatomer subunit alpha	LLHDQVGVIQFGPYK																																Y	Y	Panel-9	Y		Y	Y	Panel-9	Y		Y	Y
Q99KJ8	Dynactin subunit 2	LLHEVQELTTEVEK	Y	Y	Y	Panel-6	Y						Y										Y										Y	Y	Y	Panel-19	Y	Y	Y	Y	Panel-19	Y	Y	Y	Y			Y
P26638	Serine--tRNA ligase, cytoplasmic	LLIDEAIQK	Y					Y																					Y	Y	Panel-30	Y
Q62151	Advanced glycosylation end product-specific receptor	LLIPDGK																																										Y
P04945	Ig kappa chain V-VI region NQ2-6.1	LLIYDTSNLASGVPVR																						Y	Y	Panel-18	Y
P01643	Ig kappa chain V-V region MOPC 173	LLIYYTSSLHSGVPSR																						Y	Y
Q3UGR5	Haloacid dehalogenase-like hydrolase domain-containing protein 2	LLLDGAPLIAIHK	Y	Y	Y	Panel-8	Y	Y										Y					Y											Y	Y	Panel-16	Y		Y	Y	Panel-16	Y		Y	Y	Panel-23	Y
P29452	Caspase-1	LLLEDLGYTVK
Q8VE47	Ubiquitin-like modifier-activating enzyme 5	LLLFDYDK																						Y					Y
Q8BVQ5	Protein phosphatase methylesterase 1	LLLLAGVDR	Y	Y	Y																													Y					Y
Q0HA38	Tetratricopeptide repeat protein 21B	LLLQDNHNVEALR																						Y	Y
Q61362	Chitinase-3-like protein 1	LLLSAALSAGK																						Y																				Y	Y	Panel-13	Y
Q9JK38	Glucosamine 6-phosphate N-acetyltransferase	LLLSTLTLLSK																											Y	Y				Y	Y				Y	Y
O54984	ATPase Asna1	LLNFPTIVER	Y	Y	Y	Panel-7	Y	Y																					Y	Y	Panel-7	Y		Y	Y	Panel-7	Y		Y	Y	Panel-7	Y		Y	Y	Panel-22	Y
P00375	Dihydrofolate reductase	LLPEYPGVLSEVQEEK		Y	Y																												Y	Y	Y	Panel-19	Y	Y	Y	Y	Panel-19	Y						Y
Q61805	Lipopolysaccharide-binding protein	LLPGQGLSLAISDSSIGVR
Q8VE95	UPF0598 protein C8orf82 homolog	LLPLAANGR		N																														Y	Y	Panel-16	Y		Y	Y	Panel-16	Y		Y	Y	Panel-22	Y
Q9EP71	Ankycorbin	LLQAVENGDAEK																																Y	Y	Panel-19	Y		Y	Y	Panel-19	Y		Y	Y	Panel-23	Y
P16627	Heat shock 70 kDa protein 1-like	LLQDYFNGR		Y																									Y					Y					Y
Q8K400	Syntaxin-binding protein 5	LLQPVIVSPSGTILR		Y	Y	Panel-8	Y																						Y															Y	Y	Panel-22	Y
Q8K010	5-oxoprolinase	LLSEDPANYADAPTEGIR						Y															Y										Y	Y	Y	Panel-9	Y	Y	Y	Y	Panel-9	Y	Y	Y	Y			Y
P15508	Spectrin beta chain, erythrocytic	LLSGEDVGQDEGATR	Y	Y	Y			Y										Y															Y	Y	Y	Panel-19	Y	Y	Y	Y	Panel-19	Y	Y
P60755	MAM domain-containing glycosylphosphatidylinositol anchor protein 2	LLSPVFSIAPK		N																														Y	Y				Y	Y				Y	Y	Panel-22	Y
Q9Z0E0	Neurochondrin	LLSTSPALQGTPASR	Y	Y																														Y					Y
Q921X9	Protein disulfide-isomerase A5	LLSTVAQAVK																																Y	Y	Panel-9	Y		Y	Y	Panel-9	Y
Q9CQ60	6-phosphogluconolactonase	LLSVPFEK		Y	Y	Panel-7	Y	Y	Y	Y	Panel 21	Y												Y	Y				Y	Y	Panel-7	Y		Y	Y	Panel-7	Y		Y	Y	Panel-7	Y
Q9Z1T1	AP-3 complex subunit beta-1	LLTQYILNLGK
Q7TQI3	Ubiquitin thioesterase OTUB1	LLTSGYLQR	Y						Y	Y	Panel 21	Y												Y	Y				Y															Y					Y
O54824	Pro-interleukin-16	LLTTQSEDTQGPGLK																																										Y
Q80X19	Collagen alpha-1(XIV) chain	LLVAPASGGK																																										Y	Y
Q62009	Periostin	LLYPADIPVGNDQLLELLNK											Y											Y																			Y	Y	Y	Panel-13	Y	Y
Q60676	Serine/threonine-protein phosphatase 5	LLYPDHFHLLR		Y	Y	Panel-6	Y																																					Y	Y
Q62234	Myomesin-1	LNEDHLLHAPEFIIKPR																					Y																					Y	Y
P62137	Serine/threonine-protein phosphatase PP1-alpha catalytic subunit	LNLDSIIGR	Y	Y	Y	Panel-5	Y	Y																Y	Y				Y	Y
Q99LC5	Electron transfer flavoprotein subunit alpha, mitochondrial	LNVAPVSDIIEIK	Y					Y					Y					Y					Y										Y	Y	Y			Y	Y	Y			Y	Y				Y
P10833	Ras-related protein R-Ras	LNVDEAFEQLVR																					Y																					Y	Y
Q9D7G0	Ribose-phosphate pyrophosphokinase 1	LNVDFALIHK	Y																Y	Y				Y	Y	Panel-18	Y																	Y
Q8QZT1	Acetyl-CoA acetyltransferase, mitochondrial	LNVKPLAR		Y	Y	Panel-7	Y	Y						Y	Y									Y					Y	Y	Panel-7	Y		Y	Y	Panel-7	Y		Y	Y	Panel-7	Y		Y	Y	Panel-13	Y
Q9WUL7	ADP-ribosylation factor-like protein 3	LNVWDIGGQR	Y																										Y	Y	Panel-30	Y
P84091	AP-2 complex subunit mu	LNYSDHDVIK	Y	Y	Y	Panel-5	Y																	N					Y	Y
P50516	V-type proton ATPase catalytic subunit A	LPANHPLLTGQR	Y	Y	Y	Panel-6	Y												Y	Y									Y	Y				Y					Y
Q922Y1	UBX domain-containing protein 1	LPDGTSLTQTFR		Y	Y																													Y					Y					Y
Q9Z0M5	Lysosomal acid lipase/cholesteryl ester hydrolase	LPDPLLK																											Y	Y	Panel-30	Y
P28798	Progranulin	LPDPQILK							Y	Y	Panel 21	Y												Y
Q91Z53	Glyoxylate reductase/hydroxypyruvate reductase	LPEAIEEVK		N										Y	Y	Panel-28	Y												Y	Y	Panel-20	Y		Y	Y	Panel-9	Y		Y	Y	Panel-9	Y		Y	Y	Panel-23	Y
O54749	Cytochrome P450 2J5	LPFVGNFFQIDTK																											Y	Y	Panel-20	Y
P47879	Insulin-like growth factor-binding protein 4	LPGGLEPK
Q8VBT6	Apolipoprotein B receptor	LPGLHQALR
P28798	Progranulin	LPGYPVK							Y															Y	Y
Q99K85	Phosphoserine aminotransferase	LPHSVLLEIQK	Y	N										Y	Y														N					N					N
Q9ERZ3	Muscarinic acetylcholine receptor M3	LPIQLESAVDTAK																						Y	Y
Q9Z2J0	Solute carrier family 23 member 1	LPLFQASAFAFLVPAK																																										N					Y
Q61247	Alpha-2-antiplasmin	LPLPALFK																						N
O08917	Flotillin-1	LPQVAEEISGPLTSANK	Y	Y
Q8BS35	Alkylglycerol monooxygenase	LPSLFFR
Q9Z1P6	NADH dehydrogenase [ubiquinone] 1 alpha subcomplex subunit 7	LPVGPSHK																																Y					Y					Y
Q3UQ44	Ras GTPase-activating-like protein IQGAP2	LPYDVTTEQALTYPEVK																						N					N					Y	Y				Y	Y
P13542	Myosin-8	LQAAEEHVEAVNAK																																Y					Y
Q5PR68	Centrosomal protein of 112 kDa	LQAQQADAALEEFK																											Y
Q9CR86	Calcium-regulated heat stable protein 1	LQAVEVVITHLAPGTK	Y	Y	Y	Panel-8	Y	Y										Y	Y	Y	Panel-12	Y	Y																				Y	Y
Q5SX40	Myosin-1	LQDAEEHVEAVNAK																	Y	Y																								Y
Q5SX39	Myosin-4	LQDAEEHVEAVNSK						Y										Y											Y															Y
P14069	Protein S100-A6	LQDAEIAR						Y					Y	Y	Y	Panel-28	Y	Y					Y																				Y					Y
Q64459	Cytochrome P450 3A11	LQDEIDEALPNK																															Y	Y	Y	Panel-19	Y	Y	Y	Y	Panel-19	Y
Q61539	Steroid hormone receptor ERR2	LQDLLHEALQDYELSQR		Y																									Y	Y				Y	Y				Y	Y
Q923D2	Flavin reductase (NADPH)	LQDVTDDHIR		Y				Y	Y	Y	Panel 21	Y	Y					Y					Y	Y										Y	Y	Panel-16	Y		Y	Y	Panel-16	Y	Y	Y	Y
Q6A028	Switch-associated protein 70	LQEALEDER		Y																																								Y
Q6IRU5	Clathrin light chain B	LQELDAASK																											Y	Y	Panel-30	Y
Q91VW5	Golgin subfamily A member 4	LQGILSQSQDK																																Y					Y					Y
Q3ULJ0	Glycerol-3-phosphate dehydrogenase 1-like protein	LQGPQTSAEVYR	Y	Y	Y			Y					Y					Y					Y											Y					Y
Q812A2	SLIT-ROBO Rho GTPase-activating protein 3	LQLLQDLQEFFR	Y	N																														N					N
Q60750	Ephrin type-A receptor 1	LQPDTTYIVR																						Y	Y	Panel-18	Y
P22437	Prostaglandin G/H synthase 1	LQPFNEYR		Y	Y																			Y	Y	Panel-18	Y
Q9CR35	Chymotrypsinogen B	LQQAALPIVSEAK		Y																									Y					Y					Y
Q61879	Myosin-10	LQQELDDLTVDLDHQR	Y	Y	Y																													Y					Y				Y					Y
P47740	Aldehyde dehydrogenase family 3 member A2	LQQLEALR	Y																										Y	Y
O55023	Inositol monophosphatase 1	LQVSQQEDITK	Y	Y	Y	Panel-6	Y	Y					Y					Y					Y						Y					Y	Y				Y	Y			Y	Y
P62748	Hippocalcin-like protein 1	LRPEVLQDLR	Y																					Y	Y	Panel-18	Y
Q9D023	Mitochondrial pyruvate carrier 2	LRPLYNHPAGPR		Y																									N
O89103	Complement component C1q receptor	LSAAEAQHR																						N
P34960	Macrophage metalloelastase	LSADDIR
P97290	Plasma protease C1 inhibitor	LSEALTDFSVK											Y											Y	Y
Q9D8C4	Interferon-induced 35 kDa protein homolog	LSEEELLDK																											Y
Q99JY9	Actin-related protein 3	LSEELSGGR	Y	N									Y	Y	Y	Panel-28	Y												Y	Y													Y	Y	Y
Q9D8Y0	EF-hand domain-containing protein D2	LSEIDVSTEGVK	Y	Y	Y	Panel-7	Y																	Y					Y	Y	Panel-7	Y		N					N
Q9CRB9	MICOS complex subunit Mic19	LSENVIDR						Y															Y						Y					Y					Y
Q62356	Follistatin-related protein 1	LSFQEFLK																						N
Q91Y97	Fructose-bisphosphate aldolase B	LSFSYGR																											Y
O70209	PDZ and LIM domain protein 3	LSGGIDFNQPLVITR						Y																										Y	Y				Y	Y
P29621	Serine protease inhibitor A3C	LSHPGEQVQISTGSALFVEK
O08709	Peroxiredoxin-6	LSILYPATTGR	Y	Y	Y	Panel-7	Y	Y					Y					Y	Y	Y	Panel-12	Y		Y	Y	Panel-12	Y		Y	Y	Panel-7	Y		Y	Y	Panel-7	Y		Y	Y	Panel-7	Y		Y	Y	Panel-23	Y
Q00897	Alpha-1-antitrypsin 1-4	LSISGNYNLK																					Y	Y	Y
E9Q414	Apolipoprotein B-100	LSLEDTPK																						Y
Q8BH97	Reticulocalbin-3	LSPEESQAR											Y																Y					Y					Y
Q61838	Pregnancy zone protein	LSPQSIYNLLPGK
Q6P069	Sorcin	LSPQTVNSVAK																											Y	Y	Panel-20	Y
D3YVF0	A-kinase anchor protein 5	LSQAEETTVAQAK	Y	N																														N					N				Y
A6H584	Collagen alpha-5(VI) chain	LSQYLGNIAER																											Y
Q91ZA3	Propionyl-CoA carboxylase alpha chain, mitochondrial	LSQYQEPIHLPGVR						Y															Y						Y	Y	Panel-20	Y
Q9ES63	Ubiquitin carboxyl-terminal hydrolase 29	LSSADVEHLK
Q78PG9	Coiled-coil domain-containing protein 25	LSSAHVYLR																						Y
Q8CIZ8	von Willebrand factor	LSSETFGFAAR																						Y
P61971	Nuclear transport factor 2	LSSLPFQK	Y	Y	Y	Panel-8	Y																Y	Y	Y				Y					Y	Y	Panel-16	Y		Y	Y	Panel-16	Y
Q91VN4	MICOS complex subunit Mic25	LSSQQFHEAASK																																										Y	Y
Q8BWY3	Eukaryotic peptide chain release factor subunit 1	LSVLGAITSVQQR	Y	Y	Y								Y																					Y					Y
P40935	Phenylethanolamine N-methyltransferase	LSVVPVSEEEVR																											Y
Q99MZ7	Peroxisomal trans-2-enoyl-CoA reductase	LTAAVDELR																											Y															Y	Y	Panel-22	Y
Q8CAA7	Glucose 1,6-bisphosphate synthase	LTAAVLLAK																											Y
Q3UHJ0	AP2-associated protein kinase 1	LTAEELLNK	Y
P57080	Ubiquitin carboxyl-terminal hydrolase 25	LTDFLPK																						Y	Y
Q62077	1-phosphatidylinositol 4,5-bisphosphate phosphodiesterase gamma-1	LTDLEQR																																															Y
Q283N4	2-oxo-4-hydroxy-4-carboxy-5-ureidoimidazoline decarboxylase	LTDLLGAHSHSAR																																Y	Y	Panel-19	Y		Y	Y	Panel-19	Y
P0C7N9	Proteasome assembly chaperone 4	LTDSLFLWVGATPHLR		Y																									Y
Q8R1L8	Angiopoietin-like protein 8	LTEAGHSLGLYDR																																										N
Q3B7Z2	Oxysterol-binding protein 1	LTEDLEYHELLDR		Y																														N					N					Y
Q8JZZ0	UDP-glucuronosyltransferase 3A2	LTEEITYGR																											Y	Y	Panel-30	Y
P97298	Pigment epithelium-derived factor	LTFPLDYHLNQPFLFVLR																						Y
P00688	Pancreatic alpha-amylase	LTGLLDLALEK																						Y
Q63836	Selenium-binding protein 2	LTGQIFLGGSIVR																																Y	Y	Panel-19	Y		Y	Y	Panel-19	Y		Y
Q9ESP1	Stromal cell-derived factor 2-like protein 1	LTHVLTGK																																										N
Q8C255	Dipeptidase 2	LTLEQIDLIR																						Y
Q5S003	Sperm-associated antigen 17	LTLPLIGK
Q60931	Voltage-dependent anion-selective channel protein 3	LTLSALIDGK	Y					Y					Y					Y					Y						Y	Y	Panel-30	Y	Y					Y
P35330	Intercellular adhesion molecule 2	LTLSLLR																						Y	Y
O35633	Vesicular inhibitory amino acid transporter	LTNVATSVSNK	Y	Y
Q9CR26	Vacuolar protein sorting-associated protein VTA1 homolog	LTPEDFAR
Q03157	Amyloid-like protein 1	LTPLEQYEQK
Q6PGC1	ATP-dependent RNA helicase DHX29	LTPLGQHLAALPVNVK		Y	Y	Panel-8	Y																						Y
P70312	Hyaluronan synthase 2	LTYPGIK																																															Y
Q80TP3	E3 ubiquitin-protein ligase UBR5	LTYQDAVNLQNYVEEK		Y																									Y
Q9CR57	60S ribosomal protein L14	LVAIVDVIDQNR	Y					Y										Y					Y																				Y					Y
P58389	Serine/threonine-protein phosphatase 2A activator	LVALLDTLDR		Y	Y	Panel-7	Y	Y																					Y	Y	Panel-7	Y		Y	Y	Panel-7	Y		Y	Y	Panel-7	Y		Y	Y	Panel-23	Y
G5E870	E3 ubiquitin-protein ligase TRIP12	LVDNFQHEENLLQQVASK		Y																									Y															Y
O88958	Glucosamine-6-phosphate isomerase 1	LVDPLYSIK
Q06318	Uteroglobin	LVDTLPQETR																						Y	Y	Panel-18	Y																Y	Y	Y	Panel-23	Y
Q6NZL0	Protein SOGA3	LVEEEANILGR	Y	Y	Y																													Y					Y
Q60675	Laminin subunit alpha-2	LVEHVPGQPVR
P01872	Immunoglobulin heavy constant mu	LVESGFTTDPVTIENK						Y					Y										Y										Y					Y					Y	Y	Y	Panel-23	Y	Y
Q9DB15	39S ribosomal protein L12, mitochondrial	LVESLPQEIK						Y	N				Y	Y	Y	Panel-28	Y		Y	Y			Y	Y	Y	Panel-18	Y		Y	Y	Panel-20	Y	Y	Y	Y	Panel-19	Y	Y	Y	Y	Panel-19	Y		Y					N
Q8BH06	Interleukin-17 receptor E	LVGALAELLR		Y																									Y					Y					Y
Q9WUM5	Succinate--CoA ligase [ADP/GDP-forming] subunit alpha, mitochondrial	LVGGTTPGK																											Y	Y	Panel-30	Y
Q9CY02	Alpha-hemoglobin-stabilizing protein	LVHGEQEEQDR																						Y
Q9DBS1	Transmembrane protein 43	LVHIIGALR																																										Y	Y
Q8BG81	Polymerase delta-interacting protein 3	LVHPGVAEVVFVK																																										Y	Y
Q9R0P4	Small acidic protein	LVIGDHK
P04444	Hemoglobin subunit beta-H1	LVIGVANALSHK																																Y					Y
P58771	Tropomyosin alpha-1 chain	LVIIESDLER	Y										Y					Y					Y	Y																			Y	Y	Y	Panel-23	Y	Y	Y
P58774	Tropomyosin beta chain	LVILEGELER											Y					Y	Y	Y	Panel-12	Y		Y	Y	Panel-12	Y		Y															Y	Y	Panel-23	Y
P45878	Peptidyl-prolyl cis-trans isomerase FKBP2	LVIPSELGYGER	Y	Y	Y								Y																					Y	Y	Panel-16	Y		Y	Y	Panel-16	Y		Y	Y	Panel-22	Y
Q9ERK4	Exportin-2	LVLDAFALPLTNLFK	Y	Y																				Y					N
Q9CX56	26S proteasome non-ATPase regulatory subunit 8	LVLLELNFLPTTGTK	Y	Y	Y			Y					Y										Y											Y					Y				Y
Q8R4H7	N-acetylglutamate synthase, mitochondrial	LVNLVNASFGK																											Y
Q2VLH6	Scavenger receptor cysteine-rich type 1 protein M130	LVNSAGHR		N																									Y					Y					Y
O70571	[Pyruvate dehydrogenase (acetyl-transferring)] kinase isozyme 4, mitochondrial	LVNTPSVQLVK						Y																																				Y
Q6P1G0	HEAT repeat-containing protein 6	LVPLNQNHLVSK																																Y					Y
Q62165	Dystroglycan	LVPVVNNR																						Y
Q64521	Glycerol-3-phosphate dehydrogenase, mitochondrial	LVQDYGLESEVAQHLAK						Y															Y						Y	Y			Y					Y
P07724	Serum albumin	LVQEVTDFAK	Y	Y	Y	Panel-7	Y	Y					Y					Y	Y	Y	Panel-12	Y	Y	Y	Y	Panel-12	Y		Y	Y	Panel-7	Y	Y	Y	Y	Panel-7	Y	Y	Y	Y	Panel-7	Y	Y	Y	Y	Panel-22	Y	Y	Y
P22599	Alpha-1-antitrypsin 1-2	LVQIHIPR												Y	Y			Y
P35455	Vasopressin-neurophysin 2-copeptin	LVQLAGTR																						Y
Q8BSY0	Aspartyl/asparaginyl beta-hydroxylase	LVQLFPSDTTLK																											Y																				Y
Q91WP0	Mannan-binding lectin serine protease 2	LVSPGFPEK																						Y
Q0PMG2	MAM domain-containing glycosylphosphatidylinositol anchor protein 1	LVSPLYNASAK		Y																									Y					Y					Y
Q9CWS1	E3 ubiquitin-protein ligase RNF135	LVTFSISQK		Y	Y																													Y	Y	Panel-19	Y		Y	Y	Panel-19	Y
Q8C7G5	Apolipoprotein A-V	LVTGIGHHVQELHR
P20612	Guanine nucleotide-binding protein G(t) subunit alpha-1	LVTPGYVPTEQDVLR																	Y	Y	Panel-12	Y		Y	Y	Panel-12	Y		Y	Y				Y	Y				Y	Y
Q8CI94	Glycogen phosphorylase, brain form	LVTSIGDVVNHDPVVGDR	Y																Y	Y				Y	Y	Panel-18	Y		Y	Y	Panel-20	Y		Y					Y					Y
Q80W22	Threonine synthase-like 2	LVVAVNR																											Y	Y
Q61789	Laminin subunit alpha-3	LVVDGLR
P11680	Properdin	LVVEEK							Y															Y
P62751	60S ribosomal protein L23a	LYDIDVAK		Y	Y	Panel-8	Y											Y																														Y
P70296	Phosphatidylethanolamine-binding protein 1	LYEQLSGK	Y	Y	Y	Panel-7	Y	Y					Y					Y	Y	Y	Panel-12	Y	Y	Y	Y	Panel-12	Y		Y	Y	Panel-7	Y		N					N				Y	Y	Y	Panel-23	Y	Y
Q8BT60	Copine-3	LYGPTNFSPIINHVAR																																Y					Y
O70237	Zinc finger protein Gfi-1b	LYGSPLVPSTESPLDFR							Y					Y	Y	Panel-28	Y																																Y
Q9DC61	Mitochondrial-processing peptidase subunit alpha	LYLNVLNR		Y	Y	Panel-5	Y
Q99MQ4	Asporin	LYLSHNQLSEIPLNLPK						Y																																				Y	Y
P59511	A disintegrin and metalloproteinase with thrombospondin motifs 20	LYNPDVR
Q9ERQ8	Carbonic anhydrase 7	LYPIAQGDR
P42925	Peroxisomal membrane protein 2	LYPVLTK		Y	Y	Panel-8	Y																											Y	Y	Panel-9	Y		Y	Y	Panel-9	Y		Y	Y	Panel-22	Y
Q9DBG1	Sterol 26-hydroxylase, mitochondrial	LYPVVPTNSR																											Y	Y	Panel-30	Y
Q9Z2Z6	Mitochondrial carnitine/acylcarnitine carrier protein	LYQEFGIR																											Y															Y	Y
Q9JKR6	Hypoxia up-regulated protein 1	LYQPEYQEVSTEEQR	Y	Y	Y	Panel-5	Y	Y					Y	Y	Y	Panel-28	Y						Y	Y									Y	N				Y	N				Y	Y	Y	Panel-13	Y	Y	N
A2AUC9	Kelch-like protein 41	LYQSTLLQDGLK																					Y	Y	Y				Y
P12242	Mitochondrial brown fat uncoupling protein 1	LYSGLPAGIQR						Y																																				Y	Y
P62900	60S ribosomal protein L31	LYTLVTYVPVTTFK	Y	Y	Y	Panel-6	Y	Y					Y					Y					Y	Y	Y	Panel-18	Y		Y														Y					Y
Q8CF89	TGF-beta-activated kinase 1 and MAP3K7-binding protein 1	LYVANVGTNR																						Y
Q9CQE8	RNA transcription, translation and transport factor protein	NAEPLINLDVNNPDFK	Y	Y	Y																													Y	Y				Y	Y			Y	Y	Y	Panel-22	Y	Y
Q9Z1G3	V-type proton ATPase subunit C 1	NAGSLLTR	Y	Y	Y																													Y					Y				Y
P63038	60 kDa heat shock protein, mitochondrial	NAGVEGSLIVEK	Y	Y	Y	Panel-6	Y	Y					Y										Y	Y	Y			Y					Y					Y					Y	Y	Y	Panel-13	Y	Y	Y
Q64191	N(4)-(beta-N-acetylglucosaminyl)-L-asparaginase	NAIGVAR
Q62446	Peptidyl-prolyl cis-trans isomerase FKBP3	NAKPLSFK		Y										Y	Y																			Y	Y	Panel-9	Y		Y	Y	Panel-9	Y		Y	Y
Q505F5	Leucine-rich repeat-containing protein 47	NALGPGLSPELGPLPALR	Y	Y	Y	Panel-8	Y	Y					Y																Y														Y	Y	Y	Panel-22	Y	Y
Q8VCU0	Protein angel homolog 1	NALLAK																						Y	Y
Q8BMP6	Golgi resident protein GCP60	NANKPLLDEIVPVYR		Y	Y	Panel-8	Y						Y																N															Y
P97328	Ketohexokinase	NASEQVK																																N					N
Q61171	Peroxiredoxin-2	NDEGIAYR	Y	Y	Y	Panel-5	Y	Y					Y					Y	Y				Y	Y	Y	Panel-18	Y	Y	Y	Y	Panel-20	Y	Y					Y					Y	Y	Y	Panel-23	Y	Y
Q9WTX5	S-phase kinase-associated protein 1	NDFTEEEEAQVR	Y	Y									Y	Y	Y	Panel-28	Y						Y					Y					Y	Y				Y	Y				Y					Y
Q9D8S9	BolA-like protein 1	NESGGHAVPAGSETHFR	Y					Y					Y					Y					Y	Y				Y															Y					Y
Q7TN98	Cytoplasmic polyadenylation element-binding protein 4	NFASNHIQLQK																											Y					Y					Y
O08663	Methionine aminopeptidase 2	NFDVGHVPIR																						N										N					N				Y	N
D3Z6P0	Protein disulfide-isomerase A2	NFEQVAFDETK
O08529	Calpain-2 catalytic subunit	NFFLTTR	Y					Y															Y						Y	Y	Panel-20	Y											Y
P12970	60S ribosomal protein L7a	NFGIGQDIQPK	Y	Y	Y			Y					Y					Y					Y										Y	Y	Y	Panel-9	Y	Y	Y	Y	Panel-9	Y	Y	Y	Y			Y
P50462	Cysteine and glycine-rich protein 3	NFGPTGIGFGGLTQQVEK																					Y	Y	Y																			Y
Q8VEK3	Heterogeneous nuclear ribonucleoprotein U	NFILDQTNVSAAAQR	Y	N				Y					Y										Y										Y	Y				Y	Y				Y	Y				Y
Q9WTL7	Acyl-protein thioesterase 2	NFPQAANGSAK	Y	Y	Y																													Y	Y	Panel-19	Y		Y	Y	Panel-19	Y
P24270	Catalase	NFTDVHPDYGAR		Y	Y	Panel-6	Y	Y										Y					Y						Y				Y	Y				Y	Y				Y	Y	Y	Panel-23	Y	Y
Q02788	Collagen alpha-2(VI) chain	NFVINVVNR																											Y	Y	Panel-30	Y																Y
Q9WUA3	ATP-dependent 6-phosphofructokinase, platelet type	NGDIDNDTVQK	Y					Y					Y										Y					Y	Y														Y					Y
Q6PZE0	Mucin-19	NGDIEEIK		Y																									Y
P62774	Myotrophin	NGDLDEVK	Y	Y	Y	Panel-5	Y						Y					Y						Y				Y					Y					Y					Y	Y	Y	Panel-13	Y
Q61206	Platelet-activating factor acetylhydrolase IB subunit beta	NGELENIKPK	Y	Y	Y													Y										Y	Y	Y				Y	Y	Panel-9	Y		Y	Y	Panel-9	Y	Y	Y	Y	Panel-23	Y	Y	Y
Q9WTP6	Adenylate kinase 2, mitochondrial	NGFLLDGFPR		Y	Y	Panel-7	Y	Y					Y										Y	Y	Y	Panel-18	Y	Y	Y	Y	Panel-7	Y	Y	Y	Y	Panel-7	Y	Y	Y	Y	Panel-7	Y	Y	Y	Y	Panel-22	Y	Y
P47876	Insulin-like growth factor-binding protein 1	NGFYHSK		N																									Y
Q9D1M0	Protein SEC13 homolog	NGGQILIADLR	Y	Y	Y								Y																				Y	Y	Y	Panel-19	Y	Y	Y	Y	Panel-19	Y
Q9Z1F6	Leukocyte cell-derived chemotaxin 1	NGITGIR																						Y	Y
P10605	Cathepsin B	NGPVEGAFTVFSDFLTYK	Y	Y	Y			Y	Y	Y	Panel 21	Y	Y					Y					Y	Y									Y	Y	Y	Panel-9	Y	Y	Y	Y	Panel-9	Y	Y	Y	Y			Y
Q8VE97	Serine/arginine-rich splicing factor 4	NGYGFVEFDDLR																											Y															Y				Y
P31532	Serum amyloid A-4 protein	NHGLETLQATQK																						N									Y					Y
P70398	Probable ubiquitin carboxyl-terminal hydrolase FAF-X	NHQNLLDSLEQYVK		Y	Y	Panel-6	Y																											Y	Y	Panel-9	Y		Y	Y	Panel-9	Y		Y	Y	Panel-22	Y
P70335	Rho-associated protein kinase 1	NIDNFLSR																																Y					Y					Y
P99027	60S acidic ribosomal protein P2	NIEDVIAQGVGK	Y	Y	Y	Panel-5	Y	Y					Y					Y	Y	Y	Panel-12	Y		Y	Y	Panel-12	Y	Y					Y	Y	Y	Panel-16	Y	Y	Y	Y	Panel-16	Y	Y	Y	Y	Panel-13	Y	Y	Y
P61028	Ras-related protein Rab-8B	NIEEHASSDVER	Y	Y	Y								Y										Y					Y						Y					Y				Y
Q9R111	Guanine deaminase	NIEEVYVGGK	Y	Y	Y	Panel-5	Y																	Y	Y	Panel-18	Y		Y	Y	Panel-20	Y												Y
P18242	Cathepsin D	NIFSFYLNR		Y	Y	Panel-7	Y	Y					Y						Y	Y	Panel-12	Y	Y	Y	Y	Panel-12	Y		Y	Y	Panel-7	Y		Y	Y	Panel-7	Y		Y	Y	Panel-7	Y						Y
Q9DBW0	Cytochrome P450 4V2	NIGAQSNNDSEYVR		Y																													Y	Y	Y			Y	Y	Y
Q8R242	Di-N-acetylchitobiase	NIIDPTFR											Y
Q91Y86	Mitogen-activated protein kinase 8	NIIGLLNVFTPQK																											Y	Y				Y	Y	Panel-19	Y		Y	Y	Panel-19	Y
Q9D1Q6	Endoplasmic reticulum resident protein 44	NIIGYFEQK											Y	N																			Y					Y					Y	Y	Y	Panel-23	Y	Y
Q01768	Nucleoside diphosphate kinase B	NIIHGSDSVESAEK	Y	Y	Y	Panel-7	Y	Y	Y				Y	Y	Y			Y	Y				Y	Y				Y	Y	Y	Panel-7	Y	Y	N				Y	N				Y	Y	Y			Y	Y
P18760	Cofilin-1	NIILEEGK	Y	Y	Y	Panel-7	Y						Y															Y	Y	Y	Panel-7	Y		Y	Y	Panel-7	Y		Y	Y	Panel-7	Y	Y	Y	Y	Panel-22	Y	Y	Y
Q3TDQ1	Dolichyl-diphosphooligosaccharide--protein glycosyltransferase subunit STT3B	NILDDFR											Y																N																			Y
P35235	Tyrosine-protein phosphatase non-receptor type 11	NILPFDHTR																					Y											Y					Y					Y
Q9QUR6	Prolyl endopeptidase	NILQLHDLTTGALLK											Y	Y	Y			Y					Y	Y									Y					Y					Y	Y	Y	Panel-13	Y	Y
P46638	Ras-related protein Rab-11B	NILTEIYR	Y	Y	Y	Panel-5	Y	Y					Y										Y										Y	Y	Y	Panel-9	Y	Y	Y	Y	Panel-9	Y	Y	Y	Y	Panel-23	Y	Y
Q9D8E6	60S ribosomal protein L4	NIPGITLLNVSK		Y	Y	Panel-8	Y											Y	Y									Y					Y	Y	Y	Panel-16	Y	Y	Y	Y	Panel-16	Y		Y	Y	Panel-22	Y
Q3TMH2	Secernin-3	NISNQLSITTK						Y	Y	Y	Panel 21	Y							Y	Y	Panel-12	Y		Y	Y	Panel-12	Y		Y	Y				Y					Y					Y					Y
Q9D379	Epoxide hydrolase 1	NIYSLTPLLGQR		Y	Y								Y																				Y	Y	Y	Panel-19	Y	Y	Y	Y	Panel-19	Y	Y					Y
Q71LX4	Talin-2	NLATSLAELR		Y	Y	Panel-5	Y																	Y					Y	Y	Panel-20	Y												Y
A2AAY5	SH3 and PX domain-containing protein 2B	NLEGWWK																											Y
E9Q555	E3 ubiquitin-protein ligase RNF213	NLEQVLR		Y	Y	Panel-8	Y																						Y															Y	Y	Panel-23	Y
Q8JZQ2	AFG3-like protein 2	NLETLQQELGIEGENR		Y																			Y						Y					Y					Y
O35594	Intraflagellar transport protein 81 homolog	NLEVELR																																Y					Y										Y
Q9WUA3	ATP-dependent 6-phosphofructokinase, platelet type	NLGFDTR																											Y	Y	Panel-30	Y
Q9Z0L8	Gamma-glutamyl hydrolase	NLGGISHAPNAVK											Y											Y
O08547	Vesicle-trafficking protein SEC22b	NLGSINTELQDVQR	Y					Y					Y															Y	Y														Y					Y
O08553	Dihydropyrimidinase-related protein 2	NLHQSGFSLSGAQIDDNIPR	Y	N					Y	Y	Panel 21	Y	Y					Y					Y	Y																			Y	Y				Y
P24547	Inosine-5'-monophosphate dehydrogenase 2	NLIDAGVDALR	Y	Y	Y	Panel-8	Y																																					Y	Y	Panel-22	Y	Y
P50096	Inosine-5'-monophosphate dehydrogenase 1	NLIDAGVDGLR																Y																									Y	Y	Y
Q9R1T2	SUMO-activating enzyme subunit 1	NLILAGVK											Y																Y	Y	Panel-30	Y											Y					Y
Q78JN3	Enoyl-CoA delta isomerase 3, peroxisomal	NLINDAGEIQDVVATSTK																										Y	N
Q9D3E6	Cohesin subunit SA-1	NLLAAFSK							Y																																			N					Y
Q9QVP9	Protein-tyrosine kinase 2-beta	NLLDAVDQAK
O89051	Integral membrane protein 2B	NLLELLINIK	Y	Y									Y																														Y	Y	Y	Panel-13	Y	Y
Q80U87	Ubiquitin carboxyl-terminal hydrolase 8	NLNPVFGGSGPALTGLR		Y	Y								Y																Y															Y
Q3UHZ5	Leiomodin-2	NLPVGLR																																Y					Y
O70404	Vesicle-associated membrane protein 8	NLQSEVEGVK																																Y					Y					Y
Q91YM2	Rho GTPase-activating protein 35	NLQVVETSAR																											Y
P62827	GTP-binding nuclear protein Ran	NLQYYDISAK	Y	Y	Y	Panel-7	Y	Y	Y	Y	Panel 21	Y	Y					Y	Y	Y	Panel-12	Y	Y	Y	Y	Panel-12	Y		Y	Y	Panel-7	Y		Y	Y	Panel-7	Y		Y	Y	Panel-7	Y	Y	Y	Y	Panel-22	Y	Y	Y
Q8JZN5	Complex I assembly factor ACAD9, mitochondrial	NLSEFGLIQEK							Y	Y	Panel 21	Y												Y	Y			Y	Y	Y				Y					Y					Y					Y
Q91V41	Ras-related protein Rab-14	NLTNPNTVIILIGNK		Y	Y			Y					Y					Y					Y					Y					Y	Y	Y			Y	Y	Y			Y	Y	Y			Y
P39054	Dynamin-2	NLVDSYVAIINK																																Y					Y					Y				Y
Q6P8X1	Sorting nexin-6	NLVELAELELK		Y	Y	Panel-7	Y						Y																Y	Y	Panel-7	Y		Y	Y	Panel-7	Y		Y	Y	Panel-7	Y	Y	Y	Y	Panel-23	Y
Q6PA06	Atlastin-2	NLVPLLLAPENLVEK		Y	Y	Panel-6	Y																						Y	Y	Panel-20	Y	Y	Y	Y	Panel-9	Y	Y	Y	Y	Panel-9	Y							Y
[truncated: 967 more rows]
[truncated: 53 more columns]

## Sheet: Supplemenatry Data 2
Peptide Sequence	Brain	Brown Adipose	Epididymis	Eye+Lens	Heart	Kidney	Liver (All Lobes)	Lung	Ovary	Pancreas	Plasma	Red Blood Cells	Salivary Glands	Seminal Vesicles	Skeletal Muscle	Skin	Spleen	Testes	White Adipose
AAAAAAAAAAAAAAAGAAGK	Y													Y
AAAADGEPLHNEEER																		Y
AAAAGALAPGPLPDLAAR										Y						Y
AAAAIMHMIMNNLDPAVAQFPQELVTYGGNGQVFSNWAQFR							Y
AAAANLCPGDVILAIDGFGTESMTHADAQDR		Y						Y						Y	Y	Y			Y
AAAASAAEAGIATPGTEDSDDALLK	Y		Y		Y		Y	Y	Y	Y			Y		Y	Y		Y
AAAAVASAASSCRPLGSGTAPNPTAAAPASSPAPGPGPVGK	Y
AAADDGEEPKSEPETK	Y	Y	Y				Y		Y	Y								Y
AAADEWTTCTPPSGLQGK															Y
AAADLMAYCEAHAK	Y
AAADLMTYCDAHACEDPLITPVPTSENPFR	Y
AAADTLQGPMQAAYR																		Y
AAAEIYEEFLAAFEGSDGNK									Y								Y	Y
AAAELLQSQGSQAGGSQTLK	Y								Y				Y
AAAELLQSQGSQAGGSQTLKR	Y
AAAEVNQEYGLDPK	Y	Y	Y	Y	Y		Y	Y	Y	Y				Y	Y	Y	Y	Y	Y
AAAFEDQENETVVVK								Y	Y								Y		Y
AAAFVTSPPINPDPTTADHLTSLLSSGDLQVTGSAHCTFTTAQK	Y
AAAFVTSPPLSPDPTTPDFLNSLLSCGDLQVTGSAHCTFNTAQK	Y	Y	Y	Y				Y	Y							Y	Y		Y
AAAFVTSPPLSPDPTTPDYINSLLASGDLQLSGSAHCTFSTAQK	Y								Y
AAAFVTSPPLSPDPTTPDYLTSLLACGDLQVTGSGHCPYSTAQK	Y
AAAGAAATDLEVVR																		Y
AAAGDGPSASEKEPSAPATEK		Y													Y	Y
AAAGELQEDSGLLALAK									Y
AAAGKMNLYESFAQATQLGDLHTCLMMDMK														Y
AAAGQESEGPAVGPPQPLGK									Y
AAAHCAHVFTTVSQITAIEAQHLLK		Y			Y											Y
AAAHLTVIEK															Y
AAAITSDLLESLGR															Y
AAALAHLDR		Y																	Y
AAALEAMK	Y
AAALEFLNR	Y									Y								Y
AAALEQFK										Y
AAALLAAESAVVTLAK										Y
AAALPTQEAEPQEEAEVVHEDNEWGIELVSEVSEEELK			Y										Y
AAAPAPEEEMDECEQALAAEPK	Y	Y	Y		Y	Y	Y	Y	Y	Y			Y	Y		Y	Y	Y	Y
AAAQCYIDLIIK	Y																	Y
AAAQLLQSQAQQSGAQQTK	Y	Y	Y		Y		Y	Y	Y	Y						Y			Y
AAASTDYYK															Y
AAASTDYYKR		Y								Y
AAASVMCHTEPDDADDFVR																		Y
AAASVVSGPPVASDCASPGDSAR	Y
AAATEDATPAALEK							Y
AAATETPIETSTAPSLEGAPK					Y										Y	Y
AAATFNPELITHILDGSPENTR		Y				Y	Y												Y
AAATFNPELITHILDGSPENTRR							Y
AAATLMTER												Y
AAATPEPAVAQPDSTALEGATGQAPPSSK	Y
AAATPESQEPQAK	Y		Y					Y	Y							Y		Y
AAATQPDGKDTPDEPWAFPAR										Y
AAAVSDIQDLMR															Y			Y
AAAYDKLEK										Y
AACDLVR																		Y
AACEQLHQQQQQQQEETTAATLLLQGEEEGEED	Y
AACICAEEEKEEL							Y
AACLCFR	Y
AACLESAQEPAGAWSNK	Y									Y								Y
AACQVVAVLLEEDR																		Y
AACSAAAMEEDSEASSSR					Y													Y
AADAEAEVASLNR	Y	Y	Y	Y	Y	Y	Y	Y	Y	Y		Y	Y		Y	Y	Y	Y	Y
AADAEAEVASLNRR															Y
AADAHVDAHYYEQNEQPTGTCAACITGGNR	Y		Y		Y	Y	Y	Y	Y	Y			Y					Y	Y
AADAVEDLR	Y				Y			Y		Y						Y			Y
AADEEAFEDNSEEYIR	Y	Y	Y			Y	Y	Y	Y				Y			Y	Y	Y
AADELEAFLGGGAPGSR	Y							Y		Y
AADFEDLLSSQGFNAHK	Y
AADFQLHTHVNDGTEFGGSIYQK		Y			Y		Y		Y									Y
AADGNYYNAR	Y
AADHYSEQMAQR		Y			Y														Y
AADIDQEVK	Y		Y					Y	Y									Y
AADISVVEVEEIVDVGTFAPEDIHIPNIYVDR																		Y
AADISVVEVEEIVDVGTFAPEDIHVPNIYVDR			Y											Y				Y
AADKDTCFSTEGPNLVTR	Y	Y	Y	Y	Y		Y	Y	Y	Y	Y	Y	Y	Y	Y	Y	Y	Y	Y
AADLAEALYGVPSSNQELLLK			Y
AADLEDTTEEETAK																		Y
AADLLVNPLDPR																		Y
AADLQIQMTK		Y			Y					Y								Y
AADLVEALYGTPHNNQDIILK	Y
AADMLSGPR										Y
AADPIDPPGPPAK															Y
AADPPAENSSAPEAEQGGAE		Y	Y		Y			Y		Y			Y			Y		Y	Y
AADPTFAMGLAISNGLVLVGTGTSVALDKDLALAVK		Y	Y		Y		Y
AADPVSPLLHELTFQAMAYDLLDIEQDTYR						Y
AADRLPNLASPSAEGPPRPSPGTAPR										Y
AADSGTYICQLSNDVGTTSSK																Y
AADSQNSGEGNTSAAESSFSQEVAR									Y
AADTIGYPVMIR							Y
AADVLVYLADDTVVPLAVENLSSISAHELHR						Y			Y								Y
AADVNMTDEEGR	Y
AAEAGADLVMLDNFKPEELHPTAATLK						Y	Y
AAEAGVTEEQYGYLGTSAK	Y
AAEDLFVNIR	Y																	Y
AAEDSNLISGFGVAEGSEK	Y
AAEDYGVIK			Y		Y			Y	Y	Y				Y		Y	Y	Y	Y
AAEEAASSFSGLQAQLAQAEQLAQSLQETAHQEQDALK																		Y
AAEEEVSSLYK				Y
AAEEIGIK										Y
AAEEKEPAAPASPAPSPVPSPTPAQPQK	Y
AAEEVGYPVMIK		Y
AAEFLAACAGGDLDEAR								Y
AAEGGLSSPEFSELCIWLGSQIK	Y								Y									Y
AAEGISSDSLLSVPGQK	Y
AAEHILEDLITIDVENVMEDICSK									Y								Y
AAEIANETGDWAASYHLAR																		Y
AAEIDCQDIEER	Y						Y	Y				Y
AAEIGYEDPINPTYEATNAMYHR						Y	Y
AAELEMELNEHSLVIDTLK																	Y
AAELGAELGAQAISHLEEVSDEGIAAMAAAR							Y
AAELIANSLATAGDGLIELR		Y	Y		Y		Y	Y	Y	Y			Y	Y	Y	Y	Y	Y	Y
AAEMEHLLER			Y
AAEMLLFGK					Y
AAENGAQSAPLPLEGVDISPK	Y		Y		Y	Y	Y	Y	Y	Y			Y			Y	Y	Y
AAEQAHLWAELVFLYDKYEEYDNAIITMMNHPTDAWK	Y		Y			Y		Y	Y									Y
AAEQAVFK		Y													Y
AAEQMSTLPIDAPSPLENLEQK					Y			Y	Y									Y
AAESLADPTEYENLFPGLK			Y					Y	Y	Y			Y				Y	Y	Y
AAESSAMAATEK	Y	Y	Y		Y					Y					Y			Y
AAESSAMAATEKK	Y	Y			Y					Y					Y
AAETDAATAGVNR	Y
AAETHFGFETVSEGEK		Y
AAEVPAPIR															Y
AAEVYGVR	Y
AAFANFDPCSLLPGNLDYWTYPGSLTTPPLLECVTWIVLR	Y							Y									Y		Y
AAFDDAIAELDTLSEESYK	Y	Y	Y	Y	Y	Y	Y	Y	Y	Y		Y	Y	Y	Y	Y	Y	Y	Y
AAFDIFVLGAEDGCISTK					Y										Y
AAFDMFDADGGGDISVK		Y		Y											Y	Y
AAFEWNEEGAGSSPSPGLQPVR											Y
AAFFVTLDEDSHCYNPDDETSLSLYGK		Y			Y
AAFFVTLDESEQGYREEDPEASIDSYAK						Y
AAFGLSEAGFNTACLTK		Y			Y					Y				Y	Y	Y		Y	Y
AAFIDNMNQYTR		Y								Y
AAFQLGSPWR		Y													Y			Y	Y
AAFTAFEEVQLPR										Y								Y
AAFVLPEFTR	Y									Y									Y
AAGAAAIITEPEHTK	Y						Y	Y	Y								Y
AAGAAQLTVNSEK	Y
AAGAEEYAQQEVVK	Y
AAGAEEYAQQEVVKR	Y
AAGAQIQGMK										Y
AAGCDFNNVVK										Y
AAGELGIAVCNIPSAAVEETADSTVCHILNLYR									Y
AAGEVMEPANLLAEEKDEDLLFE	Y
AAGGAGAQVGGSISSGSSASSVTVTR									Y	Y			Y			Y
AAGGPMAAAVAAPSAGMTK			Y
AAGIIHLGATSCYVGDNTDLIILR		Y							Y								Y	Y
AAGISLIVPGK	Y
AAGLLSTFR										Y
AAGLQSEIGQVK																			Y
AAGPLESSGKEEITQLK			Y				Y		Y	Y			Y	Y
AAGQSFSQGTTGR	Y
AAGSIASAQKPPAGK	Y		Y		Y			Y	Y	Y						Y		Y	Y
AAGSLLTDECR		Y			Y					Y				Y	Y	Y
AAGSQESLEAGNAK										Y
AAGTDGSDFQHR																		Y
AAGTLLNGPPQFSTTPEIK																		Y
AAGTSGLILK	Y
AAGTTVVEVEEIVDIGSFAPEDIHIPK	Y	Y	Y	Y	Y	Y		Y	Y	Y			Y	Y		Y	Y	Y	Y
AAGVCLMLLSTCCEDDIVPHVLPFIK																		Y
AAGVSVEPFWPGLFAK	Y	Y		Y	Y					Y					Y	Y	Y	Y	Y
AAGWSELSER		Y								Y
AAHDLLDIEGEPALDCRPIQETTDSISSR								Y
AAHGVLLQALDEMLADAEAVLGPPEPNQ	Y
AAHIFFTDTCPEPLFSELGR																		Y
AAHLCAEAALR										Y								Y
AAHPVPGSLDVCLITEAPLEEVIER						Y
AAHSEGHITAGLDMK				Y						Y
AAHSQCAYSNPEGTVLLACEESR											Y
AAHVFFTDSCPDALFNELVK	Y																	Y
AAHVLMPHESTVEHTHVDINEMESPLATR						Y
AAIAAAAAAAAAK	Y	Y	Y		Y		Y	Y	Y	Y						Y	Y	Y	Y
AAIANLCIGDLITAIDGEDTSSMTHLEAQNK			Y					Y	Y	Y			Y			Y	Y
AAICSGKVEIVAINDPFIDLNYMVYMFQYDSTHGK	Y
AAIDAGYR																		Y	Y
AAIDWFDGK				Y						Y				Y				Y	Y
AAIENYVLTYK	Y
AAIGDTLVQDIR							Y			Y
AAIISAEGDSK		Y	Y		Y					Y					Y			Y	Y
AAILPTSIFLTNKK																		Y
AAISQPGISEDLEK		Y			Y														Y
AAKDECDLPEVCDGK			Y
AAKPGANSTTDAVLLNK	Y
AALAAAGGAGGGGGGAGSR	Y
AALAALCPGDLIQAINGESTELMTHLEAQNR			Y						Y				Y
AALAGGTTMIIDHVVPEPESSLTEAYEK	Y							Y	Y				Y				Y	Y
AALAGGTTMIIDHVVPEPGSSLLTSFEK	Y
AALAGGTTMIIDHVVPEPGTSLLAAFDQWR	Y	Y	Y	Y	Y			Y	Y				Y			Y	Y	Y	Y
AALAGGTTMILDHVFPDAGVSLLAAYEQWR	Y								Y									Y
AALAHSEIATTQAASTK															Y
AALAQAADCEVEQWNSDDPIPR	Y	Y	Y	Y	Y	Y	Y	Y	Y	Y			Y	Y		Y	Y	Y	Y
AALCHFIVDELNAK	Y
AALDAGVFQSVWVSTDHDEIENVAK	Y												Y
AALDCSTSHLDEFYSDPHAVAGALK								Y
AALDEQFEPQK								Y
AALDGTPGMIGYGMAK	Y	Y								Y					Y				Y
AALEALDELDLFGVK															Y	Y
AALEALGSCLNNK		Y	Y							Y				Y
AALEALLGR															Y
AALEAQNALHNIK	Y
AALEAWPALQIAVENGFGGVHSQEK	Y
AALEELVR	Y	Y								Y								Y	Y
AALEEVEGDVAELELK								Y
AALEFQDGMYANLGIGIPVLASNYISPK																		Y
AALEGTLAETEAR										Y
AALEQDMAFWYGPHWQEIIPCTPATQHYVK																	Y
AALEQEAEEEKAPEKPEDVQEEK																		Y
AALEQPCEGSLTRPK	Y
AALEQQEEETK								Y
AALETDENLLLCAPTGAGK																		Y
AALEYLEDIDLK																		Y
AALGCQVYEGYGQTECTAGCTFTTPGDWTSGHVGAPLPCNHIK	Y
AALGYNILTQEEAQSVYDAK											Y
AALHPPALAILSHTPDGATQTIAWVGK		Y																	Y
AALIYTCTVCR										Y
AALLAELASLEADALR	Y		Y		Y			Y	Y	Y						Y	Y	Y	Y
AALLDPFAAVR																		Y
AALLDQIR	Y
AALLEAGMPESTEDK	Y											Y
AALLETLSLLLGK	Y									Y								Y
AALLEVFQEAHEQSVGMLHLTESINR									Y								Y
AALLLLLTFLAK																		Y
AALNGADIYAGCCTLK																		Y
AALPAGEGGSPEGAK	Y			Y
AALPDLTK										Y
AALPSHVVTMLDNFPTNLHPMSQLSAAITALNSESNFAR	Y	Y	Y	Y	Y	Y	Y	Y	Y	Y			Y	Y	Y	Y	Y	Y	Y
AALQEEEQASK																		Y
AALQEELSDVLIYLVALAAR					Y												Y	Y
AALQELLSK	Y	Y		Y						Y						Y		Y	Y
AALQENECLLASSTFAQAEVK		Y			Y		Y		Y
AALQNTTLQSLGLTGGSATIR																		Y
AALQVEEESWNAYPYTR	Y
AALRPLVKPK										Y
AALSEELDAVDTGVGR															Y
AALSGLLHR		Y								Y					Y			Y
AALSHDGILNLEAPR															Y	Y
AALSLPANVEDVCPNIPSLEK					Y
AALSLSFLAASALYLLLVASCSPALPGVFLLFASR						Y
AALSVDEVEKK										Y
AALTIQQLAEGLTADDLLLVLISGGGSALLPAPIPPVTLEEK						Y	Y
AALVGGTTMIIGHVLPDKETSLVEAYEK	Y																	Y
AALVYSDDKLER																			Y
AAMEALQSQALHATSQQPLR	Y
AAMEPIVISAK										Y
AAMFPETLDEGMQIPSTQFDAAHPTNVQR										Y
AAMFPLQVLGFEVDAVNSVQFSNHTGYAHWK	Y
AAMGEEYK														Y
AAMIWIVGEYAER	Y																	Y
AAMLGQEDPPQHGLPR		Y														Y			Y
AAMLLGSVGDALGYGNICR					Y
AAMQEEAQQLRDEIEELNAAINLCQQQLPATGVPITHQR		Y
AANAAENDFSVSQAEVSSR	Y								Y	Y
AANAASGAGGSSAAAGSRPGDGGSLGSGAR	Y									Y
AANANAAAAPSTASVAAPDSDAGGGGGPGTR																Y
AANAYGISDPSQISDPVKTQDVPPTSQGVDHK						Y
AANEAGYFNEEMAPIEVK		Y	Y		Y	Y	Y	Y	Y	Y			Y			Y		Y	Y
AANEVSSADVK	Y
AANGVVLATEK		Y																Y	Y
AANGVVLATEKK	Y	Y	Y															Y
AANIVGEGEPR		Y													Y
AANLYASSPHSEFLDYVNAPIGK		Y			Y														Y
AANNGALPPDLSYIVR		Y			Y										Y			Y
AANSLEAFIFETQDK			Y				Y			Y				Y			Y	Y	Y
AAPAAAAAMAPPGPR	Y	Y			Y					Y					Y				Y
AAPAAYDASDTHLQILGKPVMER			Y				Y		Y	Y								Y
AAPAPAAAPAAAPAAAPEPERPK					Y										Y	Y
AAPAPVIPQLTVTSEEDVTPASPGPPDQEGNWLPAAGSHLQQPR	Y
AAPEESEAQAEGCSEER	Y	Y				Y	Y	Y	Y	Y			Y
AAPEINNIIEEATDFIK			Y						Y
AAPEPAAGGGGAAAQAPSAR		Y
AAPEVSSIIK										Y
AAPFNNWLDGAIEDLQDVWLVHSVEETQSLLTAHEQFK		Y													Y	Y
AAPFNNWMEGAMEDLQDMFIVHSIEEIQSLITAHEQFK															Y
AAPFNNWMEGAMEDLQDTFIVHTIEEIQGLTTAHEQFK	Y		Y					Y	Y				Y				Y
AAPFNNWMESAMEDLQDMFIVHTIEEIEGLISAHDQFK						Y			Y
AAPFTLEYR	Y	Y								Y		Y		Y				Y	Y
AAPGGASPTIFSR		Y			Y					Y
AAPILFASAALALGSSLALK	Y
AAPILFASAALALGSSLALKLPETR	Y
AAPITQYLK											Y
AAPLPAFSGCPAVNGAPAQPNTGTR																		Y
AAPLSLCALTAVDQSVLLLKPEAK		Y	Y		Y	Y	Y	Y	Y	Y	Y	Y			Y	Y	Y	Y	Y
AAPPPPPPPPPLESSPR																		Y
AAPPPPPPPPPPLGADR	Y
AAPQAGSGSVCGETASVPGLPTEGSVPLPADFFSK								Y
AAPQLPMEELVSLSK											Y					Y			Y
AAPSPAPAEPAAPK		Y			Y			Y		Y					Y	Y			Y
AAPTEPPEAPEATAAGGVTSK			Y			Y	Y		Y									Y	Y
AAPVEWR															Y
AAQAGVAVGDWVLNIDGENAGSLTHIEAQNK		Y							Y						Y	Y
AAQAHEDIIHGSGK	Y	Y		Y	Y					Y								Y
AAQAPPLPAAPPNTDAVASTQTALLQK																		Y
AAQEEYIK	Y	Y	Y	Y	Y			Y		Y					Y			Y	Y
AAQEEYIKR	Y	Y	Y	Y	Y					Y					Y	Y		Y	Y
AAQIGAHTLSGACLDPAAFK		Y			Y					Y
AAQLATEIADIK										Y
AAQLCGAGMAAVVDK		Y	Y		Y											Y
AAQLCGAGMAAVVEK	Y		Y		Y													Y
AAQLGFGGVYVR										Y
AAQLIGTCSQNVAAIQEQVLGLGALR																	Y	Y
AAQLLDKDGTFLSTLEHFLSR	Y									Y								Y
AAQNSGEAEYIEK															Y				Y
AAQPPTETAESSQAEEEK	Y
AAQPPTETAESSQAEEEKDAVDEAKPK	Y							Y								Y
AAQPTPVKPPR																			Y
AAQQAASSSGQGQQAQTPTGK	Y									Y
AAQQQEDQEQKDEESEEK	Y	Y			Y		Y	Y	Y	Y					Y	Y			Y
AAQSPQQHSSGDPTEEESPV		Y			Y		Y											Y	Y
AAQSQLSQGDLVVAIDGVNTDTMTHLEAQNK		Y			Y										Y	Y
AAQTAEDAMQIMEQMTK															Y
AAQTELGQQILADFEEAFPSQGTK	Y
AAQTQQVDLQPQAWPPPDTQVR									Y
AAQTSDSEKIHLDEK		Y
AAQVAMIANFVGFR											Y
AAQVAQDEEIAR										Y
AARFAAPVSGAQQPSASAGAAAAAAAAASAPAAPR	Y
AASAAGASPAATPAAPESGTIPK						Y			Y									Y
AASADSTTEGTPTDGFTVLSTK									Y	Y
AASAEEQATIER	Y	Y
AASAFFTYVSLNQEGKPMPVPQLVPETEDEK	Y																	Y
AASAFFTYVSLNQEGKPMPVPQLVPETEDEKK	Y
AASDIAMTELPPTHPIR	Y	Y	Y	Y	Y				Y	Y			Y			Y		Y	Y
AASDLQIAASTFTSFGK																Y
AASESAQAQVCTNIK																		Y
AASEYENEIR					Y													Y
AASFECEVSHFNVPSMWLK															Y
AASGAPLRPATVLGTMEMGR			Y							Y								Y
AASGFNATEDAQTLR			Y					Y	Y	Y						Y		Y	Y
AASGGAALASPGPGSGSGTPTGSGGK								Y
AASGLLSIGLR		Y
AASGSALLWPR																			Y
AASGTKEDPNLVPSISNK		Y			Y										Y
AASHTSDFNPNAGSDQR										Y
AASIDLLEDVFSSLDVEAPLQPLGQAK	Y
AASIFGGAKPVDTAAR										Y								Y
AASLDGAEEALWTTR	Y																	Y
AASLEAVSYAIDSLK				Y
AASLGLLQFPILNASVDENCQNITYK		Y			Y	Y				Y									Y
AASLGSSQPSRPHVGEAATATK								Y		Y									Y
AASLHWTSER		Y			Y
AASQGYTVAR										Y
AASSEAAPHHQPPPESR															Y
AASVAENCINYQQGTPHK	Y									Y
AASVSSLHER	Y
AASWLTHQGSFHGAFR											Y
AASYQLCLK																			Y
AATAAADFTAK										Y
AATAAGAAGLAGGHHR																		Y
AATADLEQYDR			Y							Y								Y	Y
AATAIMCDLCKPPPQESTK																		Y
AATAPLLEAVDNLSAFASNPEFSSVPAQISPEGR		Y				Y	Y	Y	Y	Y			Y				Y	Y	Y
AATEALQDFQK																		Y
AATFFGCIGIDK	Y	Y								Y						Y		Y
AATFFGCIGIDKFGEILK							Y			Y
AATFGLILDDVSLTHLTFGK		Y	Y		Y		Y		Y					Y	Y	Y		Y	Y
AATGEEVSAEDLGGADLHCR		Y	Y		Y	Y	Y	Y		Y			Y						Y
AATGNTSEGEEVFLLIQSEK																		Y
AATGPFDR	Y
AATITATSPGALWGLDR	Y	Y																	Y
AATMLLDTVEESAFVLADNLLK	Y
AATMSAVEAATCR	Y	Y	Y							Y
AATQFWR										Y				Y					Y
AATSPALFNR	Y			Y
AATTHLLQVLEDLEQAHEEFQK	Y
AATTLDEPIWR															Y
AATTNPSQGEDLK	Y			Y															Y
AATTSPGGSSGSSAPASSTSGR													Y
AATTTSTATTTTTTTTTATTVGSAGSSAPTASSTAAGSGLR													Y
AAVAASGLNTVLEGDGQFTLLAPTNEAFEK									Y
AAVAIQSQFR	Y			Y										Y
AAVASLLQSVQVPEFTPK	Y	Y	Y	Y	Y		Y	Y	Y	Y		Y	Y		Y	Y	Y	Y	Y
AAVAVPNRPPDAVLR		Y	Y															Y	Y
AAVAWEAGKPLSIEEIEVAPPK	Y	Y	Y	Y	Y	Y	Y	Y	Y	Y			Y	Y		Y	Y	Y	Y
AAVCDCILQEQVYVR		Y			Y
AAVDAGFVPNDMQVGQTGK	Y	Y	Y		Y		Y	Y	Y	Y			Y		Y	Y	Y	Y	Y
AAVDRFLQQQQQQQQR																Y
AAVDTCVHLNQWNK																		Y
AAVEEGIVLGGGCALLR	Y	Y	Y		Y		Y		Y	Y					Y	Y	Y	Y	Y
AAVEELLR	Y		Y															Y
AAVELEEPEDAR									Y
AAVENLPTFLVELSR	Y	Y	Y	Y				Y	Y	Y		Y				Y	Y	Y	Y
AAVEQLTEEQK					Y										Y
AAVEQLTEEQKNEFK					Y										Y
AAVEQVPVEPYKIPLSQAEVIQEGSDVTLVAWGTQVHVIR		Y			Y		Y
AAVESDTEFWDK	Y
AAVESLGFILFR	Y									Y								Y	Y
AAVEWFDGK	Y		Y							Y				Y				Y	Y
AAVFNHFISDGVK											Y								Y
AAVFNHFISDGVKK											Y
AAVGTACGLALGNYNDLYHWSVR		Y																	Y
AAVGVTGNDITTPPNKEPPPSPEK	Y							Y								Y			Y
AAVLFGVVNTVAR					Y
AAVLGESAGLVR											Y
AAVLVQQWVSYADTELIPAACGATLPALGLR			Y				Y	Y	Y	Y				Y			Y
AAVLWELHKPFTIEDIEVAPPK		Y	Y	Y		Y	Y	Y	Y				Y	Y		Y			Y
AAVLWGVNQPFSIEEIEVAPPK																Y
AAVMATLLFPGQEFK										Y						Y		Y
AAVPDAVGK	Y				Y													Y
AAVPSGASTGIYEALELR	Y	Y	Y	Y	Y		Y	Y	Y	Y		Y		Y	Y	Y	Y	Y	Y
AAVPTVSDQAAAMQLSQCAK	Y					Y		Y					Y
AAVQQLQAEGLSPR	Y		Y															Y
AAVQVLDDIEK		Y			Y					Y									Y
AAVSEQPQTTGGSQATTR										Y						Y
AAVSHWQQQSYLDSGIHSGATTTAPSLSGK	Y
AAVVTSPPPTTAPHK	Y
AAWEVDSGR		Y			Y
AAWEVDSGRR		Y
AAWGKIGGHGAEYGAEALER								Y				Y					Y		Y
AAWNALQDEVGR					Y
AAYADLLTPLISK																		Y
AAYEAELGDAR										Y					Y
AAYFGIYDTAK	Y	Y			Y					Y									Y
AAYFGVYDTAK		Y			Y										Y
AAYLQENGKPLDEVLR				Y															Y
AAYLQNLNSADLLK															Y
AAYLTSLNSADLLK															Y
AAYPDLENPPLIVTPSQQPK	Y		Y		Y			Y		Y			Y				Y	Y
AAYQVAALPR	Y									Y
AAYSFYNVHTQTPLLDLMSDALVLAK	Y	Y							Y	Y								Y	Y
AAYVYDFFLQWIGKGLLVLEGPK						Y
AAYYPPSQIAQLRPSPR																		Y
ACACAHGMLAEDGASCR																			Y
ACACNPYGTVQQQSSCNPVTGQCQCLPHVSGR		Y								Y					Y				Y
ACADATLSQITNNIDPVGR	Y	Y	Y	Y	Y			Y	Y				Y			Y	Y	Y	Y
ACADITLAELVSGLEVVGR				Y
ACAEALGSLK																		Y
ACAEAWAR																		Y
ACAEEEEEEEEEEEEPEPERV									Y
ACAEIAAQR	Y																	Y
ACAELHQNVNVK	Y	Y	Y	Y	Y			Y								Y		Y	Y
ACALSHINTK	Y
ACALSIAESCRPGDK		Y			Y					Y
ACALSIAESCRPGDKVPSIK		Y			Y		Y		Y						Y	Y		Y	Y
ACASTGVIMSVNNSLYLGPILK		Y			Y
ACCLPGTYGPDCQECQGGSERPCSGNGYCSGDGSR			Y				Y		Y	Y			Y					Y
ACDALYPPGPPSNPK		Y			Y										Y
ACDEGHIIPK		Y			Y		Y	Y	Y	Y								Y	Y
ACDELVEEMEHYGK									Y
ACDGNVDHAATHISNR									Y									Y
ACDLLDAR									Y
ACDLPAWVHFPDTER									Y
ACDLWEQILR			Y											Y			Y	Y
ACDPIYKPGPPNNPK															Y
ACDPVFKPGPPTNAHVVDTTK															Y
ACEAITVGK	Y																	Y
ACEAQQSGVGFCNLSSPR	Y
ACEDIDECSLPNICVFGTCHNLPGLFR					Y
ACEFAGFQCQIQFGPHNEQK								Y	Y								Y
ACEPGVDYVYK		Y	Y					Y			Y					Y		Y	Y
ACEPIIQNFCHDVADNQIDSGDLMECLIQNK			Y
ACEPVPAR															Y
ACEPVPARDPCDPPGQPEVTNITR					Y										Y
ACESFLLDNR		Y
ACFCDEHTR										Y
ACGANLPENFSISQIFSQAMAAR		Y	Y		Y		Y		Y										Y
ACGDSTLTQITAGLDPVGR	Y	Y	Y		Y		Y	Y	Y	Y			Y			Y	Y	Y	Y
ACGEFVFLMDR																			Y
ACGEGFCDSCSSK	Y
ACGGDAIQEDLK								Y										Y
ACGLIIFR														Y
ACGLNFADLMGR	Y									Y				Y					Y
ACGLNFIDLMVR	Y
ACGLNTLTTYVPWNLHEPER			Y
ACGNFGIPCELR	Y
ACGPDYYEVEEDGIR							Y				Y
ACGPDYYEVEEDGIRK											Y
ACGSVADCTFEELCERPLGASDYLELSK		Y				Y
ACGVDYEVK	Y																		Y
ACHILECPEGLAQDVISTIGQAFELR			Y						Y	Y							Y
ACHPYFPLQDIVVSPPLDSLTLER							Y
ACIENGTSCIDICGEPQFLELMHAK	Y		Y		Y													Y
ACIGNTLCQK	Y																	Y
ACIPFLK		Y
ACIPQSFTVDSSK										Y
ACKPETAYAYK											Y
ACLAEAITLVESTHTR		Y
ACLIFFDEIDAIGGAR	Y		Y														Y	Y
ACLISLGYDIGNDPQGEAEFAR							Y	Y	Y	Y							Y
ACLISLGYDVENDR		Y	Y					Y		Y						Y	Y	Y	Y
ACLISMGYDLGEAEFAR															Y	Y
ACLISMGYDLGEVEFAR		Y													Y	Y
ACLLAAALGTTGER	Y
ACLPSGTFLTCSSDNTIR																		Y
ACLYAGVK	Y	Y	Y	Y										Y				Y	Y
ACNCLLLK	Y	Y		Y											Y	Y
ACNGVNDCGDQSDELCCK			Y		Y	Y	Y	Y	Y		Y					Y		Y	Y
ACNQLGQFLQHR	Y																	Y
ACPCASSSQVLQELLSR	Y
ACPESASEGSSALPPAATQDEK									Y				Y
ACPLLANDNILHHLPK							Y
ACQAATSDSELLK	Y
ACQFPVSLLEECSGVTDANFGYSK									Y
ACQGISVVIHTAAVIDVTGVIPR									Y
ACQGMSAVIHTAAAIDPLGAASR							Y
ACQIAHDHTDHVIR								Y
ACQIFVR																		Y
ACQLSLNCNSSR																		Y
ACQSIYPLHDVFVR	Y	Y		Y	Y					Y						Y	Y	Y	Y
ACSEELGEYHVYK										Y
ACTELGIR	Y	Y								Y									Y
ACTGSLNMTLQR	Y	Y			Y										Y	Y			Y
ACTILLR	Y			Y														Y
ACTSLYSEEDSK		Y
ACVAGTSDAEAVK					Y					Y
ACVDSNENGDLSK	Y	Y	Y		Y			Y		Y						Y		Y	Y
ACVDTALENLSTLK		Y					Y									Y		Y	Y
ACVEAPGGNPICSLHDQGAGGNGNVLK									Y	Y			Y
ACVEPAVAAHVGDSYLCDYQGSQAVGMHSFLVAGSEPLDSAVR						Y	Y
ACVIHGTDLK	Y
ACVPGCPATEPSPASFLR	Y
ACVVAGLR	Y
ACVVHGSDLK	Y																	Y
ACYLSINPQK	Y
ACYLSINPQKDEALETEK	Y
ACYLSINPQKDETLETEK	Y		Y					Y										Y	Y
ADAADQAALAAR															Y
ADAAPTVSIFPPSSEQLTSGGASVVCFLNNFYPK											Y
ADAATSFLR												Y
ADAECYTALK			Y
ADAEDLLGSFLSNILQDCR									Y
ADAEEEAATR								Y		Y								Y
ADAEENLEDVMEEVR													Y
ADAEGESDLENSR		Y	Y		Y	Y	Y	Y	Y	Y			Y			Y			Y
ADAEGESDLENSRK		Y	Y		Y	Y	Y	Y	Y									Y	Y
ADAELDDPESEDMER	Y
ADAEYYAAHK																		Y
ADAGEYSCEAEGQK		Y			Y
ADAGEYSCEAGGQK		Y			Y										Y
ADAGGEDAILQTR	Y	Y	Y				Y	Y	Y			Y					Y	Y	Y
ADAGGELNLAR		Y			Y		Y	Y	Y							Y
ADALQAGASQFESSAAK	Y
ADALQAGASQFETSAAK	Y		Y	Y			Y	Y	Y				Y				Y	Y	Y
ADAPAVQSSSGLSSTK																		Y
ADAQTPEEVGPSEASLR										Y								Y
ADASSLTVDVTSPASK	Y	Y	Y		Y		Y	Y	Y	Y			Y			Y	Y	Y	Y
ADATNVNNWHWTER								Y										Y
ADAVQDSEMVELVELEIR	Y	Y	Y		Y	Y	Y	Y	Y	Y			Y						Y
ADAVQEATFQVELPR											Y
ADAYFSPIHSQLEHLLDPSSFTGR	Y		Y		Y	Y		Y	Y	Y		Y	Y	Y		Y	Y	Y	Y
ADCASGIFLAAEK	Y		Y					Y											Y
ADCCGAPNGVR			Y
ADCCQYDYCNSWSSAQHQSTLR			Y
ADCIEVQVQSSDTPVTQTTEAVK								Y										Y
ADCKEEHDIPR	Y	Y	Y		Y			Y		Y						Y
ADCLVPSEIR	Y
ADCTITMADSDLLALMTGK		Y	Y		Y		Y	Y	Y								Y	Y	Y
ADDADEFGYSR			Y				Y	Y						Y
ADDGRPFPQVIK	Y	Y	Y	Y	Y		Y	Y	Y	Y		Y	Y	Y	Y	Y	Y	Y	Y
ADDKVLPGQQYVYVLHANEPSPGEGDSNCVTR											Y
ADDLLPLGDQTQDGDFGSR										Y
ADDPNSIFLIDHAWTCR									Y									Y
ADDPSSYMEVVQAANASGNWEELVK	Y	Y	Y			Y	Y	Y	Y				Y				Y	Y
ADDPTMGEGPDK	Y
ADDTFEALR			Y					Y								Y		Y
ADDVVWVR		Y	Y		Y			Y				Y		Y			Y	Y	Y
ADDVVYDVLPLYHTIGLVLGFLGCLQVGATCVLAPK							Y
ADDYEQVK	Y
ADDYFLLR							Y	Y
ADEAALDHPYLK			Y				Y
ADEACAPDTESK	Y
ADEAYLIGR	Y	Y	Y				Y	Y	Y							Y			Y
ADECDTHTGACLGCR																			Y
ADEDPALFHSVK							Y		Y
ADEDPIMGFHQMFLLK			Y		Y				Y							Y		Y	Y
ADEEEWQIVTPQTGLR															Y
ADEFSLVIILPTEDTSIEEVENQVTAPHVR										Y
ADEGISFR	Y	Y	Y	Y	Y		Y	Y	Y	Y		Y	Y	Y	Y	Y	Y	Y	Y
ADETKDEQFEEYVQNFK	Y
ADETKDEQFEQCVQNFNK	Y	Y								Y					Y		Y
ADEVLEILK									Y
ADEVTLSEAGSTAGPAEPR	Y		Y					Y	Y							Y			Y
ADEWLMK	Y		Y					Y									Y
ADEYTQNFYWDLR									Y									Y
ADFAQACQDAGVR		Y	Y				Y	Y	Y	Y					Y				Y
ADFDNTVAIHPTSSEELVTLR	Y		Y			Y	Y	Y	Y	Y			Y				Y	Y
ADFGFTVNK							Y
ADFIATFLCQEK																		Y
ADFPAGIPECGTDALR			Y				Y										Y	Y
ADFPVDKETGLDLGDLSR										Y
ADFQCFQQAR										Y					Y				Y
ADFQGISPER	Y	Y	Y															Y
ADFQLRPVPSGFAPR	Y
ADFSEAYK	Y
ADFSEAYKR	Y
ADFSGMSSK		Y			Y			Y	Y	Y				Y		Y		Y	Y
ADFVCSTAQK	Y
ADGATSDDLDLHDDR						Y	Y	Y	Y	Y								Y
ADGATTYEENR	Y		Y					Y										Y
ADGDNAGTAGTPGGTPAADK								Y	Y	Y			Y					Y
ADGEYWLGLQNLHLLTLK			Y					Y							Y	Y	Y	Y
ADGIVPETWTDGPK		Y			Y
ADGLAILGVLMK		Y			Y		Y	Y		Y		Y				Y	Y		Y
ADGLDIPQLLEAVLR	Y	Y					Y			Y			Y	Y
ADGLGGQADLMAER	Y
ADGLYPVADDR													Y
ADGQALGDSHLR			Y					Y	Y
ADGSEVSFLEYYR																		Y
ADGSQMAEER																		Y
ADGSSVLIIK															Y
ADGSTQVIDTK		Y	Y	Y	Y	Y	Y		Y	Y			Y	Y	Y	Y		Y	Y
ADGTCHVTTASLDGESSHK						Y
ADGTVLECSESSNADVFQAAR							Y
ADGYVLEGK	Y	Y	Y	Y	Y		Y	Y	Y	Y					Y		Y	Y
ADHASENSFVFGGPFLTDESSLLAFPEATEEEK							Y
ADHDFVVQEDFMK							Y			Y								Y
ADHGDDVAFVFGSYLWDMNLDLTEEEELLK							Y
ADHGDDVAFVFGSYLWDMNLDLTEEEELLKR							Y
ADHGDEIFLVFGYQFGNIK							Y
ADHHATNGVVHLIDK																Y
ADHQPLTEASYVNLPTIALCNTDSPLR	Y	Y	Y		Y	Y	Y		Y	Y			Y		Y	Y	Y	Y	Y
ADHSSENAFVFGGPFLTDESSLLAFPEATEEEK							Y
ADIAESQVNK		Y		Y	Y			Y							Y	Y
ADIAESQVNKLR															Y
ADIAIAPLTITLVR	Y
ADIALVELLYHVEELDPGVVDNFPLLK	Y	Y	Y	Y	Y	Y	Y	Y	Y	Y			Y	Y		Y	Y	Y	Y
ADIAVAPLTITLVR	Y
ADIDLTKR										Y
ADIEEIR			Y					Y		Y
ADIELFVNR			Y															Y
ADIEMPFDPSK										Y
ADIEVACYGYEGIDAVK																	Y	Y
ADIFMFDEPSSYLDVK										Y								Y
ADIFVDPVLHTACALDIK									Y
ADIGCTPGSGK			Y		Y		Y	Y	Y	Y								Y
ADIGIAMGISGSDVSK	Y
ADIGTPSNFQHIGHVGWDPNTGFDLNNLDPELK	Y
ADIGVAMGIAGSDVSK	Y
ADIGVAMGIVGSDVSK	Y				Y
ADIHLLICTIDDLIDK																		Y
ADIHLLICTIDDLIDKLSTVVP																		Y
ADIHTTDSFSTLTVENCNR															Y
ADIINVVNGPITYSPDILPMVGPHQGVR							Y
ADIIVSELLGSFADNELSPECLDGAQHFLK			Y						Y				Y
ADILDQMR	Y
ADILEDKDGK			Y					Y	Y								Y	Y
ADILEMTVK						Y
ADILQVGLR			Y															Y
ADINAVNEHGNVPLHYACFWGQDQVAEDLVANGALVSICNK			Y			Y		Y	Y									Y
ADIPLMVIIGEQER		Y
ADIPVVICDTPQK		Y					Y
ADISGNITK	Y
ADITAKPR			Y						Y							Y
ADIVENQVMDTR	Y	Y	Y	Y	Y		Y	Y	Y	Y				Y	Y	Y	Y	Y	Y
ADIVHAFLSIPSLSHSVISQTSFR	Y
ADIVQQLLQQGASPNAATTSGYTPLHLAAR													Y
ADIWALGCLLYK	Y
ADIWSFGITAIELATGAAPYHK	Y	Y	Y				Y	Y					Y	Y	Y		Y	Y
ADIWSLGITAIELAK	Y		Y					Y	Y								Y	Y	Y
ADKDQASDGLSSALLILYLDSAR			Y					Y
ADKNQVAAEVAK	Y									Y								Y
ADKPLSIHPQGIK											Y
ADLAEEYSK		Y	Y	Y	Y			Y	Y	Y		Y		Y	Y	Y	Y	Y	Y
ADLAEEYSKDR																		Y
ADLCLWR																		Y
ADLECTKPAAR		Y	Y		Y		Y	Y			Y								Y
ADLEGMCGK								Y								Y			Y
ADLEPESFRPNLSDPSELLLPDQIEK	Y		Y										Y
ADLGALELWR	Y		Y															Y	Y
ADLGDWHK															Y
ADLIAYLK	Y	Y	Y	Y	Y		Y	Y	Y	Y				Y	Y	Y	Y		Y
ADLIAYLKK	Y	Y			Y
ADLIFVVFDPTK		Y			Y										Y	Y
ADLINNLGTIAK	Y	Y	Y	Y	Y		Y	Y	Y	Y					Y	Y	Y	Y	Y
ADLLGIVSELQLK																		Y
ADLLQDITR										Y
ADLNQGIGEPQSPSR	Y		Y	Y	Y		Y	Y		Y						Y		Y	Y
ADLPGSSSTFTK										Y
ADLPTLGFTHFQPAQLTTVGK													Y					Y
ADLPVITIDPASPQSPESVDLVNEELK													Y
ADLQGSASPSKVEGTHTPR	Y
ADLQNHLDTAQHALQDK								Y	Y	Y			Y
ADLSGMSGSR	Y									Y
ADLSNCLYK					Y
ADLSNSLEEIYVHNMGESILYQWVEK	Y
ADLYLEGK			Y		Y
ADLYTVESK		Y
ADMANEDLLSDGTNENESGFWDSFK			Y
ADMEDLMSSK	Y
ADMETLQR							Y			Y
ADMGGAATICSAIVSAAK	Y	Y	Y				Y			Y
ADMVETQQLMR		Y						Y											Y
ADMVIEAVFEDLGVK	Y	Y	Y		Y		Y	Y	Y	Y			Y	Y	Y	Y	Y	Y	Y
ADMWSFGITAIELATGAAPYHK	Y								Y				Y					Y
ADNDAGNAAIDSLLNYETVK					Y	Y	Y
ADNEKLEEQPGEQAPR										Y								Y
ADNFEYSDPVDGSISK	Y	Y	Y	Y	Y	Y	Y	Y		Y			Y		Y	Y		Y	Y
ADNIEVFAQGHGIIQVDK																		Y
ADNLATQMLMR		Y			Y
ADNLIPGTR			Y															Y
ADNSATGFGTGTR							Y	Y	Y	Y	Y		Y			Y
ADPAALMASLQLLPSPTPNLEIK			Y						Y									Y
ADPAFGLESSGIAGTASDEPERIEESGTEEARPEGQAADEK									Y	Y			Y
ADPDFECGWCQSPGQCTLR	Y
ADPDQMIEVPNNIIR									Y
ADPEAAWEPTEAEAR	Y							Y	Y				Y					Y
ADPEELFTK									Y
ADPEHYGAEEGVATLR																		Y
ADPLALAAEK					Y					Y
ADPLGLEAEK							Y												Y
ADPLGLEAEKDGVPVFK		Y				Y	Y			Y									Y
ADPPQEAAQFTSQVIILNHPGQISAGYSPVIDCHTAHIACK	Y	Y			Y		Y	Y		Y					Y		Y	Y
ADPQEAINCLNAAIDIYTDMGR	Y
ADPSLNPEQLK												Y
ADPSQFELLK									Y	Y							Y		Y
ADPSQPPSELGYTWNIPVR							Y	Y	Y										Y
ADPTGPVEGTVIESFTDK						Y
ADPVLLNNHSNLKPAPTVPAAPSSPDATSEPK	Y
ADPYTADEGSGEGHK																		Y
ADPYVEITGTAGK								Y									Y
ADQCYEDVR	Y							Y									Y
ADQEDMAQYSVTQAIVEAR						Y
ADQELLMYSHDNIICGITSVAFSR	Y		Y					Y	Y									Y
ADQELMTYSHDNIICGITSVSFSK	Y		Y	Y				Y	Y									Y
ADQGLDFAATK	Y
ADQIETQQLMR	Y							Y											Y
ADQLADESLESTR	Y			Y
ADQLADESLESTRR	Y
ADQLKDEGNNHMK	Y
ADQVDTQQLMR								Y
ADQWNVNYVETSAK	Y	Y			Y
ADRDAAAVKPTENNEEESASK										Y
ADRDESSPYAAMLAAQDVAQR		Y	Y			Y	Y	Y	Y	Y			Y			Y	Y	Y
ADRDQYELLCLDNTR		Y	Y	Y	Y		Y	Y	Y	Y	Y	Y	Y	Y	Y	Y	Y	Y	Y
ADRDQYELLCMDNTR											Y
ADRPSFYTIYVEEPDSAGHSSGPVSAGVIK						Y
ADSAYHPSCTCK			Y				Y			Y								Y
ADSCEFTVTGLQK															Y
ADSDPHGPHTCGHVLNVIIGSNSLALAEAQR							Y
ADSEASSGPVTEDK	Y
ADSGDYVCK															Y
ADSHGELDLAR			Y		Y		Y	Y								Y
ADSIEETATR								Y
ADSLQDEINFLK								Y	Y	Y			Y
ADSPPAVIR															Y
ADSRPVPCPAALADAPSPGPGPEPLVTGAASR		Y											Y
ADSSNDEAVADTSR										Y
ADSSNDEAVADTSRR										Y
ADSVAWNPHK							Y												Y
ADSVVVLLCR																		Y
ADSWVEKEEPTPSN																		Y
ADSYVLEYR																		Y
ADTAWNAVLLR														Y					Y
ADTDDAPVPAPAGDQK	Y	Y	Y		Y	Y	Y	Y	Y	Y			Y			Y		Y	Y
ADTEVSAAAARPK	Y
ADTFQGLK		Y	Y							Y						Y			Y
ADTLDLPEELPGVKPFTR		Y					Y			Y
ADTLDPALLRPGR	Y	Y	Y						Y	Y					Y			Y	Y
ADTLLKPDQR															Y
ADTLTLEER									Y
ADTLTPEECQQFK	Y	Y	Y		Y		Y	Y	Y	Y			Y			Y	Y	Y	Y
ADTLTPEECQQFKK	Y
ADTLTPPEVDR								Y
ADTMTLEEK	Y
ADTNTIYTNCWVTGWGYTK											Y
ADTPSLGEGPEK										Y
ADTQAQPQMQGR	Y
ADTQTYQPYNK							Y			Y									Y
ADTSLTSSTSSGR			Y
ADTTTGSIAGAPEDER									Y
ADTTYELPSVSALVSALHTDWCQPR			Y			Y		Y			Y		Y			Y			Y
ADTVNQILHAFDDSK									Y
ADVAVAPLTITLVR	Y
ADVAVESLIPGLEPPVAQR	Y
ADVDAATLAR			Y					Y	Y						Y	Y			Y
ADVDLIVQDLK			Y				Y
ADVDLYQVR			Y															Y
ADVDMPPYPDTPVQR																		Y
ADVFHAYLSLLK	Y																	Y
ADVGGEAAGTAINHSHMLLQR	Y
ADVIHACDIVEDAAIAYGYNNIQMTLPK																		Y
ADVIQATGDAICIFR																	Y
ADVLLEPFR					Y		Y											Y
ADVLNDAYDSANR									Y
ADVQSIIGLQR	Y								Y								Y	Y
ADVTSYDYDAILTEAGDYTAK			Y
ADVVESWIGEK	Y	Y		Y					Y			Y					Y		Y
ADVVESWIGEKENSLK	Y
ADVVETLLQTDQSLTEAAK			Y					Y	Y				Y				Y		Y
ADVVISAFGSVLEDPK							Y
ADVWSLGISLVELATGQFPYK	Y
ADVYEDIHGDSR																		Y
ADVYSLALLLWEILSR																		Y
ADWLTHYWMPK										Y								Y
ADWMDSAAPLAAYR			Y
ADWSSLSR		Y	Y		Y					Y					Y	Y		Y	Y
ADYAQLLEDMQNAFR	Y	Y	Y	Y			Y	Y	Y	Y						Y	Y	Y	Y
ADYEIASK										Y								Y
ADYFSTVAAVVFLR																	Y	Y
ADYLALVFER														Y
ADYLALVFEREDSYLGR														Y
ADYNLTR		Y								Y				Y
ADYQAVDDEIEANIEEIDANEEDIDDGFR								Y
ADYQAVDDEIEANIEEIDANEEDIDDGFRR						Y		Y	Y										Y
ADYSLILQR																	Y
AEAADLMSLKPK	Y	Y																Y	Y
AEAADLRPGDIIVAINGQSAENMLHAEAQSK								Y
AEAAEQAALAANQESNIAR					Y											Y
AEACFVNCVER	Y	Y			Y		Y		Y	Y									Y
AEADASGNLTK			Y															Y
AEAEAAAIHGAR			Y															Y
AEAEAASEVWCR	Y						Y
AEAEAATGAGFTAPQIELVGPR								Y
AEAEAQAEELSFPR	Y	Y	Y		Y	Y	Y	Y	Y	Y			Y					Y	Y
AEAEAWYQTK									Y
AEAEKAEEELEEDDDDELDETLSER		Y			Y	Y	Y						Y
AEAELCSEAEETR								Y
AEAETLPSLPITK						Y	Y
AEAETMYQIK			Y				Y			Y			Y
AEAEWFK															Y
AEAEWFKENEPLSTK															Y
AEAGAGSATEFQFR					Y		Y	Y	Y	Y							Y	Y
AEAGALLQAK				Y
AEAGASATLSCEVAQAQTEVTWFK		Y													Y
AEAGDNLGALVR	Y	Y	Y		Y			Y	Y	Y					Y			Y	Y
AEAGEGQKPSPAQLELR	Y	Y	Y	Y		Y	Y	Y	Y	Y			Y		Y	Y		Y	Y
AEAGNSATLSCEVAQAQTEVTWFK															Y
AEAHFSLVHYAGTVDYNIIGWLDK															Y	Y
AEAHFSLVHYAGTVDYNIIGWLDKNK															Y
AEALPLQR										Y
AEANDQDAIQEK		Y													Y	Y
AEAPGTVSSAAEGPKDPPVLPR	Y																	Y
AEAPPLQR																		Y
AEAPSDVITEK																		Y
AEAQEAEDQQAR	Y									Y
AEATTLHAAPQGAAMAVSTFR											Y
AEAVATVVAAVDQAR															Y
AEAVESAQAGDR								Y	Y									Y
AEAVGEQARGHPSAGAEEEGGSDGSAAEAEPR													Y
AEAVPEEEAAASVATLER	Y
AEAVQSFLAFIQHLR							Y
AEAVYPDTVALTFDPVHQWLSCVYK																		Y
AEAYLIEEMYDEAIQDYEAAQEHNENDQQIR			Y							Y								Y
AEAYSPAENR							Y												Y
AECEILMMVGLPAAGK									Y
AECLNPAQPGR		Y			Y										Y				Y
AECMLQQAER	Y		Y					Y		Y							Y
AECPELSADLRPR							Y
AECSAEQCYK		Y	Y				Y	Y	Y						Y			Y	Y
AEDAEEAMSR																		Y
AEDASGEAAAMLNNMR	Y
AEDASKFELCQLLPLFLPPTTVPPECHR	Y
AEDDQPLPGVLLSLSGGVFR			Y			Y			Y									Y
AEDECPSAAAASGAPGSR			Y					Y	Y				Y
AEDEEATFR						Y
AEDEEEINAELTAK													Y		Y	Y
AEDEGIICVEGMAGGAVHIDYNCVPSVIYTHPEVAWVGK		Y			Y	Y
AEDEHLGILGPPIHANVGDK								Y			Y
AEDEVMEGAQGGEDAATGDSAAAPAAEEPQAPAENAPKPK	Y								Y
AEDFIVDVINVDYGMEDKNPIDR								Y	Y								Y
AEDGAAPSPSSETPK	Y	Y	Y	Y	Y		Y	Y	Y	Y			Y		Y	Y		Y	Y
AEDGAAPSPSSETPKK	Y							Y	Y	Y						Y			Y
AEDGENYAIK		Y	Y	Y				Y		Y									Y
AEDGENYAIKK			Y	Y		Y	Y		Y									Y
AEDGIVLDFPVYPTFPQDFHEVEDLIK						Y	Y
AEDGSVIDYELIDQDAR		Y	Y		Y	Y		Y	Y				Y			Y	Y	Y	Y
AEDIPQMDDAFSQTVK								Y
AEDKEWIPVTK	Y	Y	Y				Y	Y	Y	Y			Y			Y	Y	Y	Y
AEDLNIAPR			Y															Y
AEDLPLR								Y		Y
AEDNADTLALVFEAPNQEK			Y				Y	Y	Y				Y			Y	Y	Y
AEDPVFLPSPPSKPK															Y
AEDQELESLSAIEAELEK										Y
AEDQGQYTCKHEDLETSAELR															Y
AEDSDAIPEWK												Y
AEDSEIQQEQIYQQSR							Y			Y			Y
AEDSGAEQLASEIEPSREESWVSIK																		Y
AEDSGEYHCVYHFVSAPK	Y		Y
AEDSGGSLGALR	Y
AEDTISILPDDPR																	Y
AEDVSAIEIVGGATR																Y	Y
AEDVVLEHR			Y										Y	Y				Y
AEEAEGILDPQDSEK																		Y
AEEAEPITFPSGGGK	Y
AEEAPTLR										Y
AEEATPVTALR	Y
AEEATVGQAEEATVGHTEK								Y
AEECYYDETVASR										Y					Y
AEEDEILNR	Y		Y		Y	Y	Y	Y	Y				Y					Y	Y
AEEDVEPECIMEK	Y		Y	Y		Y	Y	Y	Y	Y			Y				Y	Y
AEEEFNIEK	Y	Y	Y					Y	Y										Y
AEEEQQGTGPGAGTAASK								Y
AEEGNGEEAEPVR																		Y
AEEGYENLLSPSDMAHIK			Y			Y
AEEHSVAILLLR									Y
AEEIDVAK	Y
AEEILEK			Y	Y					Y	Y							Y	Y
AEEKPSQPVCQK							Y						Y					Y
AEELCSQVNEGVR	Y
AEELFMEFAHK												Y
AEELGLPILGVLR	Y	Y	Y		Y		Y	Y	Y							Y	Y	Y	Y
AEELILK									Y
AEELLDGIQDK																		Y
AEELLDGIQDKIPTFQGLK						Y
AEELQPGFSK							Y
AEENGSEALMTLDDQANK			Y			Y
AEENNSGVESSGYGSPGPTWDR																		Y
AEEPEEDKTGGQGAK													Y
AEESNSAQTLSHDGGFFNR																		Y
AEETEQMIEK	Y
AEETETAAPPPDKDR																		Y
AEEVAFWTELLAK			Y		Y		Y	Y	Y		Y					Y	Y		Y
AEEVDPNFYSK		Y
AEEVVSFVK					Y
AEEWGVQYVETSAK								Y	Y									Y
AEEYEFLTPMEEAPK	Y	Y	Y	Y	Y	Y	Y	Y	Y	Y		Y	Y	Y		Y	Y	Y	Y
AEFDTSEIDSEIAALR							Y	Y			Y
AEFFADVVPAVR	Y	Y	Y	Y	Y													Y	Y
AEFGFDLSHIPR		Y			Y		Y									Y		Y	Y
AEFGPPGPGPGSR														Y
AEFIVGGK																		Y
AEFLLVYHDCVLPLLHSTLLPPFR																		Y
AEFLSFQEGDFPTK			Y															Y
AEFLVANASAEEAIIGTDVLQDHNAVLDFEHR																Y
AEFQSLDSR																Y
AEFRPAGQNNQVAILFNMTLDADGHSSR							Y
AEFTVETR								Y
AEFVCTISK															Y
AEGAAQLSEER		Y			Y														Y
AEGAGTEEEGTPK	Y		Y	Y				Y	Y	Y			Y					Y
AEGATLSNATGAVESTSQAGDR	Y
AEGDAAALNR			Y	Y				Y	Y				Y
AEGDGVYTLNDEK		Y					Y	Y			Y					Y			Y
AEGDIEHMTEGFK																		Y
AEGESEAPNPEPR	Y	Y	Y		Y	Y	Y	Y	Y				Y					Y	Y
AEGFESESEDGATKPK	Y
AEGFINLQVIDVPGPVR															Y
AEGISVEMVIVEDDSAFTVLKK							Y
AEGLGMVTEEGSGEK					Y
AEGLWNLFLPAVSGLSQVDYALIAEETGK						Y	Y
AEGLWNLFLPLETDPEK					Y
AEGLWNLFLPLETDPEKK		Y	Y		Y	Y	Y	Y	Y				Y						Y
AEGPQEWVFQECK			Y													Y
AEGQPVGSALK		Y			Y		Y		Y										Y
AEGQVLVLDGR					Y		Y		Y	Y						Y	Y	Y
AEGSDVANAVLDGADCIMLSGETAK	Y	Y	Y	Y	Y	Y	Y	Y	Y	Y			Y	Y	Y	Y	Y	Y	Y
AEGSDVANAVLDGADCIMLSGETAKGDYPLEAVR	Y	Y								Y					Y
AEGSLHSSPAGPSSSK									Y	Y
AEGTTIAEPDTK								Y
AEGVNSKEDEELR										Y
AEGYEVAHGGR	Y	Y			Y			Y	Y						Y			Y
AEHDQLLLNYAK									Y	Y
AEHDSILAEK	Y						Y	Y	Y				Y
AEHSAGKPTAGTTDAGEAAK	Y
AEHSVDIDVDIDWPIAEQR													Y
AEHTLMGPGGSTHR	Y							Y										Y
AEIAFEDRK															Y
AEIDLVCELAK			Y															Y
AEIDMLDIR										Y
AEIGIAMGSGTAVAK		Y														Y
AEIINHLADLLTDQR			Y							Y
AEIIPGVLFIDEVHMLDIESFSFLNR								Y	Y
AEILHEIAVLELAR																	Y	Y
AEILSNWNMFVGSQATNYGEDLTR			Y						Y							Y
AEINILLCGDPGTSK																	Y
AEIQNAEDYNEIFQPK																		Y
AEISCIDNK										Y
AEISCTDNQDGTCSVSYLPVLPGDYSILVK			Y			Y		Y	Y								Y	Y
AEISFEDR			Y					Y								Y	Y
AEISFEDRK			Y					Y	Y										Y
AEISHHISSCDDK																		Y
AEISNAIDQYVTGTIGEGEDLVK	Y	Y	Y	Y	Y	Y		Y	Y	Y		Y	Y			Y	Y	Y	Y
AEITDAEGLGLK	Y		Y
AEITSQESQISSYEEELLK																	Y
AEIVPVTTTVLDDK			Y		Y		Y	Y	Y				Y				Y	Y	Y
AEIVPVTTTVLDDKGDK							Y
AEIYNSVDQVK							Y			Y
AEIYNSVDQVKR							Y
AEKDEPGAWEETFK	Y	Y	Y				Y	Y	Y				Y					Y	Y
AEKPEDWSDDMDGEWEAPHIPNPACQIGCGEWKPPMIDNPK																		Y
AELAELEVVLALQDVGISLVNNYTK																		Y
AELAEQLILLLELYSPR																		Y
AELAPETTETPVETPETVQATDLSLNPEEGSK	Y
AELATEEFLPVTPILEGFVILR	Y	Y	Y		Y	Y	Y	Y	Y	Y			Y			Y	Y	Y	Y
AELDDTPMR	Y																	Y
AELDGTILK									Y									Y
AELEALLSSK								Y
AELEGLLGK		Y																	Y
AELELELGR															Y
AELEYGLK	Y
AELFELLFR																		Y
AELFTQSCADLDK	Y							Y	Y										Y
AELFTQSCADLDKWLHGLESQIQSDDYGK	Y					Y
AELGALPDDFIDSLEK																			Y
AELGFLESCLR	Y		Y															Y
AELGIPLEEVDLNEMDYLTR	Y	Y	Y			Y	Y	Y	Y	Y							Y	Y	Y
AELGMNDSPSQSPPVK	Y	Y	Y		Y		Y	Y					Y			Y		Y	Y
AELGNSGDWSQIADEVMSPK						Y
AELIEHPMSIGLGDATLYVPSAPLSGPVLILILNILK			Y			Y
AELIEHPMSIGLGDATLYVPSAPLSGPVLILILNILKGYNFSPK						Y
AELILPNGQEVDIPISYLTSVSSLIVWHPANPAEK	Y
AELIQLEDEITTLR									Y
AELIQVTAGDPATLEYTVSGTPELKPK		Y													Y
AELLDAFSEGFELFEELPTPK			Y						Y
AELLFQGK		Y	Y
AELLISTVGPEECVVPFLTRPK																		Y
AELLLEEAK																			Y
AELLLEEAKR										Y
AELLPTIK			Y
AELNEFLTR	Y	Y	Y	Y	Y		Y	Y		Y						Y	Y	Y	Y
AELNPWPEYINTR														Y			Y
AELPGTHPLASK									Y
AELQAQLAALSTR										Y
AELQAQTTALEQAIK				Y
AELQPLPGEK									Y
AELQTALAHTQQAAR										Y
AELSEGKCAELEEELK															Y
AELSVIFADKPEK		Y	Y		Y		Y	Y											Y
AELVPEQEEAMLPVEESEAAGDGVETK																		Y
AELVVIEDAATPR	Y
AEMDAAVESCK	Y	Y	Y		Y		Y	Y					Y						Y
AEMDAAVESCKR	Y	Y	Y		Y		Y	Y	Y	Y			Y			Y		Y	Y
AEMDEVER								Y
AEMDLSGR																Y
AEMEDLVSSK									Y	Y
AEMEDLVSSKDDVGK			Y						Y	Y
AEMLEIVQAIYK	Y
AEMLQALASLEAVLLQTVYNTK		Y			Y				Y	Y					Y	Y			Y
AEMNGLAAQGR	Y			Y
AEMQQILQGLDK	Y		Y				Y		Y	Y				Y				Y	Y
AENACVPPFTVEVK						Y				Y
AENCAALSGAANGK		Y					Y	Y	Y		Y					Y			Y
AENEAGVGHPSEPTEILSIEDPTSPPSPPLDLHVTDAGR															Y
AENEAGVGHPSEPTEILSIEDPTSPPSPPLDLHVTDAGRK															Y
AENEALAMQK		Y	Y				Y	Y	Y	Y			Y					Y	Y
AENFFILR	Y	Y	Y		Y		Y	Y	Y	Y				Y		Y	Y	Y	Y
AENIIGLGLPDTTIPIECQEK															Y
AENNPWVTPIADQFQLGVSHVFEYIR	Y	Y	Y		Y			Y	Y	Y			Y			Y	Y	Y	Y
AENPLGSASAAAALVVDSDAEVAGPPGTSTATLLAHLQQR															Y
AENPTNPGPGGSGYWRPGNSGSGSDGNR											Y
AENQRPAEDSALSPGPLAGAK								Y								Y
AENSSLNLIGK	Y		Y
AENSVGAVASSAVLVIK															Y
AENSVGEVSSSTFLTVQEQK															Y
AENTQFVK																		Y
AENVEVILTSSK							Y
AENYDISPADR	Y	Y	Y	Y	Y		Y	Y	Y	Y		Y	Y				Y	Y
AEPAENNLEK							Y
AEPATPAEAAQSDR			Y				Y	Y	Y	Y
AEPDHMVLGK																		Y
AEPDIMER							Y
AEPEDHYFLLTEPPLNTPENR	Y		Y			Y	Y	Y	Y					Y		Y	Y	Y	Y
AEPEILELESK								Y										Y
AEPEKSEGAAEEQPEPAPAPEQEAAAPGPAAGGEAPK	Y		Y	Y					Y							Y		Y	Y
AEPGSLLQEYINSINNCYPEEIVR																		Y
AEPHFLSILQHLLLVR								Y
AEPIDIQTWILGYR																			Y
AEPIQEPPTCVPK								Y
AEPLNSVAH								Y								Y
AEPLPEIYYIEGTLQMVWVNR																		Y
AEPLYELVTATDFAYSSTVK											Y
AEPPCQSVHQEFNSGDINAR																		Y
AEPPLNASAGDQEEK			Y				Y		Y	Y			Y					Y
AEPPQCTSLAWSADGQTLFAGYTDNLVR		Y	Y		Y	Y	Y	Y	Y	Y			Y	Y		Y	Y	Y	Y
AEPSQLDIK	Y
AEPTPSPQFPFADMPPPDTYK															Y
AEPVGPWSQVEGMEDWEK											Y					Y			Y
AEPVGPWSQVEGMEDWEKESQLQR											Y
AEPWAPLLEAELWPSLAHLPLTPGQK									Y
AEQCNPGELCQETVLLIK			Y															Y
AEQDAFIHGPQLSYLR				Y
AEQDIATLEQSISR																		Y
AEQEAQLR								Y
AEQEEEFISNTLFK			Y
AEQEEMEVEER	Y
AEQFYCGDTEGK		Y	Y		Y				Y							Y		Y	Y
AEQFYCGDTEGKK		Y			Y														Y
AEQINQAAGEASAVLAK													Y
AEQLFSSALCAAR	Y
AEQLLDSQAEVQGLEAEIR																	Y
AEQLVVTFVAGYIAGVFCAIVSHPADSVVSVLNK			Y	Y	Y	Y	Y		Y				Y	Y				Y
AEQMASVQNAQR			Y					Y										Y
AEQQTADQLLAR										Y					Y	Y			Y
AEQSLHDLQER			Y					Y
AEQVDGVINLGNSLIER								Y				Y
AERPDGLILGMGGQTALNCGVELFK							Y	Y
AERPDGLILGMGGQTALNCGVELFKR							Y
AESAALHAGLR								Y
AESCGNGNSTGYQIR			Y
AESCYLTWDAPLDNGGSEITHYIIDK															Y
AESCYLTWDAPLDNGGSEITHYIIDKR															Y
AESDGSLLLESK									Y
AESEEGPDVLR			Y							Y			Y
AESEEMETSQAGSK	Y	Y	Y	Y	Y	Y	Y	Y	Y	Y			Y	Y	Y	Y		Y	Y
AESESDGQAEETADPQSLHSGR																		Y
AESESGDQVPDMAHLLYHLALEAITYILFEKR							Y
AESFALTMK							Y
AESFFQTK								Y				Y				Y			Y
AESHELTEEDR									Y
AESLIFR		Y							Y							Y			Y
AESLIGVYPEQGDCVISK																	Y
AESLQVTR	Y
AESMLQQADK	Y	Y	Y				Y	Y								Y			Y
AESPEAEAESPLSSEALVPVLPAQER																Y
AESPVFVQTDKPIYKPGQIVK		Y	Y		Y	Y	Y	Y	Y	Y	Y	Y	Y			Y	Y		Y
AESTPEIAEQR	Y	Y	Y		Y			Y										Y
AESWKPADTEGK																		Y
AESWKPADTEGKK																		Y
AETAPLPTSVDDTPEVLNR	Y		Y		Y	Y	Y	Y	Y				Y					Y	Y
AETASSSSASSDSSQYR	Y
AETDQGDPQPAPCDAPAGHPEPEPPAR									Y									Y
AETECQNAEYQQLLDIK																Y
AETEEAEEPEEDGEDNASGSASK	Y		Y	Y					Y									Y
AETEEGPDVLR	Y	Y	Y				Y	Y	Y									Y
AETESAVAGPQGR		Y					Y												Y
AETETSPGHAPDR			Y
AETFTFHSDICTLPEK	Y	Y	Y	Y	Y	Y	Y	Y	Y	Y	Y	Y	Y	Y	Y	Y	Y	Y	Y
AETFTFHSDICTLPEKEK	Y	Y	Y	Y	Y	Y	Y	Y	Y	Y	Y	Y	Y	Y	Y	Y	Y	Y	Y
AETLAGATVDDTDGSSGTR								Y
AETLPEIEAQLAQR	Y
AETMTVSSLAIR										Y
AETPGPQIK										Y
AETQEETMIK																		Y
AETSDVANAVLDGADCIMLSGETAK						Y	Y									Y
AETSESSGSAPAVPEASASPK										Y			Y
AETSPPPVAAKPVALPGSQGTSLNLK										Y
AETVSPGEVDAMTLGK	Y
AETYEGVYQCTAR	Y			Y
AEVAAEFLNDRVPNCNVVPHFNK									Y
AEVAAGDHPTDAEMK	Y	Y	Y		Y		Y	Y	Y	Y			Y	Y		Y		Y	Y
AEVAAIYEPPQIGTQNSLELLEDPKAEVVDEIAAK																		Y
AEVAESKCGDLEEELK															Y
AEVCADCSAPDPGWASISR	Y							Y	Y									Y
AEVDMDTDAPQVSHKPGGEPK	Y		Y					Y	Y				Y					Y
AEVDVADELLENLAK	Y		Y					Y					Y					Y
AEVEAIMEQLK			Y															Y
AEVEEEMEEEEAEEEQVVEEEPTVK									Y
AEVEQAYAK															Y
AEVGKDESVITEEMNGK																			Y
AEVGQEGEAGQFDGEK	Y	Y	Y	Y	Y			Y					Y			Y		Y	Y
AEVGVPAEFGIWTR			Y					Y						Y	Y		Y	Y	Y
AEVITCDVLLVCIGR		Y			Y					Y
AEVLDDGLPEDVLFGNLDLLPPSGK	Y							Y	Y									Y
AEVLDSTK					Y
AEVLNQYQR												Y
AEVLSEEPILK									Y									Y
AEVQHQLHVAVGSLQESILAQVQR																		Y
AEVQNLGGELVVSGVDSAMSLIQAAK			Y			Y	Y	Y	Y				Y
AEVQTLVSR							Y												Y
AEVSELPNVVR										Y
AEVTEEVEDGKEEDEEEEAENALPIPANK								Y
AEVVECVSLVELTSLK																	Y
AEVVYEWTR	Y
AEVWDLDMLR																		Y
AEWAPPESAAGPR					Y
AEWCQIFDGTDACVTPVLTFEEALHHQHNR						Y	Y
AEWDSFFDENGHLAK																		Y
AEWPSETPVLCQQCGGRPGVTFTSAK	Y
AEYADCVDKLEK																		Y
AEYAEFLHCK	Y
AEYEEHLGILGPVIR											Y
AEYEGDGIPTVFVSVAGR		Y	Y		Y		Y		Y								Y
AEYLCQIGDK					Y		Y		Y									Y
AEYLCQIGDKEGALTAFR	Y
AEYLHTWGGLLPVISK			Y
AEYVVTK	Y	Y			Y
AFAAGADIK	Y	Y			Y					Y				Y	Y	Y		Y	Y
AFAAQEDLEK			Y		Y					Y				Y	Y	Y		Y	Y
AFADALEVIPMALSENSGMNPIQTMTEVR										Y								Y
AFADAMEVIPSTLAENAGLNPISTVTELR	Y		Y		Y	Y	Y	Y	Y	Y			Y				Y	Y
AFAEAAGSAETLSVEK									Y							Y			Y
AFAEALLLHGAK								Y
AFAENLGR		Y
AFAFVTFADDK	Y																Y	Y
AFAFVTFADDKVAQSLCGEDLIIK	Y		Y					Y	Y								Y	Y
AFAGDIANQLATDAVQIFGGYGFNTEYPVEK	Y	Y	Y	Y	Y	Y	Y	Y	Y	Y			Y		Y	Y	Y	Y	Y
AFAGLTLTYDGMNPVDSHIDVPLSYCNSDCICDK							Y
AFAHITGGGLLENIPR	Y																Y
AFAISGPFNVQFLVK							Y
AFALDVINSAHER	Y	Y			Y											Y			Y
AFALVSQAYTSIIADDFAAFVGLPVEEAVK	Y
AFAMIIDKLEEDINSSMTNSTAASRPPVTLR	Y		Y			Y		Y	Y	Y							Y	Y
AFAMIIDKLEEDISSSMTNSTAASRPPVTLR	Y		Y					Y	Y								Y	Y
AFAMTNQILVER							Y
AFAPILPHLAEEVFQHIPYVTEPK		Y
AFAQAQSHIFIEK		Y	Y		Y			Y			Y	Y				Y	Y		Y
AFASDITDPEEDKIPK				Y
AFAVGVQQVLLK	Y																	Y
AFAYLQVPER		Y
AFCAENLEEK	Y							Y						Y
AFCAGGDIK		Y																	Y
AFCEPGNVENNGVLSFIK	Y		Y							Y
AFDAIESAQSAR		Y
AFDCPETEYPAK									Y									Y
AFDFLSEETEASLASR	Y							Y	Y
AFDITYVR		Y																	Y
AFDLAPPEAVPQQK									Y	Y
AFDMVHDPMAALETLLTLGFER																		Y
AFDNEVNAFLDNMFGPR							Y											Y
AFDQGADAIYEHINEGK	Y	Y	Y		Y	Y	Y	Y	Y	Y			Y		Y	Y		Y	Y
AFDSGIIPMEFVNK	Y	Y	Y				Y	Y	Y								Y		Y
AFEAFLSNIVKPVASDIQAR										Y			Y
AFEDDDITHVEGSVDPIR	Y	Y			Y				Y	Y			Y					Y	Y
AFEDEMSGR								Y	Y
AFEDWLNDDLGSYQGAQENR	Y									Y
AFEEEQALR							Y
AFEESLSTLK								Y	Y
AFEHALSHIQHNQFQAR																			Y
AFEILHLHLDLR	Y		Y											Y			Y	Y	Y
AFELELSWVGELTK	Y	Y	Y					Y	Y							Y	Y	Y	Y
AFELYDQDGNGYIDENELDALLK	Y					Y
AFEPATGR		Y		Y						Y				Y				Y
AFEPWEDIQENFLYYEEK					Y										Y	Y
AFEQPQEYDDPNATISNILSELR																		Y
AFEYNMQIFSELDQAGSMLAR																		Y
AFFESHPAPSAER	Y	Y		Y	Y											Y			Y
AFFPCFDTPAVK	Y	Y	Y		Y					Y				Y			Y		Y
AFFSEVER										Y								Y
AFGAPGEAFSEPEEILFANSMGK																Y
AFGAPNVVEDEIDQYLSK	Y		Y					Y	Y									Y	Y
AFGAPVPSVQWLDEEGTTVLQDER	Y
AFGENAVVQLISLQK								Y								Y
AFGESSTESDEDEEEGCSHK																		Y
AFGFMTR										Y
AFGFNVLFYDPYLSDGIER	Y
AFGFSHLEALLDDSK	Y	Y	Y	Y	Y			Y	Y							Y	Y	Y	Y
AFGGQSLK		Y			Y													Y	Y
AFGHHSVSLLDGGFR																			Y
AFGLQAIDLVYIDFR		Y
AFGPGIEGK										Y
AFGPGLEGGLVNK															Y
AFGPGLEPTGCIVDRPAEFTIDAR															Y
AFGPGLQGGNAGSPAR	Y	Y	Y	Y				Y	Y	Y		Y			Y	Y	Y	Y	Y
AFGYYGPLR	Y									Y								Y
AFHITNDEPIPFWTFLSR																		Y
AFHLDLDFVGK																		Y
AFHNEAQVNPER	Y	Y	Y		Y		Y	Y	Y									Y	Y
AFHNEAQVNPERK	Y									Y								Y	Y
AFHPFIAGPYNR										Y
AFHPTYEEK										Y								Y
AFIDCCNHITK		Y									Y								Y
AFIFIDESHITHAFTWLSQK								Y			Y					Y		Y	Y
AFIHWVSQPLVCEIR														Y
AFIITINSFGTELSK	Y
AFIITINSFGTELSKEDR	Y
AFINLEAAGVGGK																			Y
AFIPAIDSFGFETDLR																	Y
AFIPQLLSR		Y												Y
AFISIHSYSQLLLYPYGYTSEPAPDKEELDQLAK										Y
AFITHSGSHGIYEGICNGVPMVMMPLFGDQMDNAK							Y											Y
AFITLHSYSQLLMFPYGYK										Y
AFITNIPFDVK										Y							Y	Y	Y
AFITVLEMTPVLGTEIINYR	Y
AFIVGDQISFADYNLLDLLLIHQVLAPGCLDNFPLLSAYVAR	Y		Y			Y	Y	Y	Y							Y	Y	Y	Y
AFIVLNPEFLSHDQEQLIK							Y
AFIVLSPAYASHDPEALTR							Y
AFIVWLANGDTLR																		Y
AFLADPSAFAAAAPAAAATTAAPAAAAAPAK	Y	Y	Y		Y	Y	Y	Y	Y	Y			Y			Y	Y	Y	Y
AFLAELEQNSPK								Y
AFLCDGDNDCGDGSDENPIYCASHTCR						Y
AFLDFHSLPYQVVEVNPVR		Y			Y
AFLDNAAEDLEK					Y
AFLEALQNQAETSSK		Y			Y		Y		Y								Y	Y
AFLEENQLDYIIR	Y	Y		Y	Y											Y		Y
AFLEVNEEGSEAAASTSVVITGR											Y
AFLEYHDISYEIMIEDVQSLLDEEK										Y
AFLEYHDISYEIMIEDVQSLLDEEKQQMSAFQAR										Y
AFLHIPAK																			Y
AFLIEEQK		Y	Y	Y						Y							Y	Y
AFLLMVSQYQQPQENEVAVLLKPISEK	Y
AFLLSGVDELEQR												Y
AFLMEQDPENDFLVTSHIHLHVPEGATPK						Y
AFLQGGQEATDIALLLR	Y							Y									Y	Y	Y
AFLSPPTLLEGPLR										Y
AFLSSHLQDLSTVVR																			Y
AFLSSPEHVNRPINGNGK	Y	Y	Y	Y	Y		Y	Y	Y	Y				Y		Y		Y	Y
AFLSSPEHVNRPINGNGKQ	Y		Y	Y			Y			Y									Y
AFLTLAEDILR	Y	Y	Y	Y								Y		Y		Y	Y	Y	Y
AFLVTPR											Y
AFMEEFGAEPELAVSAPGR							Y		Y	Y
AFMGPLKK										Y
AFMTADLPNELIELLEK	Y	Y	Y		Y		Y	Y	Y	Y			Y			Y	Y	Y	Y
AFNDPFIQK	Y
AFNELGEALAECK		Y													Y	Y
AFNQHGHLIQHQKVHK																			Y
AFPANAACFLGFEIAMK		Y			Y
AFPAWADTSILSR		Y	Y		Y					Y				Y	Y			Y	Y
AFPCVTPGDAAGLEGCAPK																	Y
AFPCWDEPAIK	Y																	Y
AFPDHFTYEPHEVDATQGYR		Y			Y										Y	Y
AFPDKFHLEPTSPPTTDGFK							Y
AFPNPYADYNK	Y																	Y	Y
AFPSHLENPLASVQPGLMSCPQTLSNTSPVK															Y
AFPSYFSK		Y			Y
AFPTQTAGTFK	Y
AFQEAAEHFQPYIK					Y
AFQEQGQGQEQSEPGMSSTPR										Y
AFQFVETHGEVCPANWTPESPTIKPSPTASK	Y	Y	Y	Y	Y	Y	Y	Y	Y	Y			Y		Y	Y	Y	Y	Y
AFQNTLSDLK	Y		Y		Y
AFQVLMELENPVLISLGK	Y		Y				Y											Y
AFQVWCVGNEALVGPR			Y
AFSDLTSQLHITPGTAYQSFEQVVNELFR	Y
AFSDPFVEAEK	Y		Y					Y		Y		Y					Y	Y	Y
AFSEADMERPLQELGLVPSAVLIVAK			Y					Y	Y									Y
AFSGYLGPDESK	Y	Y										Y							Y
AFSIAHDSLHIPR																		Y
AFSIQGAPSDSGPLR	Y
AFSPTTVNTGR		Y								Y
AFSSLNTLPEDLRPIVPLFCSVLTK					Y
AFSTWLK														Y
AFSVFLFNTENK	Y	Y																Y	Y
AFSVLVDQITLPTWSEEESR								Y
AFTGFIVEADTPGIHIGK		Y			Y		Y		Y						Y	Y		Y	Y
AFTGFIVEADTPGIHIGKK		Y			Y		Y		Y						Y				Y
AFTHTAQYDEAISDYFR	Y							Y		Y		Y				Y	Y	Y	Y
AFTLGLAGLLGEGVFNFGELLMHPVLESLR	Y	Y															Y
AFTNPEDACSFITSANFPALVVK	Y	Y	Y		Y		Y	Y	Y	Y			Y	Y		Y	Y	Y
AFTSQASATMHLPATIGDYTDFYSSR	Y	Y	Y			Y	Y	Y											Y
AFTTWTANAGIEECR		Y					Y												Y
AFVAGVLPLK																		Y
AFVAIGDYNGHVGLGVK		Y								Y							Y	Y
AFVDFFSQCLHEEYK	Y	Y	Y															Y	Y
AFVDSCLQLHETK	Y	Y			Y		Y	Y						Y	Y	Y		Y	Y
AFVDSCLQLHETKR		Y			Y
AFVDVDLLLGEIDPDQADITYEGR			Y										Y
AFVEFLTDEIK		Y
AFVEFLTDEIKEEK	Y	Y	Y	Y	Y		Y	Y	Y	Y			Y		Y	Y	Y	Y	Y
AFVENYPQFK	Y
AFVEVNEEGTEAAAATAGMMTVR								Y	Y							Y			Y
AFVFDVLHEGCLITPPELLR			Y				Y									Y
AFVGWYNGLPENQELAPDLSCDTAVILGQGNVALDVAR									Y
AFVHWYVGEGMEEGEFSEAR	Y	Y	Y	Y	Y		Y	Y	Y					Y	Y	Y	Y	Y	Y
AFVHWYVGEGMEEGEFSEAREDMAALEK	Y
AFVNLPTENELTFNAEEYSDISEMR	Y
AFVRPSGTEDIVR										Y								Y
AFVSGFDGSAGTAIITEEHAAMWTDGR																		Y
AFVSMVYSEEGAEDR																	Y
AFVVSVGK															Y
AFWDVHRPVPGCVNTTEMDIR	Y
AFWLDLSHNR											Y
AFWNITEIEVLSSLANMASTTVR		Y																	Y
AFYAELYHIISSNLEK	Y	Y	Y					Y	Y								Y	Y	Y
AFYEHAPK											Y					Y			Y
AFYNNVLGEYEEYITK	Y		Y	Y	Y		Y		Y					Y		Y		Y	Y
AFYPEEISSMVLTK			Y	Y						Y								Y
AFYQQPDADTIGYVASEEAFVK	Y
AGAAAGGPATLAVCVCK									Y
AGAAGGPEEEAEKPVK	Y		Y					Y	Y	Y						Y			Y
AGAAGTSEATSSVR	Y	Y	Y		Y			Y								Y			Y
AGADAASGDAPPPALGGR	Y
AGADIIITYFAPQLLK			Y				Y					Y						Y	Y
AGAEGSSNVFSMFDQTQIQEFK		Y		Y									Y		Y	Y
AGAEQLDSWLTDEER									Y
AGAESDGQFQFTGIK	Y	Y	Y		Y		Y	Y						Y		Y			Y
AGAESDGQFQFTGIKK		Y			Y		Y
AGAGEVNGDVGDEDLLPGYLNDIPR					Y										Y	Y
AGAGGPGLAALVAFVR			Y
AGAGLSSLCLVLSTRPHC				Y												Y
AGAGSATLSMAYAGAR	Y	Y	Y	Y	Y		Y	Y	Y	Y				Y	Y	Y	Y	Y	Y
AGAIAPCEVTVPAQNTGLGPEK	Y	Y	Y	Y	Y	Y	Y	Y	Y	Y			Y			Y	Y	Y	Y
AGALEGVPISGCLGDQSAALVGQMCFQDGQAK		Y	Y			Y	Y
AGALQCSPSDVYTK		Y	Y					Y		Y									Y
AGAPPGLFNVVQGGAATGQFLCHHR	Y	Y					Y	Y	Y	Y			Y	Y		Y	Y	Y	Y
AGAPPPSGSAVSTAPQQKPIGK	Y																	Y
AGAQGDPDVPECLK	Y
AGAQVPGVSDTASSALICLPECAIPR									Y
AGASIVGVNCHFDPSVSLQTVK							Y
AGATAASVGPEAPGQLR																		Y
AGATLDILVENMGR			Y							Y				Y			Y		Y
AGATSEGVLANFFNSLLSK	Y																Y
AGATVYITGR	Y
AGAVAEEVLAAIR									Y
AGAVGTHLPTSSLDIFGDLR			Y							Y				Y
AGAVGTHLPTSSLDIFGDLRK										Y
AGAVTSSASLSSPALAK								Y
AGAYDFPSPEWDTVTPEAK	Y				Y				Y						Y	Y	Y
AGCECLNESDEHGFDNCLR	Y	Y	Y	Y	Y	Y	Y	Y	Y	Y			Y			Y	Y	Y	Y
AGCEVTILFADLHAYLDNMK	Y		Y						Y	Y								Y	Y
AGCPPGNPTAGR	Y	Y	Y							Y				Y					Y
AGCQVVAPSDMMDGR	Y	Y	Y		Y		Y					Y				Y		Y	Y
AGDEFVEK		Y			Y		Y	Y	Y	Y			Y
AGDEIICMDEVYGGTNR						Y	Y
AGDELTKIEDEDEQGWCK						Y
AGDFGAAFVER		Y														Y			Y
AGDGGIFISR			Y														Y
AGDGRPCPTAESASAPPEDPNVNFLK			Y						Y
AGDIITVLEQHPDGR	Y
AGDKDDITEPAVCALR								Y					Y
AGDLGVDLTSK	Y	Y	Y		Y		Y		Y	Y				Y		Y	Y	Y	Y
AGDLPDRDTWK	Y
AGDMENAENILTVMK					Y				Y
AGDMLNLALK	Y
AGDNILAVLK			Y																Y
AGDQILAINEINVK									Y
AGDREDITEPAICALR	Y		Y
AGDSIVLSAISILGKPLPK		Y			Y										Y
AGDTGSSRPQEGEAVALNQEPPIR													Y
AGDTVIPLYIPQCGECK	Y	Y	Y		Y		Y	Y	Y	Y			Y	Y			Y	Y	Y
AGDVLEDSPK							Y									Y
AGDVLWLR												Y
AGDVVLVIPFQNPEEQDEGWLMGVK	Y	Y														Y	Y
AGDWQCPNPGCGNQNFAWR	Y	Y	Y					Y	Y	Y				Y		Y	Y	Y	Y
AGEAPTENPAPATEQSSAE										Y			Y			Y		Y
AGEASAESTGAADGAAPEEGEAK	Y		Y	Y				Y	Y				Y	Y		Y		Y	Y
AGEASAESTGAADGAAPEEGEAKK	Y
AGEAVVLFQMPVSELLK			Y
AGEDVQLLIPFK															Y
AGEEAADSPELPR		Y
AGEEEPGEPFEIVER	Y
AGEGGGVIQGSASEATLVALLAAR						Y	Y
AGEGLGQQGASATAAPETR							Y												Y
AGEIITVLDDSDPNWWK	Y								Y
AGEIVVFK			Y
AGEKPNGLVEPEQDLELAVDLDDIPEADLDRPDMFQSK	Y
AGELEVFNGYFVHFFAPENLDPIPK					Y				Y		Y								Y
AGELQESQGDGLAAISLYLK																		Y
AGELTEDEVER	Y	Y	Y	Y	Y		Y	Y	Y	Y			Y		Y	Y	Y	Y
AGELVLTSESSR		Y			Y
AGEMTEVLPNQR	Y						Y
AGEMVEVLPSQR							Y
AGEPVNIPADVTGLPMPK															Y
AGEQDASIHLK	Y			Y
AGEQEEEEEEVEEK		Y														Y
AGESVLVHGASGGVGLATCQIAR	Y	Y			Y	Y	Y			Y								Y
AGEVLLDVTQSPR																		Y
AGEVPSPEAGR		Y			Y
AGEYEALPEK							Y
AGEYIEASYMNLQRPYTVAIAGYALALMNK											Y
AGEYIEASYMNLQRPYTVAIAGYALALMNKLEEPYLGK											Y
AGEYMSHLLEQGFLHFFVTAR											Y					Y			Y
AGEYSVTYDGFNTFTIPK							Y				Y				Y
AGFAALQLEYFFTAGPDEVR	Y		Y		Y					Y				Y			Y	Y	Y
AGFAGDDAPR	Y	Y	Y	Y	Y			Y	Y	Y	Y	Y		Y	Y	Y	Y	Y	Y
AGFAGDQIPK	Y	Y	Y							Y								Y	Y
AGFGGDDAPR																Y	Y
AGFGNNFTTVDNK																			Y
AGFIQDTSLILYEEVKPNLTER			Y														Y	Y
AGFLVLAVLSDGAGDHIR																		Y
AGFQCALGECCEK			Y
AGFQGECIDFVK																		Y
AGFSETFLNEMIAPVMK			Y															Y
AGFSVFWADDGLDTGPILLQR										Y
AGGAFDPYTLVR	Y
AGGAGAGAAAGALR																Y
AGGAGVPAFYTSTGYGTLVQEGGSPIK	Y	Y	Y		Y	Y		Y	Y	Y			Y	Y		Y	Y	Y	Y
AGGDAADGSQPALDNK	Y		Y					Y	Y									Y
AGGDSGNVDDDCER	Y								Y									Y
AGGEGGVTLGQPHLSR			Y
AGGGAAEQEELHYIPIR			Y																Y
AGGGAGGSGGSGPSAILR	Y
AGGGGGGGGGSSGDYGLVTAGCGFGK					Y
AGGGRPSSPSPSVVSEK	Y
AGGIETIANEFSDR	Y				Y		Y										Y
AGGIETIANEYSDR	Y		Y	Y			Y	Y	Y	Y		Y				Y	Y	Y	Y
AGGILQEDITEACLILGVK			Y				Y						Y
AGGLATTGDKDILDIVPTEIHQK			Y			Y	Y											Y
AGGLSGATPGPPNLPGQTTIQVR																		Y
AGGPGISPLASK															Y
AGGPKPCSEEPSTPPPVAVGTGEPGGSMK									Y
AGGSASAMLQPLLDNQVGFK	Y	Y	Y		Y		Y	Y	Y				Y		Y	Y	Y	Y	Y
AGGSGSGSAMEEYSVSENSWSNFK				Y	Y									Y					Y
AGGSPASYHGSTSPR	Y
AGGTETPSANGEAGGGESAK										Y
AGGTGVPAFYTPTGYGTLVQEGGSPIR			Y															Y
AGGTVLSILDEMENVFVWEHLQTAEAQSR								Y	Y							Y
AGHASGAAMWPGADVK			Y
AGHLTSVHSPEEHK	Y
AGHMVPSDQGEMALK									Y
AGHPFMWNEHLGYVLTCPSNLGTGLR		Y		Y	Y										Y	Y
AGHQLQHDLFFDTLK			Y
AGHQSAAASNLSGLSLQEAQQILNVSK		Y			Y				Y	Y								Y
AGHWAGGPAPGQFYR				Y
AGHYAASVIIR					Y					Y
AGIATHFVDSEK		Y	Y		Y		Y	Y		Y									Y
AGIDGESIGNCPFSQR		Y						Y
AGIFQSAK		Y			Y										Y			Y
AGIGPPSDASNPVLMK															Y
AGIIQVLLEAVAIAAK																		Y
AGIISTVEVLK			Y
AGILPSHFPLPAAIAK	Y
AGIMASDCEPALNQAESR	Y
AGIPVFAWK	Y			Y						Y		Y		Y	Y			Y	Y
AGISEAQLTDAETSK																	Y
AGIYEILNQLGFPELESIEEQPLSR								Y										Y
AGIYYMNYDGFNTFSILK											Y
AGKEPGLQIWR				Y							Y				Y				Y
AGKFPSLLTHNENMVAK										Y
AGKPHLVLGLLWQIIK								Y
AGKPVICATQMLESMIK	Y	Y	Y	Y	Y				Y	Y				Y	Y	Y		Y	Y
AGLANLYGISGSVNVTGDEVK					Y								Y			Y
AGLAPLEVR										Y
AGLAPVPMIIFAK			Y
AGLEDSEEDVEEAEVEAEDKDH																	Y
AGLELEQEVVGLEDPR								Y
AGLELSPEMK	Y
AGLENEDVIIEVNGENVQEEPYDR			Y			Y	Y												Y
AGLEPFFDFIVSINGSR	Y		Y							Y								Y	Y
AGLEQGSDAGYLAESQK	Y	Y	Y		Y		Y	Y	Y	Y			Y			Y	Y	Y	Y
AGLEVLEQPLK					Y
AGLGTAESQNSGLGGQLSEVSGR															Y
AGLILFGNDDR	Y	Y								Y
AGLITNFNEPINQIATQIAVLIAK																		Y
AGLLALEFYTPEAANWR	Y													Y				Y	Y
AGLLEPEVFHLNPAR		Y	Y		Y		Y									Y		Y	Y
AGLLFIFNFHPSK		Y					Y												Y
AGLLGLLEEMR					Y										Y	Y
AGLLGLLEEMRDDK															Y
AGLLGLLEEMRDER															Y
AGLLGTLEEMR		Y		Y											Y	Y
AGLLGTLEEMRDEK															Y	Y
AGLLRPDYK											Y
AGLLSVVVDTLSSNTIPDILVIPVGISYDR							Y
AGLNCSTETMPIK	Y		Y					Y		Y								Y	Y
AGLNQNMDAITEELQAK								Y
AGLPCQDLEFVQFHPTGIYGAGCLITEGCR	Y	Y	Y		Y	Y	Y	Y	Y	Y			Y	Y	Y	Y		Y	Y
AGLPIDVR										Y
AGLQAFFQVR											Y								Y
AGLQEGDQVLAVNDVDFQDIEHSK						Y
AGLQFPVGR		Y		Y						Y					Y			Y	Y
AGLQSLETSGHLEDDFDMFALTR																		Y
AGLRPGDVILAIGEK		Y								Y
AGLSLQQAQEGWFALTGSELR																	Y
AGLSSGFVGCVR										Y
AGLTDQVSHHAR																		Y	Y
AGLTHIITMDLHQK	Y																	Y
AGLTMNDIDAFEFHEAFSGQILANFK		Y			Y	Y	Y		Y
AGLTTYSELGILK																		Y
AGLTVDPVIVEAFLASLSNR	Y
AGLTVNDIDIFEINEAFASQAVYCVEK							Y
AGLVAGHGFATLALAFYDFEDLPK							Y
AGLYGLPK		Y																	Y
AGMSTAQAQHFLEK		Y	Y		Y		Y	Y
AGNAPKDEIDSAVK			Y							Y
AGNEKEEGETADTVGCCSLR			Y
AGNFIGWLHMDGANLSVLLVEQALSK			Y				Y		Y	Y			Y	Y			Y
AGNFYVPAEPK		Y	Y	Y	Y			Y		Y						Y	Y	Y	Y
AGNILLNTEGHAK																		Y
AGNLGGGVVTIER	Y	Y	Y	Y	Y			Y		Y					Y	Y	Y	Y	Y
AGNLKPGDTIIEPTSGNTGIGLALAAAVK						Y	Y			Y
AGNNMLLVGVHGPR			Y																Y
AGNSLAASTAEETAGSAQSR			Y												Y	Y			Y
AGNTTPVPVNQTGTCAQLHPPPQGTLQVVR																		Y
AGNVVYGEPIAAGLGTDGR							Y
AGNYEEALQLYQHAVQYFLHVVK			Y															Y
AGPALGEGER																		Y
AGPAVPQEAIPLQK											Y
AGPAWMVR	Y
AGPAWMVTR	Y
AGPEVEWTEDLALDLGPQSR						Y
AGPIWDLR	Y									Y								Y
AGPLGGSSYEEEEEEEGGGGGER	Y
AGPMGLPEIR	Y
AGPNAAGGPATQPTAGGGSGSGSASGSASSGERPK	Y
AGPSDMELLFDVFLETVR			Y						Y									Y
AGPTSLPLGK	Y
AGPVQVLIVK	Y
AGPWTPEAAVEHPEAVR							Y		Y									Y
AGQAVDDFIEK	Y	Y	Y	Y	Y		Y	Y	Y			Y		Y		Y	Y	Y	Y
AGQENISVSK	Y
AGQENISVSKR	Y
AGQFTLGNMHR			Y
AGQGCEWMEGGPAFVFEPR							Y
AGQGGHSYLK													Y
AGQGIPAPPEASPTAVPEPSTPFPPVLASGMSHPPPTSR								Y										Y
AGQGVNYAAGQAEK																Y
AGQPLESDNVK	Y
AGQQGLSVAFDLATHR		Y	Y							Y									Y
AGQSLVECLEQALR			Y													Y
AGQTLVLLDTEGLEDVEK								Y									Y
AGQTQPNPGILPIQPALTPR	Y
AGQTTYNGVTDCFR					Y
AGQTTYSGVVDCFR					Y
AGQTVTVWAAGAGATHSPPSTLVWK													Y
AGQTVTVWAANAGVTASPPTDLIWK									Y				Y
AGQVFLEELGNHK	Y
AGQVVQIPVAEIVVGDIAQIK	Y
AGQVVTIWASGAGATHSPPTDLVWK													Y			Y
AGQYDGLVELATICALCNDSSLDFNETK		Y		Y												Y
AGSDGESIGNCPFSQR	Y	Y	Y		Y		Y	Y	Y	Y			Y			Y	Y	Y	Y
AGSELLESSAGDDASSLR	Y							Y					Y
AGSISTLDSLDFAR	Y
AGSLSSEDVDGSQENR																		Y
AGSMTVTVGETCALECK															Y
AGSNVMQTFTFYASEDK							Y
AGSNVMQTFTFYASEDKLENR							Y											Y
AGSPDQEGFFNLLTHVQGDR				Y
AGSREPVEDPQSGSSGK										Y
AGSSAQEPSSQTPLK	Y							Y										Y	Y
AGSSESIAAFIQR																		Y
AGSSPPSKPTEYVTAR															Y
AGSSSGSGVQGASAGGLAADASR																Y
AGSTFTIDVPISGRPAPK															Y
AGSVLVQAGPWVGYEQANCK				Y
AGSVLVQAGPWVGYEQANCKGEQFVFEK				Y
AGSVPSLAAGLFFGGLAGLGAYQLSQDPR		Y																	Y
AGTATVYYLALDVIESDCWVLSTK											Y
AGTEEEEEEEEQSR			Y			Y	Y	Y	Y				Y			Y			Y
AGTEEEEEEEEQSRR	Y	Y					Y		Y									Y
AGTEETILYSDIDLK																		Y
AGTFQAFEQFGQQLLAHGHYASPEIK	Y	Y	Y	Y	Y	Y	Y	Y	Y	Y			Y		Y	Y	Y	Y	Y
AGTGVDNVDLEAATR			Y							Y			Y	Y			Y	Y	Y
AGTGVDNVDLEAATRK										Y
AGTHILCIK		Y																	Y
AGTHVLPVTQGHK				Y
AGTITSTPNR	Y
AGTLDLSLSLPGK																	Y
AGTLIMALHDASDYLLESAK			Y				Y	Y	Y
AGTLSITEFADMLSGNAGGFR								Y		Y
AGTNMMMVGVHGPK															Y
AGTNVCLDATVFGKPMPTVSWK															Y
AGTPESTLSGNKPAK																		Y
AGTPESTLSGNKPAKDEALDLK																		Y
AGTPVCAMNGR											Y
AGTQELDDQIQANLPDEK		Y	Y		Y	Y		Y	Y			Y	Y		Y	Y	Y
AGTQIENIDEDFR	Y		Y				Y	Y	Y				Y				Y		Y
AGTQIENIEEDFR	Y		Y					Y	Y						Y	Y	Y	Y
AGTQIENIEEDFRDGLK									Y						Y		Y
AGTQIENIEEDFRNGLK									Y						Y		Y
AGTVCSGNGVCSNELK	Y
AGTYLPQSYLIHEHMVITDR			Y
AGVAPLQVK			Y							Y									Y
AGVDPLVPLR																		Y
AGVENGKPTHFTVHTK										Y
AGVGEHADVPGPVMVEEK															Y
AGVGPSCDDEVDLK	Y
AGVIFPVGR										Y
AGVISAPQSQAR	Y
AGVIYIYPDEAAANR															Y
AGVLADDHLIEVNGENVENASHEEVVEK			Y			Y	Y
AGVLAHLEEER	Y							Y	Y								Y	Y
AGVLLSEILHLLCR	Y																	Y
AGVLSQADYLNLVQCETLEDLK	Y		Y			Y	Y	Y					Y				Y	Y	Y
AGVMALANLLQIQR	Y									Y								Y
AGVMGPPGNR															Y
AGVNFSEFTGVWK	Y																	Y
AGVNTVTTLVENK	Y	Y	Y		Y		Y	Y	Y	Y						Y	Y	Y	Y
AGVNTVTTLVENKK	Y	Y	Y		Y		Y		Y	Y								Y	Y
AGVPEILIQEIYTLLTHQEIR																		Y
AGVPMEVMGLMLGEFVDDYTVR							Y		Y	Y							Y	Y
AGVQQPVYATIGSGIVNTAFTVVSLFVVER	Y
AGVSISVVHGNLSEEAANQMR							Y
AGVSVWVQAVEMDR			Y											Y
AGVSVYGIIR															Y				Y
AGVTCIILPAENR		Y			Y
AGVTTEEIDHAVHLACIAR			Y							Y
AGVVSPVDFLQHQSWGGIK																		Y
AGVWLIDFGK	Y
AGVYPEKDQAENEDGAQENTFSMDPQLER						Y	Y	Y					Y
AGWNLQVSK											Y
AGWSCLVTGAGGFVGQR																		Y
AGWSLEDVDLFEINEAFAAVSAAIAK	Y	Y	Y			Y	Y		Y					Y		Y		Y	Y
AGWTIVTPPTPVIPDDHPLWMSSK						Y				Y
AGYAGEDCPK	Y									Y								Y
AGYLMSVETSEGFLSEIGSQALAAGSYMPPSTVLQQIDSVADADVVK		Y			Y	Y				Y					Y
AGYPQYVSEILEK		Y			Y
AGYQSTLTR															Y	Y			Y
AGYSQGATQYTQAQQAR	Y																	Y
AGYTDQVVIGMDVAASEFYR	Y	Y	Y	Y	Y		Y	Y	Y				Y	Y	Y	Y	Y	Y	Y
AGYVGLVTVPVATLAGR	Y
AHAAVWNAQEAQADFAK								Y
AHADEFPLTTDSSEK		Y					Y												Y
AHAFVVQQR															Y
AHAGQVTCVAASPHK	Y									Y								Y
AHAVAQVDAWQQLQTFFHK		Y			Y			Y						Y
AHCIQQMTSK	Y
AHCLSEVEHDTMPADLPAIAADFVEDQEVCK	Y	Y	Y	Y	Y	Y	Y	Y	Y	Y	Y	Y	Y	Y	Y	Y	Y	Y	Y
AHCQTSGWSLTEQDPYNNIVR		Y					Y
AHDECIPEIPLYK									Y
AHDGAEVCSAIFSK																		Y
AHDGGIYAISWSPDSTHLLSASGDK	Y	Y	Y	Y	Y	Y		Y					Y	Y		Y	Y		Y
AHDIGLLK																		Y
AHDQNLANLALQALR															Y
AHEGEIGDLTLGPDGK										Y
AHEHIFGMVLMNDWSAR							Y												Y
AHEILPELVCCSAK	Y		Y					Y	Y									Y
AHEPTYFTVDCTEAGQGDVSIGIK								Y
AHFAIMFVGVNMTFFPQHFLGLSGMPR						Y
AHFFTQGSAHSDTTSDPACHAANR		Y	Y															Y
AHFGLPSVETEEVEGRPPIGVK													Y
AHFNLDESGVLSLDR			Y											Y				Y
AHFNLDESGVLSLDRVESVFETLVEDSPEEESTLTK	Y	Y	Y			Y	Y	Y	Y	Y			Y	Y			Y	Y
AHFSISNSAEDPFIAIHADSK										Y
AHFSISNSAEDPFIAIHADSKL										Y
AHFSISNSAEDPFIAIHAESK													Y
AHFSPANIVIDSSASR														Y
AHFSVMGDILSSAIR		Y			Y						Y	Y				Y		Y	Y
AHGALTEAYK																		Y
AHGFTFTR	Y	Y			Y					Y									Y
AHGGTNINNAVLLAVELLDR			Y		Y		Y	Y	Y		Y					Y	Y	Y	Y
AHGGYSVFAGVGER	Y	Y		Y	Y					Y					Y	Y		Y	Y
AHGHFLFVVGEDDKNLNSK							Y
AHGPGLEGGLVGKPAEFTIDTK						Y	Y	Y					Y
AHGQDLGTAGSCLR										Y
AHGVVVEDITVEQAFR							Y
AHHSSQEMSSEYR	Y	Y					Y											Y
AHIAQLCEK	Y			Y
AHILSAEFGK												Y
AHIMPAEFSSCPLNSDEAVNK		Y				Y	Y		Y	Y			Y					Y	Y
AHINIQDSIHLTPVLTSSILNQIAGR	Y
AHIVFDFHQAADGIQEQQR									Y								Y
AHLGIVSQEPILFDCSIAENIAYGDNSR									Y
AHLILFK																		Y
AHLLADMAHISGLVAAK														Y
AHLLAQVIENLECDPK	Y		Y				Y	Y	Y							Y	Y	Y
AHLLDNTER	Y
AHLMEIQVNGGTVAEK		Y	Y	Y			Y		Y	Y							Y	Y	Y
AHLNDLENIVPFLGIGLLYSLSGPDLSTALMHFR		Y					Y	Y	Y									Y	Y
AHLSICFPDYDGPNTYEDAGNYIK				Y
AHLVFDFHQAVDGLQEVQR		Y			Y				Y						Y	Y
AHMGMFTELAILYSK	Y																	Y
AHMVTLDYTVQVPGTGR							Y			Y
AHNLQDGQLSDTGDLGEDIASN	Y
AHPDVLTIMLQLFDEGR																		Y
AHPLFTFLR										Y		Y							Y
AHPNLPILIR					Y
AHPVFYQGTYSQALNDAK																		Y
AHQANQLYPFAISLIESVR	Y
AHQDAQRHVAAGTQQPYTDGVR													Y
AHQLSVTSQVQELQNLLR										Y					Y
AHQLVMEGYK																		Y
AHQLVMEGYNWCHDR	Y			Y	Y										Y			Y	Y
AHQNTLEVYPPFLFFLTVGGVYHPR	Y				Y	Y													Y
AHQVTDESLESTRR										Y
AHQVVEDGYEFFAK	Y	Y	Y	Y	Y			Y	Y							Y	Y	Y	Y
AHSIQIMK										Y
AHSPILNTEGTVIGTVTSGCPSPSLK			Y			Y							Y
AHSPILNTEGTVIGTVTSGCPSPSLKK						Y	Y
AHSSGGAACEATGPEPVATCEPVVK	Y
AHSSMVGVNLPQK	Y	Y	Y	Y	Y		Y	Y	Y	Y				Y	Y	Y			Y
AHSSTVGVNLPQK			Y															Y
AHSVNGITEEANPTIYSGK		Y							Y									Y	Y
AHSYQVWTALLDWLKPNSQLGIQTVK											Y
AHTASTGLWGLVNNAGLNIVVADVELSPVATFR						Y
AHTDFFEAFK	Y	Y																Y
AHTESCSCSLQQSPHADNTTPGAPAR								Y
AHTMTDDVTFWK	Y																	Y
AHTSTTQLQEELEK			Y															Y
AHVAPCFDASK			Y					Y		Y								Y	Y
AHVEAPIAGSMILAAILLK		Y	Y		Y		Y											Y	Y
AHVIGTPCSK	Y
AHVIVMAATNRPNSIDPALR	Y	Y		Y					Y	Y		Y						Y
AHVIVMAATNRPNSIDPALRR										Y
AHVLAASVEQATENFLEK								Y	Y								Y
AHVLAASVEQATQNFLEK	Y		Y					Y	Y								Y
AHVSFKPTVAQQR											Y								Y
AHVTLGCAADVQPVQTGLDLLDILQQVK	Y																Y
AHWVDAVQK																		Y
AHYGGFTVQNEASK										Y	Y							Y	Y
AIAAPQAGANTK	Y
AIADYLR	Y									Y				Y				Y	Y
AIAEELAPER							Y											Y
AIAELGIYPAVDPLDSTSR	Y	Y	Y	Y	Y		Y	Y	Y	Y			Y	Y	Y	Y	Y	Y	Y
AIAEQFSVPQK			Y
AIAFQDCPVDLFFVLDTSESVALR			Y
AIAFTQYPQYSCSTTGSSLNAIYR					Y
AIAGIINQPYYNYQAGPDAALGR	Y	Y	Y				Y	Y	Y	Y			Y	Y				Y	Y
AIAGTGANVIVTGGK	Y	Y	Y	Y	Y		Y	Y	Y								Y	Y
AIAHYEQSADYYK	Y
AIAHYEQSADYYKGEESNSSANK	Y					Y							Y					Y
AIAIPVDLDSQVNNLFLK	Y
AIALLEQFASMTGIPEDIIPVAVEK						Y	Y												Y
AIANECQANFISIK	Y	Y	Y	Y				Y	Y	Y		Y				Y	Y	Y	Y
AIAQSQSVQESMESLLQSIR								Y
AIASASASGPCIHQQPPGQPPPPQLSSR			Y										Y
AIASATEGGSVPQIR		Y	Y		Y		Y			Y									Y
AIATLMSDEVFHDIAYK	Y
AIAVLTSGGDAQGMNAAVR	Y	Y		Y	Y			Y							Y	Y		Y
AIAVTVQEMVTK								Y									Y		Y
AICTEAGLMALR										Y
AIDAALAAR		Y	Y		Y		Y			Y						Y		Y	Y
AIDAFNAALTVRPEDYSLWNR	Y																	Y
AIDEPSFSVAYANMCR																		Y
AIDFVDVTESNAR																	Y
AIDILDR	Y							Y											Y
AIDIYEQVGTSAMDSPLLK	Y
AIDLEIK								Y	Y								Y		Y
AIDLFTDAIK	Y	Y	Y	Y	Y			Y	Y	Y						Y	Y	Y	Y
AIDLLYWR	Y
AIDSLSIEK							Y			Y
AIDTWIESISELHR																		Y
AIDVEQGQTR		Y	Y				Y												Y
AIEAAENGDFSEVR	Y
AIECSYTSADGLK									Y
AIEDEGGNPDEIEVTSECNK			Y					Y	Y				Y					Y
AIEDEGGNPDEIEVTSECNKK						Y		Y	Y									Y
AIEDMTEEAFQK												Y				Y
AIEEAPSVHHVNPSCKD					Y	Y
AIEEGVNHMWTVSAFQQHPR																		Y
AIEENNNFSK	Y			Y	Y			Y	Y					Y		Y	Y	Y
AIEEQHAALLR												Y
AIEFLNNPPEEAPR																		Y
AIEGSSPADNR																		Y
AIEINPDSAQPYK	Y	Y		Y	Y		Y	Y	Y	Y						Y	Y	Y	Y
AIEISGSHGWVDMLIDIAR																		Y
AIEIYEQVGANTMDNPLLK	Y
AIEIYTDMGR	Y
AIELLEK	Y
AIELNPANAVYFCNR	Y																	Y
AIELYDDKEK																		Y
AIEMELR	Y
AIEMFHFR		Y
AIEMLGGELGSK	Y	Y	Y		Y		Y	Y	Y	Y				Y	Y	Y		Y	Y
AIENIDTLTNLESLFLGK	Y	Y	Y		Y		Y	Y	Y	Y			Y			Y	Y	Y	Y
AIENQIR	Y								Y	Y						Y
AIEPNEYK	Y		Y													Y		Y
AIEQADLLQEEDESPR	Y	Y				Y	Y	Y					Y
AIEQSIEQEEGLNR	Y
AIESGDTDLVFTVLLHLK	Y
AIESQCYVIAAAQCGR	Y	Y	Y		Y		Y	Y											Y
AIETLVGLLTDQPEEVLVNVVGALGECCQEYENR																		Y
AIFASGSPFDPVTLPDGR	Y	Y	Y	Y	Y		Y	Y	Y							Y		Y	Y
AIFDLEGWQVSHAFQITPSVAK							Y
AIFLADGK																Y			Y
AIFLADGNVFTTGFSR	Y													Y		Y		Y	Y
AIFLFVDK	Y
AIFQAIAAK	Y	Y										Y		Y		Y		Y	Y
AIFQTIQNR										Y
AIFSHAAGDNSTLLSFK	Y
AIFTGHSAVVEDVAWHLLHESLFGSVADDQK	Y		Y			Y		Y	Y				Y			Y	Y	Y	Y
AIFTGYYGK	Y
AIGAFAAADSFDHK		Y													Y	Y
AIGAFAAADSFDHKK		Y													Y	Y
AIGAVPLIQGEYMIPCEK	Y	Y	Y		Y		Y	Y	Y	Y			Y	Y		Y	Y	Y	Y
AIGDHFYK																		Y
AIGGELASIK																		Y
AIGGIILTASHNPGGPNGDFGIK	Y	Y	Y	Y	Y		Y	Y					Y	Y		Y	Y	Y	Y
AIGHVIEEGGVK	Y
AIGIGAYLVR		Y
AIGLPEDLIQK							Y
AIGNIELGIR	Y
AIGNIVTGTDEQTQK																		Y
AIGPHDVLATLLNNLK			Y														Y	Y
AIGSASEGAQSSLQEVYHK	Y	Y	Y		Y		Y	Y	Y	Y		Y	Y		Y	Y	Y	Y	Y
AIGTDEDLAHSSIR		Y			Y					Y								Y	Y
AIGTEPDSDVLSEIMHSFAK	Y		Y	Y					Y				Y					Y
AIGVKPPR	Y	Y	Y		Y					Y								Y
AIGVLTSGGDAQGMNAAVR	Y	Y	Y	Y	Y		Y	Y								Y		Y	Y
AIGVTFPQDK																			Y
AIGVTFPQDKR		Y																	Y
AIHMALDCCGIAGPLEQFISDTCPK	Y		Y			Y		Y					Y			Y	Y
AIHQHLLPPVQQSLNTLR			Y
AIHSWLTR	Y																	Y	Y
AIHVHEFGDLSQGCDSTGPHYNPMEVPHPQHPGDFGNFVVR								Y
AIIDGTESVSR	Y
AIIDMYTEGVADLEIMILYYPHMPPEEK							Y	Y										Y
AIIDNTESYSLLIVDK															Y
AIIEEMLGVLEQAEGDISCCR			Y
AIIEEYLHLNDMK			Y															Y
AIIGLYNYAHEMTHGASDR	Y
AIIGVLLNLTNDNEWGSTK																		Y
AIIIFVPVPQLK	Y	Y	Y	Y	Y		Y	Y	Y	Y					Y	Y	Y	Y	Y
AIIKPQYVDQIPK	Y																	Y	Y
AIILNTPHNPLGK		Y			Y		Y
AIISCSFSK											Y
AIISELVSISELAQPLESGTHFPLFLLCLQQLAK																		Y
AIIVEFAQQGLNAALFYENKDPR							Y	Y	Y								Y	Y
AIIVNGDQDPYTVFEYIESGIINPLPR																		Y
AILAELTGR		Y			Y
AILCLLLGGVER																		Y
AILDDLLK		Y	Y		Y										Y	Y			Y
AILEDLLTDIPVHYDFLFSDSHAEVISGK			Y
AILENYISALNTLWHPECFVCR								Y		Y					Y
AILFLPLPVSSD	Y
AILGSVER	Y									Y
AILITGCDSGFGFSLAK					Y
AILNPLCQVDYR										Y
AILNYIASK										Y				Y				Y	Y
AILPFDLQIIDEK							Y
AILPFFPK											Y			Y				Y
AILQATMR										Y
AILQQLGLNSTCDDSILVK	Y		Y		Y				Y									Y
AILQVVAR	Y
AILSHLVK	Y
AILSYLAAK				Y
AILTTIGVLEEPLGNAR	Y
AILVDLEPGTMDSVR	Y	Y	Y	Y				Y	Y	Y					Y	Y	Y	Y	Y
AILVVFANK			Y															Y	Y
AIMNLDVEQYR		Y
AIMTYVSCFYHAFAGAEQAETAANR															Y
AIMTYVSSFYHAFSGAQK										Y
AINEAYKEDYHK			Y							Y					Y				Y
AINFNFGYAK														Y
AINGPTSASGDEIPK															Y
AINIAGETSSHAFLLVQAK															Y
AINPENGFFGVAPGTSVK		Y					Y												Y
AINPINTFTK	Y							Y										Y
AINQGGLTSVAVR	Y	Y	Y	Y	Y		Y		Y	Y						Y		Y	Y
AINQIAAALFTIHK	Y		Y					Y
AINQQTGAFVEISR	Y							Y									Y		Y
AINVFISANR	Y
AINVLGEASVDCR															Y
AINVLLEGNPDTHSWEMVGK			Y
AINWPEDIVFPALDILR																		Y
AINYLISGYQR		Y			Y					Y	Y	Y				Y		Y	Y
AIPAGCGDEEEEEEESILDTVLK	Y
AIPDLTAPVAAVQAAVSNLVR	Y	Y	Y		Y		Y	Y	Y	Y			Y	Y	Y	Y	Y	Y	Y
AIPEAPVGR	Y
AIPFENLNIHCGESMELSLEAIFDQIVR							Y
AIPGEAGDAAILPSLSQEGQEK		Y				Y	Y
AIPNNQVLGK										Y
AIPPGCGDEPEEEDESILDTVIK	Y
AIPQEKPIFLSVEDTSFQWVDSLK	Y	Y					Y						Y			Y			Y
AIPTVSSAVER			Y
AIPVSREEKPSSAPSS				Y
AIQAELLK	Y																	Y
AIQDAGCQVLK			Y				Y	Y						Y		Y			Y
AIQDDCQVITAR	Y
AIQDEIR	Y								Y	Y						Y	Y
AIQDYLSTQLLLDSDFLK																	Y
AIQEALAK										Y
AIQEFQTLFVDSK	Y
AIQFYLEFKPLLLNDLLMVLSPR	Y												Y					Y
AIQGATSHHLGQNFSK		Y			Y		Y	Y	Y	Y				Y				Y	Y
AIQGWLK																		Y
AIQIDTWLQVIPQLIAR	Y
AIQIMYQNLQQDGLENVHLEQVR			Y				Y		Y
AIQINPAFADAHSNLASIHK	Y
AIQLEYSEAR	Y	Y																Y	Y
AIQLSGTEQLEALK	Y	Y	Y					Y		Y								Y
AIQSLTDTCSDDLSVVTDCMEHALTACHPR							Y
AIQVYYNPDQPPKPGMIDSATQK		Y			Y	Y	Y	Y	Y	Y	Y	Y					Y
AIQYGASAHDWMFR		Y																	Y
AISCHFGSSDCQCIDVSGTSQENIAR						Y	Y
AISCMGQIICNLGDNLGPDLSNTLQIFLER	Y
AISDELDHALNDMTSI															Y
AISEDSGCDSVTDTEPEDER							Y
AISEELDHALNDMTSI					Y										Y
AISESGVAFIPGMFTK		Y					Y												Y
AISESGVALTAGLVK							Y
AISESGVSLTAALITTDVKPIAGLVATLSGCK		Y	Y	Y	Y	Y	Y	Y	Y	Y			Y	Y	Y	Y		Y	Y
AISESGVVINTNVGK		Y	Y		Y		Y	Y	Y	Y	Y		Y			Y	Y	Y	Y
AISESGVVINTNVGKK							Y	Y	Y		Y				Y	Y		Y	Y
AISFFDTDSDNHLAQPLVK																		Y
AISFVGSNQAGEYIFER	Y	Y	Y		Y		Y	Y		Y				Y	Y	Y		Y	Y
AISGPLPAPASPR	Y		Y															Y
AISHEHSPSDLEAHFVPLVK	Y	Y	Y		Y	Y	Y	Y	Y				Y				Y	Y	Y
AISPTSATSSGR	Y
AISQGVESVKK					Y
AISQSGMALSPWAIQK										Y
AISQSGVVISK							Y
AISQTPGCVLLDVDAGPSTNR							Y
AISSASSPQSPGDALR																		Y
AISSQHLTLR												Y
AITAATLQFAEGK												Y
AITAIFGQLLEFVTEGSHFVEATYR					Y
AITDAAMMAEELK															Y	Y
AITDAAMMAEELKK					Y										Y	Y
AITDGQAGFGNDTLSK									Y	Y
AITGASLADIMAK	Y	Y	Y	Y	Y		Y	Y		Y							Y	Y	Y
AITGIQAFTVGK					Y		Y
AITHLNNNFMFGQK										Y								Y
AITHYEEQMNQK								Y
AITIAGIPQSIIECVK	Y	Y	Y				Y	Y	Y	Y							Y	Y
AITIAGVPQSVTECVK	Y	Y	Y		Y		Y	Y	Y	Y			Y			Y	Y	Y
AITIASAVNCPLYVVHVMSK							Y
AITKDENEWK										Y
AITLVGSTFQNSK					Y
AITMGQLYGCFDAVSHEWTDGVLANAFR																		Y
AITQELPSLLGSIGLGK		Y		Y	Y										Y	Y
AITSAYYR																			Y
AITSGGITYQDQPWHAECFVCVTCSK						Y		Y						Y	Y
AITTSLTTK										Y									Y
AITVASQTNCPLYVTK	Y	Y	Y	Y	Y			Y	Y							Y	Y	Y	Y
AITVDPIR																			Y
AITVFSPDGHLFQVEYAQEAVK	Y	Y	Y	Y	Y		Y	Y		Y		Y				Y	Y	Y	Y
AITVFSPDGHLFQVEYAQEAVKK	Y		Y		Y	Y	Y		Y				Y				Y	Y	Y
AITVSPVPFFNK	Y
AITYLNTGYQR				Y
AIVAGDEVAQEVDAVAPDCSFLK						Y
AIVAGDQNVEYK		Y	Y	Y				Y		Y				Y	Y	Y		Y	Y
AIVAIENPADVSVISSR	Y	Y	Y	Y	Y		Y	Y	Y	Y						Y	Y	Y	Y
AIVAKEYPLK																Y
AIVDALPPPCESACSLPTDVDK							Y			Y				Y
AIVDALPPPCESACSLPTDVDKWFHQQK		Y	Y			Y	Y						Y	Y		Y	Y	Y	Y
AIVDCGFEHPSEVQHECIPQAILGMDVLCQAK	Y		Y			Y	Y	Y	Y				Y				Y	Y
AIVDCIISIIEENSESK	Y		Y				Y	Y	Y	Y			Y				Y	Y
AIVDCIISIVEENPESK	Y							Y					Y				Y	Y
AIVEDHSLVAEEK	Y																	Y
AIVGNNDLLWEDYEEK																	Y	Y
AIVHAVGQELQVTGPFNLQLIAK			Y
AIVICGANDNFCAGADIHGFK							Y
AIVICPTDEDLK																Y		Y
AIVICPTDEDLKDR									Y								Y
AIVNNAFK		Y
AIVNSCIEHYHDNCLPTIFVYK																		Y
AIVNTYMSLAACVITAYALSSLVER												Y
AIVPGIVQNSPDCK			Y															Y
AIVPILLDANVSTYDK	Y
AIVPILLDANVSTYDKIR	Y
AIVQEATR		Y			Y					Y				Y
AIVTLAGYNATTQEILRPSELLAGVK																	Y
AIVTTASLVPEVESVASECPDLK						Y	Y
AIVVHGSELK																		Y
AIVVTDGER		Y		Y												Y		Y	Y
AIVWGMQTR		Y																	Y
AIWAALQTQASSSAK										Y							Y	Y
AIWNVINWENVTER	Y	Y	Y	Y	Y			Y		Y				Y		Y	Y	Y	Y
AIWSAPELAYEEHR					Y
AIYDIERPDLITYEPFYTSGYEDK																			Y
AIYDTPCIQAESDKWQQALK	Y		Y		Y		Y											Y
AIYEAVLR																Y			Y
AIYHTLNLCNIDVTQK	Y
AIYNNMK	Y	Y			Y										Y
AIYNSGQDHVQNEENYAQVLDK	Y
AIYQATYR																		Y
AKADAADQAALAAR															Y
AKADAECYTALK																		Y
AKAEPAAPQAPAK															Y
AKCELSSSVQTDINLPYLTMDASGPK		Y			Y
AKDDDDSDIPTAQR					Y			Y											Y
AKDEQSAVSMLK	Y	Y	Y					Y		Y
AKDLEEELER										Y
[truncated: 52,702 more rows]

## Sheet: Supplementary Data 3
Accession	Brain	Brown Adipose	Epididymis	Eye+Lens	Heart	Kidney	Liver (All Lobes)	Lung	Ovary	Pancreas	Plasma	Red Blood Cells	Salivary Gland	Seminal Vesicle	Skeletal Muscle	Skin	Spleen	Testis	White Adipose
A0JNU3		Y					Y
A1EGX6			Y															Y
A2A432	Y						Y	Y	Y									Y
A2A5R2	Y		Y										Y					Y
A2A6C4																		Y
A2A7S8													Y
A2A863										Y						Y
A2A8L1									Y
A2A8Z1																		Y
A2A9I7																		Y
A2A9R3																		Y
A2AAJ9		Y			Y										Y	Y
A2ABU4															Y
A2ADY9						Y	Y	Y	Y				Y
A2AFS3																		Y
A2AG50	Y
A2AGL3					Y
A2AGT5	Y							Y										Y
A2AJB7			Y
A2AJI0	Y							Y
A2AJL3						Y	Y
A2AKK5						Y
A2AKQ8																		Y
A2AKX3																		Y
A2ALS5	Y									Y			Y
A2ALU4	Y
A2AMM0					Y
A2AMT1				Y
A2AN08	Y		Y			Y		Y	Y				Y					Y
A2AP18	Y
A2APT9		Y
A2APX8	Y
A2AQ07	Y							Y									Y
A2AR02																		Y
A2ARV4						Y
A2AS89							Y
A2ASQ1						Y		Y
A2ASS6		Y			Y										Y	Y
A2ATU0						Y	Y
A2AU72																		Y
A2AUC9					Y										Y	Y
A2AWA9	Y																	Y
A2BDX3																		Y
A2BH40			Y						Y
A2BIM8		Y	Y			Y		Y		Y	Y			Y	Y	Y			Y
A2RT62	Y
A2RTF1																		Y
A3KG59					Y
A3KGB4			Y										Y
A3KGV1			Y															Y
A3KMP2		Y	Y		Y	Y	Y	Y	Y	Y			Y	Y		Y	Y	Y	Y
A6H584			Y
A6H5Y3																		Y
A6H5Z3	Y
A6H630																		Y
A6H6A9	Y
A6X8Z5								Y
A6X935			Y		Y	Y	Y	Y	Y		Y					Y		Y	Y
B0F2B4	Y
B0V2N1	Y
B1AR13		Y
B1AXV0	Y
B1AY13																		Y
B1AZP2	Y
B2RQC6			Y						Y				Y				Y	Y
B2RR83																		Y
B2RSH2	Y		Y			Y													Y
B2RUJ5	Y
B2RUR8								Y
B2RXC1	Y
B2RXR6								Y
B2RXS4							Y
B2RY50																		Y
B2RY56									Y
B5X0G2							Y
B8JK39									Y
B9EJ86	Y
B9EJA2	Y
B9EJR8																		Y
B9EKI3			Y
B9EKR1	Y
C0HK80			Y
C0HKE6	Y	Y	Y	Y	Y			Y	Y				Y		Y	Y	Y	Y	Y
C0HKG6			Y			Y										Y
D0QMC3									Y								Y
D3YVF0	Y							Y
D3YXK2								Y	Y	Y			Y					Y
D3YYU8									Y
D3YZP9			Y
D3YZU1	Y
D3Z6P0										Y
D3Z6Q9	Y							Y									Y	Y
D3Z7P3	Y		Y		Y	Y			Y									Y
E9PUL5	Y
E9PV24		Y			Y	Y	Y		Y	Y	Y	Y			Y	Y	Y	Y	Y
E9PVA8	Y		Y			Y	Y	Y	Y	Y			Y				Y	Y
E9PXT9																		Y
E9PY46																		Y
E9PZQ0		Y			Y											Y
E9Q0C6																		Y
E9Q394								Y
E9Q3E1													Y						Y
E9Q3L2	Y								Y
E9Q401	Y				Y
E9Q414							Y				Y
E9Q4Z2		Y					Y						Y
E9Q555									Y									Y
E9Q557										Y			Y
E9Q5C9									Y	Y								Y
E9Q649			Y
E9Q6P5	Y
E9Q735																		Y
E9Q7F5			Y
E9Q7G0		Y	Y			Y	Y	Y	Y	Y			Y				Y	Y
E9Q9K5					Y										Y
F2Z472														Y
F6SEU4	Y
F6ZDS4									Y	Y			Y				Y	Y
F8VPU2	Y								Y
F8VQ03																		Y
G3X982							Y	Y
G3X9C2						Y
G3X9K3	Y		Y						Y				Y
G5E829	Y		Y			Y
G5E870									Y									Y
G5E8A8																		Y
G5E8K5	Y		Y			Y				Y			Y
O08528		Y	Y		Y								Y			Y		Y	Y
O08529	Y	Y	Y		Y	Y	Y	Y	Y				Y			Y	Y	Y	Y
O08532	Y	Y							Y						Y	Y
O08539	Y	Y	Y					Y	Y	Y					Y	Y	Y		Y
O08547	Y	Y	Y			Y		Y	Y	Y			Y					Y	Y
O08553	Y	Y	Y	Y	Y	Y	Y	Y	Y	Y			Y		Y	Y	Y	Y	Y
O08573			Y				Y	Y						Y
O08576	Y
O08579	Y		Y
O08582																	Y
O08583	Y		Y					Y	Y	Y						Y	Y	Y
O08585	Y	Y	Y	Y					Y	Y						Y		Y	Y
O08599	Y			Y
O08600					Y		Y
O08601							Y
O08638		Y	Y		Y	Y		Y	Y	Y			Y		Y		Y	Y	Y
O08663		Y	Y			Y	Y	Y	Y	Y			Y	Y				Y
O08677		Y	Y		Y	Y	Y	Y	Y	Y	Y		Y		Y	Y	Y	Y	Y
O08691						Y
O08692								Y									Y
O08705							Y
O08709	Y	Y	Y	Y	Y	Y	Y	Y	Y	Y		Y	Y	Y	Y	Y	Y	Y	Y
O08715		Y			Y		Y
O08716			Y															Y
O08738									Y
O08739	Y	Y
O08749	Y	Y	Y	Y	Y	Y	Y	Y	Y	Y			Y	Y	Y	Y	Y	Y	Y
O08756	Y	Y	Y	Y	Y	Y	Y	Y	Y	Y			Y	Y	Y	Y	Y	Y	Y
O08759	Y		Y		Y				Y									Y
O08784																	Y
O08788	Y	Y	Y		Y	Y		Y	Y	Y			Y				Y	Y	Y
O08795	Y	Y	Y	Y		Y	Y	Y	Y	Y			Y			Y	Y	Y	Y
O08807			Y				Y	Y	Y	Y							Y	Y	Y
O08808			Y					Y		Y							Y
O08810			Y			Y		Y	Y	Y			Y				Y	Y
O08848	Y
O08911								Y
O08914	Y		Y				Y											Y
O08915	Y							Y	Y								Y
O08917	Y																		Y
O08919	Y
O08966						Y	Y
O08997	Y	Y	Y	Y				Y		Y				Y	Y	Y	Y	Y	Y
O09012							Y
O09035																		Y
O09043						Y		Y
O09046			Y															Y
O09061	Y	Y	Y	Y	Y		Y	Y	Y			Y	Y			Y	Y	Y	Y
O09106								Y	Y								Y	Y
O09107																		Y
O09111		Y			Y	Y	Y						Y
O09114			Y
O09117			Y			Y		Y					Y					Y
O09130																		Y
O09131	Y	Y		Y	Y		Y	Y	Y	Y			Y			Y	Y	Y	Y
O09159			Y										Y	Y
O09161					Y
O09164		Y						Y			Y					Y		Y	Y
O09165		Y		Y											Y	Y
O09167	Y	Y	Y				Y		Y	Y								Y
O09172	Y					Y	Y	Y				Y					Y	Y
O09173						Y	Y
O09174					Y	Y	Y
O35066	Y
O35074			Y					Y	Y
O35075	Y							Y
O35083	Y		Y			Y												Y
O35098	Y								Y									Y
O35114					Y		Y	Y	Y								Y	Y	Y
O35125																		Y
O35129		Y	Y		Y	Y	Y	Y	Y	Y			Y		Y	Y		Y	Y
O35136	Y
O35143					Y
O35166			Y							Y								Y
O35206										Y					Y				Y
O35215							Y			Y					Y				Y
O35218																		Y
O35226	Y	Y	Y		Y	Y	Y	Y	Y	Y			Y			Y	Y	Y	Y
O35227			Y
O35239	Y
O35250	Y		Y															Y
O35286	Y		Y					Y	Y				Y				Y	Y
O35292																Y
O35295	Y	Y	Y	Y	Y	Y	Y	Y	Y	Y			Y			Y	Y	Y	Y
O35309			Y				Y	Y									Y
O35326	Y									Y							Y	Y
O35343	Y		Y			Y		Y	Y	Y			Y				Y	Y
O35344	Y		Y				Y	Y	Y				Y				Y	Y
O35345	Y	Y							Y									Y
O35350		Y	Y		Y	Y		Y	Y			Y	Y	Y	Y	Y	Y		Y
O35367				Y
O35381	Y	Y	Y	Y	Y	Y	Y	Y	Y	Y			Y			Y	Y	Y	Y
O35382	Y							Y
O35386						Y	Y
O35403							Y
O35405	Y									Y							Y	Y
O35409						Y
O35423							Y
O35459		Y	Y		Y	Y	Y	Y	Y							Y		Y	Y
O35465	Y		Y				Y		Y									Y
O35469																		Y
O35486				Y
O35488						Y	Y
O35490						Y	Y	Y	Y					Y				Y
O35495	Y
O35526	Y
O35544	Y
O35551	Y																	Y
O35593	Y		Y				Y		Y	Y							Y	Y
O35594																		Y
O35609	Y
O35633	Y
O35638									Y
O35639	Y	Y	Y	Y	Y	Y		Y	Y	Y			Y	Y		Y	Y	Y	Y
O35640																Y
O35643	Y	Y	Y		Y	Y	Y	Y	Y	Y			Y			Y	Y	Y	Y
O35657			Y
O35658	Y	Y	Y		Y	Y	Y	Y	Y	Y			Y		Y	Y	Y	Y	Y
O35660			Y				Y											Y
O35678	Y	Y	Y				Y						Y						Y
O35682	Y
O35685	Y		Y		Y		Y	Y	Y	Y			Y				Y	Y	Y
O35691																		Y
O35723																		Y
O35728							Y
O35737	Y	Y	Y		Y		Y	Y	Y	Y			Y			Y	Y	Y	Y
O35744								Y									Y
O35841	Y		Y				Y	Y	Y	Y			Y				Y	Y
O35855		Y	Y		Y				Y	Y				Y		Y	Y	Y	Y
O35857	Y	Y	Y		Y	Y	Y		Y	Y								Y
O35864	Y		Y					Y	Y									Y
O35874	Y
O35887	Y	Y	Y	Y	Y	Y	Y	Y	Y	Y			Y		Y	Y	Y	Y	Y
O35927	Y
O35930											Y
O35943		Y			Y
O35945		Y	Y	Y			Y	Y		Y			Y			Y		Y	Y
O35954	Y
O35963	Y
O35969			Y	Y			Y		Y	Y								Y
O35972					Y
O35988													Y
O54692																		Y
O54724		Y	Y		Y			Y	Y	Y			Y		Y	Y		Y	Y
O54734			Y			Y	Y	Y	Y	Y			Y	Y			Y	Y	Y
O54749						Y	Y
O54754		Y					Y	Y											Y
O54774	Y							Y	Y				Y					Y
O54781	Y																	Y
O54782			Y															Y
O54818										Y
O54824																	Y
O54826																		Y
O54829	Y
O54833	Y								Y									Y
O54865	Y							Y
O54879			Y						Y
O54887																		Y
O54890								Y	Y
O54901	Y
O54931		Y			Y			Y	Y										Y
O54941								Y	Y	Y							Y
O54946	Y																	Y
O54950		Y			Y												Y
O54962										Y					Y
O54974																Y
O54983	Y			Y												Y
O54984	Y	Y	Y						Y									Y	Y
O54988	Y					Y		Y		Y								Y
O54990			Y			Y
O54991	Y
O54992								Y
O55013	Y	Y																Y	Y
O55017	Y
O55022	Y	Y	Y			Y	Y	Y	Y	Y			Y					Y	Y
O55023	Y	Y	Y	Y		Y	Y	Y	Y			Y				Y	Y	Y	Y
O55026			Y															Y	Y
O55028		Y			Y
O55029	Y		Y			Y	Y	Y	Y	Y			Y				Y	Y	Y
O55042	Y							Y				Y
O55057																		Y
O55060			Y			Y	Y											Y
O55071								Y
O55091	Y
O55098																	Y
O55100	Y
O55103								Y							Y	Y
O55106	Y								Y								Y
O55111			Y							Y			Y
O55125	Y					Y	Y		Y
O55126	Y	Y	Y		Y	Y							Y	Y	Y			Y	Y
O55128									Y									Y
O55131	Y	Y	Y		Y	Y	Y	Y	Y	Y			Y			Y	Y	Y	Y
O55135			Y			Y	Y	Y	Y	Y			Y			Y	Y	Y	Y
O55137			Y		Y	Y	Y	Y	Y				Y			Y
O55142		Y			Y		Y	Y		Y
O55143	Y	Y	Y		Y	Y	Y	Y	Y	Y			Y				Y	Y	Y
O55201									Y									Y
O55222		Y	Y		Y	Y		Y	Y									Y	Y
O55234	Y	Y	Y	Y	Y		Y	Y	Y	Y		Y				Y		Y	Y
O55239																			Y
O70133	Y		Y			Y	Y	Y	Y	Y			Y				Y	Y
O70152			Y						Y				Y
O70161	Y
O70165											Y
O70172	Y																Y
O70194	Y	Y	Y			Y	Y	Y	Y	Y			Y				Y	Y	Y
O70209		Y							Y					Y	Y	Y			Y
O70250	Y	Y	Y	Y	Y	Y		Y	Y					Y	Y	Y		Y	Y
O70251	Y	Y	Y		Y	Y	Y	Y	Y	Y			Y	Y	Y	Y	Y	Y	Y
O70252	Y		Y															Y
O70305										Y								Y
O70310	Y	Y	Y		Y		Y	Y	Y	Y			Y	Y				Y	Y
O70311	Y		Y						Y									Y
O70318	Y	Y	Y	Y		Y		Y	Y				Y			Y	Y	Y	Y
O70325	Y	Y	Y		Y	Y	Y	Y	Y			Y	Y					Y	Y
O70362											Y
O70370																	Y
O70373					Y										Y
O70400			Y		Y		Y	Y	Y	Y			Y	Y	Y	Y	Y	Y	Y
O70401																		Y
O70404													Y
O70423		Y	Y						Y				Y			Y			Y
O70433					Y	Y
O70435	Y	Y	Y	Y	Y		Y	Y	Y			Y				Y	Y	Y	Y
O70439	Y		Y			Y		Y		Y			Y				Y		Y
O70443	Y
O70451			Y															Y
O70456			Y	Y		Y		Y	Y	Y			Y			Y	Y	Y
O70468					Y
O70475						Y	Y	Y	Y							Y			Y
O70480									Y
O70492	Y		Y					Y		Y								Y	Y
O70493	Y		Y					Y	Y	Y									Y
O70503	Y	Y	Y				Y											Y	Y
O70548															Y
O70551																		Y
O70566	Y
O70570							Y						Y
O70571		Y			Y
O70572			Y
O70585										Y
O70589	Y								Y				Y
O70591	Y				Y					Y							Y	Y	Y
O70622		Y			Y
O88291																		Y
O88312			Y											Y
O88322										Y					Y				Y
O88338						Y
O88342	Y	Y	Y	Y	Y	Y	Y	Y	Y				Y	Y		Y	Y	Y	Y
O88343	Y					Y
O88346															Y
O88428						Y	Y
O88441		Y			Y		Y											Y
O88447	Y		Y					Y	Y										Y
O88448	Y		Y					Y	Y									Y
O88451							Y
O88456	Y	Y	Y		Y	Y	Y	Y	Y			Y	Y			Y	Y		Y
O88485	Y
O88487	Y	Y	Y		Y	Y	Y	Y	Y	Y			Y			Y	Y	Y	Y
O88492		Y			Y				Y						Y	Y			Y
O88512																	Y
O88531	Y		Y						Y	Y				Y			Y	Y	Y
O88532	Y																	Y
O88533						Y	Y
O88543	Y		Y					Y	Y	Y								Y
O88544	Y	Y	Y		Y		Y	Y	Y	Y			Y				Y	Y	Y
O88545	Y		Y					Y	Y									Y
O88569	Y	Y	Y	Y	Y		Y	Y	Y	Y			Y	Y	Y	Y	Y	Y	Y
O88587	Y	Y	Y		Y	Y	Y	Y	Y							Y			Y
O88622																		Y
O88643	Y
O88653									Y										Y
O88668																Y
O88685	Y	Y	Y		Y	Y	Y	Y	Y	Y		Y	Y		Y	Y	Y	Y	Y
O88696		Y	Y		Y	Y			Y	Y			Y	Y					Y
O88703	Y
O88712	Y		Y		Y	Y		Y	Y				Y				Y
O88735			Y							Y
O88736									Y
O88737	Y																Y
O88738																		Y
O88746	Y				Y					Y								Y	Y
O88783											Y
O88799																		Y
O88833							Y
O88844	Y	Y	Y	Y	Y	Y	Y	Y	Y	Y			Y	Y	Y	Y	Y	Y	Y
O88848																		Y
O88851	Y		Y			Y		Y	Y	Y				Y
O88856			Y
O88876						Y
O88935	Y
O88947											Y
O88951	Y
O88952	Y					Y		Y	Y	Y			Y
O88958						Y			Y								Y	Y	Y
O88967						Y
O88983			Y
O88986			Y			Y	Y			Y			Y			Y
O88987																		Y
O88990		Y													Y	Y
O89001													Y
O89017			Y			Y	Y	Y	Y							Y	Y	Y	Y
O89020		Y	Y		Y	Y		Y	Y		Y					Y		Y	Y
O89023	Y		Y														Y		Y
O89051			Y
O89053	Y		Y		Y	Y	Y	Y	Y							Y	Y		Y
O89079			Y				Y	Y	Y	Y			Y				Y	Y
O89086	Y	Y	Y					Y	Y	Y						Y	Y	Y	Y
O89094																Y
O89103								Y											Y
O89104		Y														Y
O89106						Y
O89110																	Y
O89112	Y																	Y	Y
O89116	Y
P00015			Y															Y
P00158						Y							Y
P00186							Y
P00329	Y	Y	Y	Y	Y	Y	Y	Y	Y	Y			Y	Y		Y		Y	Y
P00342			Y	Y										Y				Y
P00375							Y
P00397		Y			Y	Y												Y	Y
P00405	Y	Y			Y	Y	Y	Y		Y						Y		Y	Y
P00493	Y	Y	Y	Y	Y		Y	Y	Y	Y			Y	Y		Y	Y	Y	Y
P00683										Y
P00687										Y			Y
P00688										Y					Y
P00755													Y
P00756													Y
P00757													Y
P00920	Y	Y	Y	Y	Y	Y	Y	Y	Y	Y	Y	Y	Y	Y	Y	Y	Y	Y	Y
P01027		Y	Y		Y	Y	Y	Y	Y	Y	Y	Y	Y	Y	Y	Y	Y	Y	Y
P01029			Y		Y	Y	Y	Y	Y		Y					Y			Y
P01132													Y
P01325										Y
P01326										Y
P01592											Y
P01630											Y
P01631											Y
P01635											Y
P01638											Y
P01642											Y
P01644											Y
P01654											Y
P01659											Y
P01662											Y
P01664											Y
P01666											Y
P01670											Y
P01675											Y
P01724											Y
P01728											Y
P01746											Y
P01750											Y
P01751											Y
P01783											Y
P01786											Y
P01798											Y
P01801											Y
P01831	Y															Y
P01837		Y			Y	Y	Y	Y	Y		Y					Y	Y		Y
P01843											Y					Y			Y
P01844											Y
P01845											Y
P01864											Y					Y			Y
P01867		Y			Y	Y	Y	Y	Y		Y		Y			Y	Y		Y
P01869											Y					Y			Y
P01872		Y	Y		Y	Y	Y	Y	Y		Y	Y	Y			Y	Y	Y	Y
P01878											Y
P01887			Y				Y	Y			Y			Y		Y	Y		Y
P01898									Y		Y					Y			Y
P01899								Y								Y			Y
P01900																	Y
P01901			Y				Y	Y									Y	Y	Y
P01942	Y	Y	Y	Y	Y	Y	Y	Y	Y	Y	Y	Y	Y	Y	Y	Y	Y	Y	Y
P02088	Y	Y	Y	Y	Y	Y	Y	Y	Y	Y	Y	Y	Y	Y	Y	Y	Y	Y	Y
P02089												Y							Y
P02104	Y				Y
P02301			Y	Y			Y		Y	Y					Y	Y	Y	Y	Y
P02463										Y
P02468		Y	Y		Y			Y	Y	Y					Y	Y			Y
P02469		Y			Y			Y	Y	Y					Y	Y			Y
P02525				Y			Y
P02535														Y		Y			Y
P02798										Y
P02802										Y
P02816													Y
P03888		Y
P03911		Y	Y		Y		Y											Y	Y
P03921		Y			Y														Y
P03930					Y					Y
P03953		Y	Y		Y	Y		Y	Y		Y		Y			Y			Y
P03958													Y
P03987											Y					Y			Y
P04071													Y
P04104			Y				Y	Y	Y							Y			Y
P04117		Y	Y		Y	Y	Y	Y	Y	Y			Y	Y	Y	Y		Y	Y
P04186		Y	Y		Y	Y		Y	Y		Y					Y			Y
P04247	Y	Y		Y	Y	Y	Y	Y							Y	Y			Y
P04342				Y
P04344				Y
P04345				Y
P04370	Y															Y
P04441																	Y
P04444												Y
P04627	Y
P04919	Y				Y	Y	Y	Y	Y			Y					Y		Y
P04925	Y																		Y
P04939							Y				Y
P04940											Y
P05063	Y	Y	Y	Y	Y	Y			Y				Y			Y	Y	Y	Y
P05064	Y	Y	Y	Y	Y	Y	Y	Y	Y	Y		Y	Y	Y	Y	Y	Y	Y	Y
P05125					Y
P05132	Y	Y	Y		Y		Y	Y	Y				Y			Y	Y	Y	Y
P05201	Y	Y		Y	Y	Y	Y		Y	Y			Y	Y	Y	Y
P05202	Y	Y	Y	Y	Y	Y	Y	Y	Y	Y			Y	Y	Y	Y	Y	Y	Y
P05208										Y
P05213										Y		Y		Y	Y
P05214			Y											Y				Y
P05480								Y
P05784			Y			Y	Y	Y	Y	Y			Y
P05977		Y		Y					Y				Y		Y	Y
P06151	Y	Y	Y	Y	Y	Y	Y	Y	Y	Y		Y	Y	Y	Y	Y	Y	Y	Y
P06281						Y								Y
P06330											Y					Y			Y
P06537								Y		Y									Y
P06683											Y
P06684					Y			Y			Y								Y
P06728		Y	Y		Y	Y	Y	Y	Y	Y	Y	Y	Y			Y	Y	Y	Y
P06745	Y	Y	Y	Y	Y	Y	Y	Y	Y	Y		Y	Y	Y	Y	Y	Y	Y	Y
P06795						Y			Y
P06797			Y			Y	Y		Y					Y		Y		Y	Y
P06800																	Y
P06801	Y	Y	Y	Y	Y	Y	Y	Y	Y				Y	Y	Y	Y		Y	Y
P06802			Y
P06837	Y							Y					Y			Y			Y
P06869														Y
P06880	Y
P06909		Y	Y		Y	Y	Y	Y	Y		Y					Y		Y	Y
P07091				Y
P07146										Y
P07214								Y								Y		Y	Y
P07309									Y	Y	Y				Y	Y			Y
P07310		Y	Y	Y	Y	Y		Y					Y	Y	Y	Y			Y
P07356		Y	Y	Y	Y	Y		Y	Y	Y			Y	Y	Y	Y	Y	Y	Y
P07361											Y
P07628													Y
P07724	Y	Y	Y	Y	Y	Y	Y	Y	Y	Y	Y	Y	Y	Y	Y	Y	Y	Y	Y
P07742																	Y
P07743													Y
P07758		Y	Y		Y	Y		Y	Y		Y			Y	Y	Y	Y	Y	Y
P07759	Y	Y	Y	Y	Y	Y	Y	Y	Y	Y	Y	Y		Y	Y	Y	Y	Y	Y
P07901	Y	Y	Y	Y	Y	Y	Y	Y	Y	Y		Y	Y	Y		Y	Y	Y	Y
P07978																		Y
P08003	Y	Y	Y	Y		Y	Y	Y	Y	Y			Y	Y		Y	Y	Y	Y
P08030				Y										Y			Y	Y
P08032						Y		Y				Y					Y
P08071			Y					Y									Y
P08074			Y	Y	Y			Y	Y				Y			Y		Y	Y
P08103								Y
P08113	Y	Y	Y		Y	Y	Y	Y	Y	Y			Y	Y		Y	Y	Y	Y
P08121																Y
P08122										Y					Y
P08207			Y																Y
P08226	Y	Y	Y		Y	Y	Y	Y	Y	Y	Y					Y		Y	Y
P08228	Y	Y	Y	Y	Y	Y	Y	Y	Y	Y		Y	Y	Y	Y	Y	Y	Y	Y
P08249	Y	Y	Y	Y	Y	Y	Y	Y	Y	Y			Y	Y	Y	Y	Y	Y	Y
P08414	Y
P08551	Y														Y	Y
P08553	Y														Y	Y
P08556						Y												Y
P08607			Y								Y
P08752	Y	Y	Y		Y	Y	Y	Y	Y								Y	Y	Y
P08775									Y								Y	Y
P08905						Y		Y									Y
P09036										Y				Y					Y
P09041			Y											Y				Y
P09055		Y	Y		Y	Y		Y	Y				Y				Y	Y	Y
P09103	Y	Y	Y	Y	Y	Y	Y	Y	Y	Y			Y	Y	Y	Y	Y	Y	Y
P09242			Y			Y												Y
P09405	Y	Y	Y	Y	Y	Y	Y	Y	Y	Y			Y			Y	Y	Y	Y
P09411	Y	Y	Y	Y	Y	Y	Y	Y	Y	Y		Y	Y	Y	Y	Y	Y	Y	Y
P09470			Y			Y		Y			Y			Y		Y		Y
P09528		Y								Y									Y
P09541					Y			Y							Y			Y
P09542					Y										Y	Y
P09581											Y
P09602										Y
P09671	Y	Y	Y	Y	Y	Y	Y	Y	Y	Y			Y	Y	Y	Y	Y	Y	Y
P09803			Y			Y		Y		Y			Y	Y		Y
P09813					Y			Y	Y		Y					Y
P0C027	Y
P0C0A3	Y
P0C0S6	Y								Y	Y							Y	Y	Y
P0C605								Y
P0C7L0	Y
P0DN34		Y			Y
P0DOV1																Y	Y		Y
P0DOV2								Y								Y			Y
P0DP27	Y	Y	Y	Y	Y	Y	Y	Y	Y	Y		Y	Y	Y	Y	Y	Y	Y	Y
P10107		Y	Y	Y	Y	Y	Y	Y	Y	Y			Y	Y		Y	Y		Y
P10126	Y	Y	Y	Y	Y	Y	Y	Y	Y	Y		Y	Y	Y	Y	Y	Y	Y	Y
P10493		Y			Y	Y			Y	Y			Y		Y	Y			Y
P10518	Y	Y	Y	Y	Y	Y	Y	Y	Y	Y		Y	Y			Y	Y	Y	Y
P10605	Y	Y	Y	Y	Y	Y	Y	Y	Y	Y	Y		Y	Y	Y	Y	Y	Y	Y
P10630	Y	Y	Y		Y	Y	Y	Y	Y	Y			Y		Y		Y	Y	Y
P10637	Y				Y			Y							Y
P10639	Y	Y	Y	Y	Y	Y	Y	Y	Y	Y		Y	Y	Y	Y	Y	Y	Y	Y
P10648						Y	Y							Y				Y
P10649	Y	Y	Y	Y	Y		Y	Y	Y	Y			Y	Y	Y	Y	Y	Y	Y
P10711	Y		Y			Y		Y	Y	Y						Y	Y	Y	Y
P10761									Y
P10833					Y			Y	Y										Y
P10852	Y		Y			Y			Y	Y			Y	Y		Y		Y	Y
P10853	Y	Y	Y	Y			Y		Y	Y					Y	Y	Y	Y	Y
P10922		Y	Y	Y						Y
P11031	Y							Y	Y								Y	Y	Y
P11087			Y							Y					Y	Y
P11088																Y
P11103		Y						Y	Y	Y							Y	Y
P11152		Y			Y														Y
P11276							Y		Y		Y				Y				Y
P11352		Y	Y			Y	Y	Y	Y	Y		Y	Y			Y	Y	Y	Y
P11404	Y	Y		Y	Y	Y		Y	Y					Y	Y	Y		Y	Y
P11438		Y	Y					Y	Y	Y						Y		Y	Y
P11440									Y									Y
P11499	Y	Y	Y	Y	Y	Y	Y	Y	Y	Y			Y	Y	Y	Y	Y	Y	Y
P11531					Y					Y					Y	Y
P11588											Y
P11589					Y		Y				Y					Y			Y
P11591													Y
P11627	Y
P11679			Y			Y	Y	Y	Y	Y			Y						Y
P11680					Y						Y					Y			Y
P11714							Y
P11725							Y
P11798	Y																Y
P11835								Y									Y
P11859			Y								Y		Y						Y
P11862						Y	Y
P11881	Y					Y
P11930						Y												Y
P11983	Y	Y	Y	Y	Y	Y	Y	Y	Y	Y		Y	Y	Y			Y	Y	Y
P11985																		Y
P12023	Y							Y					Y
P12032														Y
P12242		Y											Y						Y
P12246											Y
P12367	Y	Y	Y		Y	Y	Y	Y	Y	Y			Y		Y	Y		Y	Y
P12382	Y	Y	Y	Y	Y		Y	Y	Y						Y	Y	Y	Y	Y
P12658	Y			Y		Y			Y
P12660	Y
P12710							Y												Y
P12787	Y	Y	Y		Y				Y	Y					Y	Y		Y	Y
P12790							Y
P12791							Y	Y
P12815	Y									Y			Y					Y
P12849	Y
P12960	Y
P12961	Y
P12970	Y	Y	Y	Y	Y	Y	Y	Y	Y	Y			Y			Y	Y	Y	Y
P13020	Y	Y	Y	Y		Y		Y	Y	Y	Y	Y	Y	Y	Y	Y	Y	Y	Y
P13412		Y		Y											Y	Y
P13439						Y	Y		Y								Y
P13516		Y					Y												Y
P13541		Y											Y		Y	Y
P13542															Y	Y
P13595	Y		Y	Y															Y
P13597								Y
P13634		Y			Y	Y	Y	Y		Y		Y				Y	Y		Y
P13707	Y	Y	Y	Y	Y	Y	Y			Y			Y	Y	Y	Y		Y	Y
P13745						Y	Y	Y
P13864									Y
P14069		Y	Y	Y	Y	Y		Y	Y				Y	Y	Y	Y	Y	Y	Y
P14094	Y		Y		Y	Y							Y
P14106											Y
P14115	Y	Y	Y	Y	Y		Y	Y	Y	Y							Y	Y	Y
P14131	Y	Y	Y		Y				Y	Y							Y	Y	Y
P14142		Y			Y														Y
P14148	Y	Y	Y	Y	Y		Y	Y	Y	Y			Y			Y	Y	Y	Y
P14152	Y	Y	Y	Y	Y	Y	Y	Y	Y	Y		Y	Y	Y	Y	Y	Y	Y	Y
P14206	Y	Y	Y	Y	Y	Y	Y	Y	Y	Y			Y		Y	Y	Y	Y	Y
P14211	Y	Y	Y	Y	Y	Y	Y	Y	Y	Y			Y	Y	Y	Y	Y	Y	Y
P14231	Y
P14426											Y
P14429																	Y
P14430											Y
P14434																	Y
P14483																	Y
P14576	Y		Y				Y		Y	Y			Y				Y	Y
P14602		Y		Y	Y			Y	Y	Y			Y		Y	Y	Y	Y	Y
P14685	Y	Y	Y		Y	Y	Y	Y	Y				Y				Y	Y	Y
P14733			Y	Y		Y		Y	Y	Y			Y		Y	Y	Y	Y
P14824	Y	Y	Y	Y	Y	Y	Y	Y	Y	Y			Y	Y	Y	Y	Y	Y	Y
P14847											Y
P14869	Y	Y	Y	Y	Y	Y	Y	Y	Y	Y			Y		Y	Y	Y	Y	Y
P14873	Y		Y	Y					Y									Y
P14901																	Y
P15105	Y	Y	Y	Y		Y	Y	Y	Y				Y	Y		Y	Y	Y	Y
P15116	Y			Y
P15209	Y
P15265			Y															Y
P15306								Y
P15327		Y			Y	Y		Y				Y		Y		Y	Y	Y	Y
P15379													Y
P15392						Y	Y
P15409				Y
P15501																			Y
P15508	Y	Y		Y		Y	Y	Y				Y
P15532	Y	Y	Y	Y	Y	Y	Y	Y	Y	Y		Y	Y	Y		Y	Y	Y	Y
P15626		Y	Y	Y	Y		Y	Y	Y	Y			Y	Y	Y	Y	Y	Y	Y
P15945													Y
P15946													Y
P15947										Y			Y
P15948													Y
P15949													Y
P16014	Y
P16015		Y	Y	Y	Y	Y	Y	Y	Y	Y			Y	Y	Y	Y		Y	Y
P16045	Y	Y	Y	Y	Y	Y	Y	Y	Y	Y			Y	Y	Y	Y	Y	Y	Y
P16054	Y
P16110																Y			Y
P16125	Y	Y	Y	Y	Y	Y	Y	Y	Y				Y	Y	Y	Y	Y	Y	Y
P16254			Y							Y								Y
P16283	Y
P16294											Y
P16301											Y
P16330	Y
P16331						Y	Y			Y
P16332	Y	Y	Y		Y	Y	Y	Y	Y	Y			Y			Y			Y
P16381																		Y
P16388	Y
P16406						Y	Y	Y	Y										Y
P16460	Y		Y	Y		Y	Y	Y		Y			Y			Y	Y	Y
P16546	Y	Y	Y	Y	Y	Y	Y	Y	Y	Y			Y		Y	Y	Y	Y	Y
P16563																		Y
P16627			Y	Y	Y		Y	Y	Y				Y	Y	Y	Y	Y	Y
P16675			Y				Y	Y	Y							Y	Y	Y	Y
P16858	Y	Y	Y	Y	Y	Y	Y	Y	Y	Y		Y	Y	Y	Y	Y	Y	Y	Y
P17047									Y	Y						Y		Y
P17156	Y		Y	Y				Y	Y					Y	Y			Y
P17182	Y	Y	Y	Y	Y	Y	Y	Y	Y	Y		Y	Y	Y	Y	Y	Y	Y	Y
P17183	Y	Y		Y	Y										Y	Y	Y		Y
P17225	Y	Y	Y			Y	Y	Y	Y	Y			Y	Y		Y	Y	Y	Y
P17426	Y		Y			Y		Y	Y				Y				Y	Y
P17427	Y	Y	Y		Y	Y	Y	Y	Y				Y			Y	Y	Y	Y
P17563	Y	Y	Y	Y	Y	Y	Y	Y	Y	Y		Y	Y		Y	Y	Y	Y	Y
P17665					Y
P17710	Y	Y	Y	Y	Y	Y		Y	Y				Y			Y	Y	Y	Y
P17717							Y
P17742	Y	Y	Y	Y	Y	Y	Y	Y	Y	Y		Y	Y	Y	Y	Y	Y	Y	Y
P17751	Y	Y	Y	Y	Y	Y	Y	Y	Y	Y		Y	Y	Y	Y	Y	Y	Y	Y
P17809	Y
P17879	Y	Y	Y	Y		Y	Y	Y	Y	Y			Y	Y		Y		Y	Y
P17892										Y
P17918								Y	Y							Y	Y	Y
P18155										Y
P18242	Y	Y	Y	Y	Y	Y	Y	Y	Y	Y			Y	Y		Y	Y	Y	Y
P18419				Y										Y					Y
P18528											Y
P18572	Y	Y	Y	Y	Y		Y	Y	Y	Y		Y			Y	Y		Y	Y
P18608									Y				Y
P18653								Y											Y
P18654								Y	Y								Y		Y
P18760	Y	Y	Y	Y	Y	Y	Y	Y	Y	Y		Y	Y	Y		Y	Y	Y	Y
P18761													Y			Y
P18872	Y	Y							Y
P19001			Y					Y	Y	Y			Y						Y
P19096	Y	Y	Y	Y	Y	Y	Y	Y	Y	Y			Y	Y		Y	Y	Y	Y
P19123					Y										Y
P19157	Y	Y	Y	Y	Y	Y	Y	Y	Y	Y		Y	Y	Y	Y	Y	Y	Y	Y
P19221						Y	Y	Y	Y		Y					Y			Y
P19246	Y															Y
P19253	Y	Y	Y	Y			Y		Y	Y			Y			Y	Y	Y	Y
P19324		Y	Y		Y			Y	Y	Y			Y			Y			Y
P19426									Y
P19467													Y
P19536	Y	Y	Y		Y	Y	Y		Y	Y			Y		Y			Y	Y
P19639							Y											Y
P19783	Y	Y	Y		Y	Y	Y			Y					Y	Y		Y	Y
P19973								Y									Y		Y
P20029	Y	Y	Y	Y	Y	Y	Y	Y	Y	Y		Y	Y	Y	Y	Y	Y	Y	Y
P20060			Y						Y				Y			Y	Y		Y
P20065	Y		Y					Y		Y					Y	Y
P20108	Y	Y	Y	Y	Y	Y	Y	Y	Y	Y			Y	Y	Y	Y	Y	Y	Y
P20152		Y	Y	Y	Y	Y	Y	Y	Y	Y			Y		Y	Y	Y	Y	Y
P20239									Y
P20357	Y									Y
P20443				Y
P20444	Y
P20612				Y
P20801		Y		Y											Y	Y
P20852							Y
P20917	Y
P20918		Y	Y			Y	Y	Y	Y		Y		Y			Y		Y	Y
P21107	Y	Y	Y	Y	Y	Y	Y	Y	Y	Y		Y	Y		Y	Y	Y	Y	Y
P21180											Y
P21278	Y																	Y	Y
P21279	Y		Y																Y
P21300	Y		Y		Y				Y
P21460	Y		Y							Y	Y			Y		Y
P21550		Y		Y	Y			Y					Y		Y	Y			Y
P21614		Y	Y	Y	Y	Y	Y	Y	Y	Y	Y		Y		Y	Y	Y	Y	Y
P21619									Y	Y			Y
P21765			Y
P21841								Y
P21956			Y
P21981		Y	Y		Y	Y	Y	Y	Y	Y		Y	Y			Y	Y	Y	Y
P22005	Y
P22315		Y	Y		Y	Y	Y
P22437			Y
P22599	Y	Y	Y	Y	Y	Y	Y	Y	Y	Y	Y	Y		Y	Y	Y	Y	Y	Y
P22723	Y
P22892	Y		Y			Y		Y	Y				Y				Y	Y
P22907			Y				Y		Y	Y			Y				Y	Y	Y
P23116	Y		Y			Y	Y	Y	Y	Y			Y				Y	Y
P23198	Y		Y	Y		Y		Y	Y							Y	Y	Y	Y
P23242	Y				Y				Y
P23249									Y
P23475									Y
P23492	Y	Y	Y		Y	Y	Y	Y	Y	Y		Y	Y			Y	Y	Y	Y
P23506	Y	Y			Y							Y			Y		Y	Y
P23578			Y															Y
P23589							Y
P23591			Y				Y	Y	Y	Y			Y	Y			Y	Y
P23780			Y						Y					Y		Y	Y	Y	Y
P23818	Y
P23819	Y
P23927	Y	Y		Y	Y	Y	Y	Y							Y	Y
P23953		Y	Y	Y	Y	Y	Y	Y	Y	Y	Y	Y	Y	Y		Y	Y	Y	Y
P24270	Y	Y	Y	Y	Y	Y	Y	Y	Y	Y		Y	Y	Y		Y	Y	Y	Y
P24288	Y								Y
P24369	Y	Y	Y		Y	Y	Y	Y	Y	Y			Y	Y		Y	Y	Y	Y
P24452			Y			Y		Y	Y	Y			Y	Y		Y	Y	Y	Y
P24456							Y
P24457							Y
P24472	Y	Y	Y	Y	Y	Y	Y	Y	Y				Y	Y		Y		Y	Y
P24527	Y	Y	Y	Y	Y	Y	Y	Y	Y	Y		Y	Y	Y		Y	Y	Y	Y
P24529	Y
P24547	Y								Y	Y						Y	Y	Y
P24549	Y		Y	Y	Y	Y	Y	Y	Y	Y		Y	Y	Y		Y		Y	Y
P24622				Y	Y	Y	Y	Y						Y
P24668		Y	Y					Y	Y				Y				Y	Y	Y
P24721							Y
P24815									Y									Y
P25206									Y								Y	Y
P25444	Y	Y	Y	Y	Y	Y	Y	Y	Y	Y			Y	Y		Y	Y	Y	Y
P25688							Y
P25799								Y									Y
P25911								Y									Y
P25976									Y
P26039	Y	Y	Y		Y	Y	Y	Y	Y	Y		Y	Y	Y	Y	Y	Y	Y	Y
P26040	Y		Y	Y	Y	Y		Y	Y	Y			Y	Y		Y	Y	Y	Y
P26041	Y	Y	Y	Y	Y	Y	Y	Y	Y	Y			Y	Y		Y	Y	Y	Y
P26043	Y	Y	Y		Y	Y	Y	Y	Y	Y		Y	Y	Y	Y	Y	Y	Y	Y
P26150							Y
P26231	Y	Y	Y			Y	Y	Y	Y	Y			Y				Y	Y
P26262											Y
P26339	Y									Y
P26350	Y	Y	Y	Y	Y	Y	Y	Y	Y	Y			Y		Y	Y	Y	Y	Y
P26369	Y		Y			Y	Y	Y	Y	Y			Y			Y	Y	Y	Y
P26443	Y	Y	Y	Y	Y	Y	Y	Y	Y	Y			Y	Y		Y	Y	Y	Y
P26450								Y
P26516	Y	Y	Y		Y	Y	Y	Y	Y				Y				Y	Y	Y
P26638	Y	Y	Y		Y	Y		Y	Y	Y			Y	Y		Y	Y	Y	Y
P26645	Y	Y	Y	Y	Y		Y	Y	Y	Y			Y		Y	Y	Y	Y	Y
P26883	Y	Y	Y	Y	Y			Y	Y	Y			Y	Y	Y	Y	Y	Y	Y
P27046														Y
P27546	Y	Y	Y	Y	Y	Y	Y	Y	Y	Y			Y		Y	Y	Y	Y	Y
P27573																Y
P27601	Y																	Y
P27612	Y	Y	Y			Y	Y	Y	Y				Y					Y
P27641									Y
P27659	Y	Y	Y	Y	Y	Y	Y	Y	Y	Y			Y			Y	Y	Y	Y
P27773	Y	Y	Y	Y	Y	Y	Y	Y	Y	Y			Y	Y	Y	Y	Y	Y	Y
P27786							Y							Y				Y
P27870																	Y
P28028	Y
P28063		Y						Y								Y	Y		Y
P28076																	Y
P28230							Y
P28236				Y
P28271	Y	Y	Y		Y	Y	Y	Y	Y	Y			Y			Y	Y	Y	Y
P28352	Y	Y	Y		Y	Y	Y	Y	Y	Y			Y	Y		Y	Y	Y	Y
P28474	Y	Y	Y	Y	Y	Y	Y	Y	Y	Y			Y	Y	Y	Y	Y	Y	Y
P28571	Y
P28650	Y	Y			Y			Y							Y	Y	Y
P28651	Y						Y	Y
P28652	Y
P28653			Y	Y	Y			Y	Y	Y			Y		Y	Y		Y	Y
P28654			Y	Y	Y					Y					Y	Y			Y
P28656	Y	Y	Y	Y	Y	Y		Y	Y	Y		Y	Y			Y	Y	Y	Y
P28658	Y							Y	Y									Y
P28660	Y		Y			Y		Y	Y				Y
P28661	Y							Y
P28663	Y
P28665		Y	Y		Y	Y	Y	Y	Y	Y	Y	Y	Y	Y		Y		Y	Y
P28667	Y		Y					Y	Y							Y		Y
P28738	Y
P28740	Y																	Y
P28741	Y																	Y
P28776			Y
P28798	Y		Y				Y	Y	Y	Y			Y	Y		Y		Y	Y
P28825						Y
P28843																			Y
P28867	Y												Y
P29341	Y	Y	Y		Y	Y	Y	Y	Y	Y			Y	Y		Y	Y	Y	Y
P29351							Y	Y					Y				Y
P29387	Y
P29391										Y							Y
P29533																	Y	Y
P29595	Y	Y	Y	Y	Y		Y	Y	Y	Y			Y		Y	Y	Y	Y	Y
P29699	Y	Y	Y	Y	Y	Y	Y	Y	Y	Y	Y		Y	Y	Y	Y	Y	Y	Y
P29758	Y	Y	Y	Y	Y	Y	Y	Y	Y	Y			Y	Y		Y	Y	Y	Y
P29788									Y		Y					Y
P30115	Y	Y	Y	Y	Y		Y	Y		Y				Y				Y	Y
P30275	Y			Y		Y				Y			Y			Y
P30412									Y	Y						Y			Y
P30416	Y	Y	Y		Y	Y	Y	Y	Y	Y			Y	Y		Y	Y	Y	Y
P30677																		Y
P30681			Y	Y				Y	Y	Y							Y	Y
P30933				Y	Y									Y					Y
P30999			Y					Y	Y	Y								Y
P31001			Y		Y			Y	Y	Y					Y	Y	Y		Y
P31230	Y	Y	Y		Y		Y	Y	Y	Y			Y	Y	Y	Y	Y	Y	Y
P31254																		Y
P31324	Y	Y							Y				Y						Y
P31428			Y			Y		Y					Y			Y		Y	Y
P31532											Y
P31648	Y
P31650	Y
P31750	Y								Y
P31786	Y	Y	Y	Y	Y		Y	Y	Y	Y			Y	Y		Y	Y	Y	Y
P31938	Y		Y				Y		Y
P32020	Y	Y	Y		Y	Y	Y	Y	Y	Y			Y			Y	Y	Y	Y
P32037	Y		Y															Y
P32067	Y	Y	Y	Y	Y	Y	Y	Y	Y	Y			Y			Y	Y	Y	Y
P32233							Y		Y	Y			Y					Y
P32261		Y	Y	Y	Y		Y	Y	Y	Y	Y			Y	Y	Y		Y	Y
P32507																		Y
P32766			Y															Y
P32848	Y	Y		Y											Y	Y
P32883	Y							Y
P32921	Y	Y	Y		Y			Y	Y	Y			Y	Y			Y	Y	Y
P33173	Y
P33267							Y	Y					Y
P33587											Y
P33622											Y
P34022	Y	Y	Y	Y	Y	Y	Y	Y	Y	Y		Y	Y	Y		Y	Y	Y	Y
P34057				Y
P34152	Y
P34884	Y	Y		Y	Y					Y				Y	Y	Y	Y	Y	Y
P34914	Y	Y	Y	Y	Y	Y	Y		Y				Y						Y
P34927							Y
P34928											Y
P35123								Y										Y
P35235	Y	Y			Y			Y						Y			Y		Y
P35242								Y
P35276								Y		Y			Y						Y
P35278	Y	Y	Y			Y	Y	Y	Y	Y		Y	Y	Y			Y	Y	Y
P35279	Y		Y															Y
P35282	Y	Y	Y		Y	Y	Y	Y	Y							Y	Y	Y	Y
P35283					Y			Y
P35292													Y
P35293	Y	Y	Y				Y	Y	Y				Y				Y	Y	Y
P35329																	Y
P35385					Y										Y
P35441								Y	Y		Y	Y					Y		Y
P35486	Y	Y	Y		Y	Y	Y	Y	Y	Y			Y		Y	Y	Y		Y
P35487			Y															Y
P35492							Y									Y
P35505	Y	Y	Y		Y	Y	Y	Y		Y						Y		Y	Y
P35550									Y	Y							Y
P35564	Y	Y	Y		Y	Y	Y	Y	Y	Y			Y			Y	Y	Y	Y
P35585	Y	Y																Y
P35700	Y	Y	Y	Y	Y	Y	Y	Y	Y	Y		Y	Y	Y	Y	Y	Y	Y	Y
P35762	Y		Y			Y	Y	Y	Y				Y				Y	Y
P35802	Y
P35803	Y
P35821																		Y
P35831								Y
P35922	Y		Y					Y	Y									Y	Y
P35979	Y	Y	Y	Y	Y	Y	Y	Y	Y	Y			Y			Y	Y	Y	Y
P35980	Y	Y	Y	Y	Y		Y	Y	Y	Y			Y			Y	Y	Y	Y
P35991																	Y
P36368													Y
P36369													Y
P36371								Y									Y
P36536	Y		Y		Y		Y	Y	Y	Y			Y			Y	Y	Y	Y
P36552					Y	Y	Y		Y	Y			Y
P36916	Y								Y									Y
P36993			Y			Y	Y	Y	Y									Y	Y
P37040	Y	Y	Y			Y	Y	Y	Y									Y	Y
P37804	Y	Y	Y		Y	Y		Y	Y	Y			Y	Y	Y	Y	Y	Y	Y
P37913																		Y
P38060		Y	Y		Y	Y	Y	Y	Y	Y			Y			Y	Y		Y
P38647	Y	Y	Y	Y	Y	Y	Y	Y	Y	Y			Y	Y	Y	Y	Y	Y	Y
P39039											Y
P39053	Y
P39054			Y			Y	Y	Y	Y				Y				Y	Y	Y
P39061						Y
P39447		Y	Y			Y	Y	Y	Y	Y			Y					Y
P39688	Y																	Y
P40124	Y	Y	Y	Y	Y	Y	Y	Y	Y	Y			Y	Y		Y	Y	Y	Y
P40142	Y	Y	Y	Y	Y	Y	Y	Y	Y	Y		Y	Y	Y	Y	Y	Y	Y	Y
P40240			Y					Y								Y
P40336	Y	Y	Y		Y	Y		Y								Y	Y	Y	Y
P40630		Y
P40936			Y			Y	Y	Y	Y				Y	Y		Y			Y
P41105	Y	Y	Y	Y	Y		Y	Y	Y	Y			Y				Y	Y	Y
P41209																		Y
P41216		Y	Y		Y	Y	Y	Y					Y		Y	Y			Y
P41241								Y									Y
P41317							Y	Y			Y
P41778									Y
P42125	Y	Y	Y	Y	Y	Y	Y	Y	Y	Y			Y	Y	Y	Y	Y	Y	Y
P42208	Y	Y	Y		Y			Y	Y	Y			Y			Y	Y	Y	Y
P42209																	Y
P42225								Y	Y								Y
P42227			Y				Y	Y	Y				Y				Y	Y
P42228																		Y
P42230									Y								Y
P42232									Y
P42567								Y	Y								Y	Y
P42669	Y	Y	Y	Y	Y	Y	Y	Y	Y	Y			Y				Y	Y	Y
P42703											Y
P42859	Y					Y		Y										Y
P42925							Y
P42932	Y	Y	Y	Y	Y	Y	Y	Y	Y	Y		Y	Y	Y			Y	Y	Y
P43006	Y
P43023					Y
P43024		Y				Y	Y			Y								Y
P43025								Y			Y					Y			Y
P43137										Y
P43247									Y								Y
P43274		Y		Y			Y	Y	Y	Y			Y			Y
P43276									Y
P43277	Y	Y	Y	Y						Y					Y				Y
P43406									Y
P43883							Y		Y
P45376	Y	Y	Y	Y	Y	Y	Y	Y	Y	Y			Y	Y	Y	Y	Y	Y	Y
P45377	Y	Y	Y		Y			Y	Y				Y	Y		Y		Y	Y
P45481			Y
P45591	Y	Y	Y	Y	Y	Y	Y	Y	Y				Y	Y	Y	Y	Y	Y	Y
P45700			Y
P45878	Y	Y	Y			Y	Y		Y	Y			Y	Y			Y	Y	Y
P45952	Y	Y	Y	Y	Y	Y	Y	Y	Y	Y			Y		Y	Y	Y	Y	Y
P46061	Y		Y			Y		Y	Y							Y	Y	Y
P46096	Y
P46097	Y
P46412		Y	Y		Y						Y					Y			Y
P46414	Y							Y	Y
P46460	Y	Y	Y			Y		Y	Y	Y		Y	Y				Y	Y
P46467			Y					Y	Y	Y								Y
P46471	Y	Y	Y		Y	Y	Y	Y	Y	Y		Y	Y			Y	Y	Y	Y
P46638	Y	Y	Y	Y	Y	Y	Y	Y	Y	Y			Y	Y		Y	Y	Y	Y
P46656		Y							Y									Y
P46660	Y
P46664	Y		Y				Y	Y	Y				Y			Y	Y	Y	Y
P46686																		Y
P46735			Y				Y	Y	Y
P46935	Y	Y	Y		Y		Y	Y	Y	Y			Y			Y	Y	Y	Y
P46978			Y				Y		Y	Y			Y					Y
P47199	Y	Y	Y	Y	Y	Y	Y		Y	Y			Y			Y	Y	Y	Y
P47226			Y							Y			Y	Y
P47708	Y
P47738	Y	Y	Y	Y	Y	Y	Y	Y	Y	Y			Y	Y	Y	Y	Y	Y	Y
P47739			Y	Y				Y								Y		Y
P47740	Y		Y			Y	Y	Y	Y				Y					Y
P47753	Y	Y	Y			Y	Y	Y	Y				Y			Y	Y	Y	Y
P47754	Y	Y	Y	Y		Y	Y	Y	Y	Y			Y		Y	Y	Y	Y	Y
P47757	Y	Y	Y	Y	Y	Y	Y	Y	Y	Y			Y	Y	Y	Y	Y	Y	Y
P47758			Y			Y	Y		Y	Y			Y					Y
P47791	Y		Y		Y	Y	Y	Y	Y	Y			Y	Y		Y	Y	Y	Y
P47802		Y	Y		Y	Y	Y						Y					Y
P47809	Y								Y									Y
P47811					Y	Y		Y	Y				Y			Y	Y	Y	Y
P47856			Y						Y				Y				Y	Y
P47857	Y	Y	Y	Y	Y			Y	Y				Y		Y	Y		Y
P47911	Y	Y	Y	Y	Y	Y	Y	Y	Y	Y			Y		Y	Y	Y	Y	Y
P47915	Y			Y						Y								Y
P47934	Y	Y	Y		Y	Y							Y		Y	Y		Y	Y
P47941	Y						Y	Y	Y	Y							Y
P47955	Y	Y			Y					Y					Y		Y	Y
P47962	Y	Y	Y	Y	Y		Y	Y	Y	Y			Y			Y	Y	Y	Y
P47963	Y	Y	Y	Y	Y		Y	Y	Y	Y			Y			Y	Y	Y	Y
P47964	Y									Y
P47968												Y						Y
P48024	Y	Y	Y		Y	Y	Y	Y	Y	Y			Y	Y		Y	Y	Y	Y
P48025																	Y
P48036	Y	Y	Y	Y	Y	Y	Y	Y	Y	Y			Y	Y	Y	Y	Y	Y	Y
P48193				Y		Y	Y	Y				Y	Y
P48318	Y
P48320	Y
P48428	Y	Y	Y	Y		Y	Y	Y	Y	Y				Y				Y	Y
P48453	Y																Y
P48455																		Y
P48678		Y	Y	Y	Y			Y	Y	Y			Y		Y	Y			Y
P48722	Y	Y	Y	Y	Y	Y	Y	Y	Y					Y				Y
P48758	Y	Y	Y	Y	Y	Y	Y	Y	Y	Y		Y	Y	Y		Y	Y	Y	Y
P48771	Y	Y	Y		Y					Y					Y			Y	Y
P48772		Y			Y
P48774	Y	Y	Y	Y	Y					Y				Y	Y	Y		Y	Y
P48776							Y
P48787					Y
P48794																		Y
P48962	Y	Y	Y	Y	Y	Y		Y	Y				Y	Y	Y	Y		Y	Y
P48997																Y
P49070	Y
P49182											Y					Y
P49183													Y
P49222												Y
P49300																Y
P49312	Y	Y	Y	Y	Y	Y	Y	Y	Y	Y			Y	Y		Y	Y	Y	Y
P49429						Y	Y
P49442	Y							Y		Y								Y	Y
P49443	Y	Y	Y		Y													Y	Y
P49586								Y	Y									Y
P49615	Y								Y									Y
P49710																Y	Y		Y
P49717									Y								Y	Y
P49718																		Y
P49722	Y	Y	Y	Y	Y	Y	Y	Y	Y	Y		Y	Y			Y	Y	Y	Y
P49813								Y				Y			Y
P49817		Y	Y		Y			Y	Y							Y		Y	Y
P49935			Y				Y	Y								Y	Y
P49962										Y
P50096				Y				Y		Y
P50114	Y	Y
P50136		Y			Y		Y			Y									Y
P50153	Y
P50171	Y	Y	Y		Y	Y	Y	Y		Y			Y					Y	Y
P50172		Y				Y	Y	Y					Y						Y
P50247	Y	Y	Y	Y	Y	Y	Y	Y	Y	Y		Y	Y	Y	Y	Y	Y	Y	Y
P50285		Y				Y	Y	Y											Y
P50289			Y															Y
P50396	Y	Y	Y	Y	Y	Y	Y	Y	Y	Y		Y	Y	Y	Y	Y	Y	Y	Y
P50405								Y
P50428		Y	Y													Y		Y
P50429	Y								Y
P50431		Y				Y	Y							Y		Y		Y
P50462					Y			Y							Y	Y
P50516	Y	Y	Y	Y	Y	Y	Y	Y	Y	Y			Y			Y	Y	Y	Y
P50518	Y	Y	Y			Y		Y	Y	Y							Y	Y	Y
P50543	Y	Y	Y	Y	Y	Y		Y	Y				Y	Y		Y	Y	Y	Y
P50544		Y	Y		Y	Y	Y	Y	Y	Y			Y		Y	Y		Y	Y
P50580	Y	Y	Y	Y	Y	Y	Y	Y	Y	Y			Y	Y		Y	Y	Y	Y
P50608			Y	Y											Y
P50637		Y																	Y
P50752					Y
P51125	Y	Y	Y		Y		Y	Y	Y	Y			Y		Y	Y	Y	Y	Y
P51150	Y	Y	Y	Y	Y	Y	Y	Y	Y	Y			Y	Y		Y	Y	Y	Y
P51174	Y	Y	Y	Y	Y	Y	Y	Y	Y	Y			Y	Y	Y	Y	Y	Y	Y
P51180				Y
P51410	Y	Y	Y	Y	Y	Y	Y	Y	Y	Y			Y	Y		Y	Y	Y	Y
P51432	Y							Y	Y				Y
P51437								Y									Y
P51557									Y
P51655									Y
P51656									Y
P51658							Y
P51660	Y	Y	Y		Y	Y	Y	Y	Y				Y					Y	Y
P51661						Y
P51667					Y										Y
P51807			Y							Y			Y					Y
P51855	Y		Y	Y		Y	Y	Y	Y							Y
P51859	Y	Y	Y	Y	Y	Y	Y	Y	Y	Y			Y	Y	Y	Y	Y	Y	Y
P51863	Y		Y			Y	Y	Y	Y	Y							Y	Y	Y
P51880	Y
P51881	Y	Y	Y	Y	Y	Y	Y	Y	Y	Y			Y	Y		Y	Y	Y	Y
P51885		Y	Y	Y	Y			Y	Y	Y	Y		Y	Y	Y	Y		Y	Y
P51910											Y
P51912		Y																	Y
P52194																		Y
P52196	Y	Y	Y		Y		Y	Y	Y	Y				Y		Y		Y	Y
P52293																		Y
P52430							Y	Y			Y
P52431																	Y	Y
P52432																		Y
P52480	Y	Y	Y	Y	Y	Y	Y	Y	Y	Y			Y	Y	Y	Y	Y	Y	Y
P52503	Y	Y			Y	Y	Y			Y					Y	Y		Y	Y
P52623		Y
P52624								Y
P52760						Y	Y			Y
P52792							Y
P52825		Y	Y		Y	Y	Y		Y	Y			Y					Y	Y
P52840							Y												Y
P52843							Y
P53026	Y	Y	Y	Y	Y	Y	Y	Y	Y	Y			Y			Y	Y	Y	Y
P53395		Y			Y	Y	Y		Y	Y			Y					Y	Y
P53657						Y	Y					Y	Y			Y	Y	Y
P53808							Y
P53810	Y					Y		Y	Y				Y	Y		Y	Y	Y
P53811	Y		Y			Y	Y	Y	Y	Y			Y
P53986		Y			Y		Y		Y
P53994	Y	Y	Y		Y	Y	Y	Y	Y	Y			Y	Y		Y	Y	Y	Y
P53996	Y	Y	Y	Y	Y		Y	Y	Y	Y				Y		Y		Y	Y
P54071	Y	Y	Y	Y	Y	Y	Y	Y	Y	Y			Y	Y	Y	Y	Y	Y	Y
P54103																	Y	Y
P54116												Y
P54227	Y							Y	Y							Y	Y	Y
P54276																		Y
P54310		Y																Y	Y
P54726	Y	Y	Y		Y		Y	Y	Y	Y		Y	Y			Y	Y	Y	Y
P54728	Y	Y	Y	Y	Y	Y	Y	Y	Y	Y			Y		Y	Y	Y	Y	Y
P54729									Y				Y				Y	Y
P54731										Y
P54751													Y
P54775	Y	Y	Y		Y	Y	Y	Y	Y	Y			Y				Y	Y	Y
P54797					Y
P54822	Y	Y	Y	Y	Y	Y	Y	Y	Y	Y		Y	Y			Y	Y	Y	Y
P54823	Y		Y				Y	Y	Y	Y			Y				Y	Y	Y
P54869			Y				Y		Y									Y
P54923	Y																	Y
P55012	Y												Y
P55014						Y
P55065											Y
P55066	Y
P55088	Y
P55095										Y
P55096		Y	Y			Y	Y	Y	Y									Y
P55194																	Y
P55258	Y		Y		Y			Y	Y				Y	Y				Y	Y
P55264	Y	Y	Y	Y	Y	Y	Y	Y	Y	Y		Y	Y	Y		Y	Y	Y	Y
P55292													Y
P55302			Y			Y				Y						Y		Y	Y
P55937			Y							Y			Y					Y
P56135					Y					Y									Y
P56212	Y									Y
P56213										Y
P56371			Y
P56375	Y	Y			Y										Y	Y			Y
P56376	Y	Y			Y					Y				Y		Y		Y	Y
P56379					Y
P56380	Y	Y	Y		Y		Y		Y							Y		Y	Y
P56382					Y
P56389						Y
P56391	Y	Y	Y	Y	Y		Y		Y	Y				Y	Y	Y		Y	Y
P56392		Y			Y
P56394	Y	Y	Y	Y	Y				Y	Y			Y		Y			Y
P56395	Y	Y	Y		Y	Y	Y	Y	Y	Y		Y	Y			Y	Y	Y	Y
P56399	Y	Y	Y	Y	Y	Y	Y	Y	Y	Y		Y	Y			Y	Y	Y	Y
P56480	Y	Y	Y	Y	Y	Y	Y	Y	Y	Y			Y	Y	Y	Y	Y	Y	Y
P56501		Y			Y
P56528																	Y
P56546									Y
P56563				Y
P56564	Y
P56565	Y	Y			Y	Y							Y						Y
P56593							Y
P56654							Y
P56656							Y
P56657							Y
P56677													Y
P56695	Y		Y
P56812	Y	Y	Y		Y			Y	Y	Y						Y	Y	Y	Y
P56873																		Y
P56959	Y	Y	Y	Y		Y		Y	Y	Y			Y	Y		Y	Y	Y	Y
P57016						Y				Y						Y
P57722	Y																	Y
P57746	Y		Y			Y												Y
P57759	Y		Y			Y		Y	Y	Y			Y	Y		Y	Y	Y	Y
P57776	Y	Y	Y	Y	Y	Y	Y	Y	Y	Y			Y	Y	Y	Y	Y	Y	Y
P57780	Y	Y	Y	Y	Y	Y	Y	Y	Y	Y		Y	Y			Y	Y	Y	Y
P57784									Y	Y			Y				Y	Y
P58021			Y			Y							Y					Y
P58044	Y	Y	Y	Y		Y	Y	Y	Y							Y		Y	Y
P58059		Y
P58252	Y	Y	Y	Y	Y	Y	Y	Y	Y	Y			Y	Y	Y	Y	Y	Y	Y
P58281	Y	Y	Y		Y	Y	Y		Y	Y			Y
P58321									Y							Y
P58389	Y	Y	Y		Y			Y	Y			Y	Y	Y		Y	Y	Y	Y
P58404	Y
P58710							Y
P58771	Y	Y	Y	Y	Y			Y	Y	Y		Y	Y		Y	Y	Y	Y	Y
P58774		Y	Y	Y	Y	Y		Y	Y	Y			Y		Y	Y		Y	Y
P58871	Y						Y	Y					Y						Y
P59017		Y			Y	Y	Y		Y				Y
P59158						Y
P59242							Y	Y		Y			Y					Y
P59279	Y
P59325	Y	Y					Y	Y	Y	Y		Y	Y				Y	Y	Y
P59708																		Y
P59764	Y							Y
P59999	Y	Y	Y	Y			Y	Y	Y	Y			Y	Y		Y	Y	Y	Y
P60122	Y		Y					Y	Y								Y	Y
P60154			Y
P60202	Y
P60229	Y		Y			Y	Y	Y	Y	Y			Y				Y	Y
P60334			Y				Y							Y					Y
P60335	Y	Y	Y		Y	Y	Y	Y	Y	Y			Y	Y		Y	Y	Y	Y
P60469	Y
P60487	Y			Y
P60521	Y		Y
P60603		Y			Y	Y
P60670	Y		Y				Y	Y	Y	Y								Y
P60710	Y	Y	Y	Y	Y	Y	Y	Y	Y	Y	Y	Y	Y	Y	Y	Y	Y	Y	Y
P60764										Y
P60766	Y	Y	Y	Y	Y		Y	Y	Y	Y			Y	Y		Y	Y	Y	Y
P60824			Y					Y	Y	Y								Y
P60840	Y	Y			Y			Y								Y		Y	Y
P60843	Y	Y	Y	Y	Y	Y	Y	Y	Y	Y			Y	Y		Y	Y	Y	Y
P60867	Y	Y	Y		Y				Y	Y						Y		Y	Y
P60879	Y
P60898									Y
P60904	Y
P61021	Y		Y					Y	Y									Y	Y
P61022						Y													Y
P61027	Y	Y	Y	Y	Y			Y				Y	Y	Y		Y	Y	Y	Y
P61028	Y		Y		Y			Y				Y				Y	Y		Y
P61079	Y		Y		Y		Y	Y						Y			Y	Y
P61082	Y	Y						Y	Y				Y	Y				Y
P61087	Y		Y				Y	Y	Y							Y		Y	Y
P61089	Y		Y	Y	Y		Y	Y	Y	Y		Y	Y	Y	Y	Y	Y	Y	Y
P61110						Y
P61148	Y							Y
P61161	Y	Y	Y		Y	Y	Y	Y	Y	Y			Y	Y		Y	Y	Y	Y
P61164	Y		Y	Y	Y	Y		Y	Y	Y			Y				Y	Y	Y
P61202	Y	Y	Y					Y	Y				Y					Y
P61205	Y		Y	Y		Y		Y	Y	Y		Y	Y				Y	Y
P61211			Y				Y	Y	Y				Y					Y
P61222	Y	Y	Y		Y	Y	Y	Y	Y	Y			Y	Y			Y	Y	Y
P61226	Y
P61255	Y	Y	Y		Y		Y	Y	Y	Y			Y			Y		Y	Y
P61264	Y
P61290									Y								Y	Y
P61294	Y		Y
P61327			Y					Y	Y								Y	Y
P61358	Y	Y	Y	Y	Y	Y	Y		Y	Y							Y	Y	Y
P61406																		Y
P61407																		Y
P61458			Y				Y			Y
P61514	Y									Y								Y
P61620			Y				Y			Y			Y
P61750	Y	Y	Y	Y	Y	Y	Y	Y	Y	Y			Y	Y		Y	Y	Y	Y
P61759	Y		Y					Y		Y								Y
P61804	Y	Y																Y
P61922	Y		Y	Y	Y	Y	Y		Y							Y		Y	Y
P61924	Y		Y			Y			Y	Y			Y				Y	Y
P61939											Y
P61957	Y			Y					Y	Y								Y
P61961									Y	Y			Y	Y			Y	Y	Y
P61965									Y
P61967	Y					Y		Y					Y
P61971	Y		Y		Y			Y	Y	Y			Y		Y	Y	Y	Y	Y
P61979	Y	Y	Y	Y	Y	Y	Y	Y	Y	Y			Y	Y	Y	Y	Y	Y	Y
P61982	Y	Y	Y	Y	Y	Y	Y	Y	Y	Y			Y	Y	Y	Y	Y	Y	Y
P62069	Y
P62071					Y			Y											Y
P62073					Y
P62075	Y	Y			Y		Y			Y								Y
P62077					Y
P62082	Y	Y	Y	Y	Y	Y	Y	Y	Y	Y			Y		Y	Y	Y	Y	Y
P62137	Y	Y	Y	Y				Y	Y	Y			Y	Y		Y	Y		Y
P62141	Y	Y	Y		Y	Y	Y	Y	Y	Y			Y		Y	Y		Y	Y
P62192	Y	Y	Y		Y	Y	Y	Y	Y	Y		Y			Y		Y	Y	Y
P62196	Y	Y	Y		Y	Y	Y	Y	Y	Y		Y	Y		Y		Y	Y	Y
P62242	Y	Y	Y	Y	Y		Y	Y	Y	Y					Y	Y	Y	Y	Y
P62245	Y	Y	Y	Y			Y		Y	Y			Y			Y	Y	Y	Y
P62259	Y	Y	Y	Y	Y	Y	Y	Y	Y	Y		Y	Y	Y	Y	Y	Y	Y	Y
P62264	Y	Y	Y		Y	Y	Y	Y	Y	Y			Y			Y	Y	Y	Y
P62267	Y	Y	Y	Y			Y	Y		Y						Y		Y	Y
P62270	Y	Y	Y	Y	Y		Y	Y	Y	Y						Y	Y	Y	Y
P62274										Y								Y
P62281	Y	Y	Y	Y	Y	Y	Y	Y	Y	Y			Y			Y	Y	Y	Y
P62301	Y	Y	Y	Y	Y		Y	Y	Y	Y			Y			Y	Y	Y	Y
P62305										Y								Y
P62307		Y																Y
P62309									Y								Y	Y
P62311																	Y
P62313																		Y
P62315	Y								Y				Y				Y	Y
P62317			Y				Y	Y	Y	Y			Y				Y	Y
P62320	Y	Y							Y	Y							Y	Y	Y
P62322									Y									Y	Y
P62331	Y		Y			Y	Y	Y	Y				Y				Y	Y
P62334	Y	Y	Y		Y	Y	Y	Y	Y	Y		Y	Y				Y	Y	Y
P62340																		Y
P62482	Y																Y
P62484	Y
P62492	Y		Y			Y	Y	Y	Y				Y	Y			Y	Y	Y
P62500	Y				Y				Y									Y	Y
P62627	Y				Y			Y	Y	Y				Y			Y
P62631	Y	Y			Y		Y	Y		Y					Y	Y	Y	Y
P62696				Y
P62702	Y	Y	Y	Y	Y		Y	Y	Y	Y			Y			Y	Y	Y	Y
P62715	Y	Y						Y	Y						Y			Y
P62717	Y	Y	Y	Y	Y		Y	Y	Y	Y						Y	Y	Y	Y
P62737			Y	Y	Y	Y	Y						Y	Y				Y
P62743	Y																		Y
P62746	Y
P62748	Y		Y					Y	Y	Y			Y
P62751	Y	Y	Y	Y	Y		Y	Y	Y	Y						Y	Y	Y	Y
P62754	Y	Y	Y		Y		Y	Y	Y	Y			Y			Y	Y	Y	Y
P62761	Y							Y
P62774	Y	Y	Y	Y	Y	Y	Y	Y	Y	Y				Y		Y	Y	Y	Y
P62806		Y	Y	Y		Y	Y		Y	Y		Y	Y		Y	Y	Y	Y	Y
P62812	Y
P62814	Y	Y	Y	Y		Y		Y	Y	Y			Y			Y	Y	Y	Y
P62818																Y
P62821	Y	Y	Y	Y	Y	Y	Y	Y	Y	Y			Y	Y		Y	Y	Y	Y
P62823	Y
P62827	Y	Y	Y	Y	Y			Y	Y	Y		Y		Y		Y	Y	Y	Y
P62830	Y	Y	Y	Y	Y		Y	Y	Y	Y						Y	Y	Y	Y
P62835	Y	Y	Y	Y	Y		Y	Y	Y			Y		Y
P62843	Y	Y	Y	Y	Y	Y	Y	Y	Y	Y			Y			Y	Y	Y	Y
P62849	Y	Y	Y		Y		Y	Y		Y							Y	Y	Y
P62852	Y	Y	Y	Y	Y			Y	Y	Y						Y	Y	Y	Y
P62855	Y	Y	Y		Y		Y		Y	Y						Y	Y	Y	Y
P62858		Y	Y		Y			Y	Y	Y						Y			Y
P62869	Y	Y	Y		Y			Y	Y	Y					Y	Y	Y	Y	Y
P62874	Y	Y	Y	Y	Y	Y	Y	Y	Y				Y			Y	Y	Y	Y
P62880	Y	Y	Y	Y	Y		Y	Y	Y	Y			Y			Y	Y	Y	Y
P62881	Y
P62889	Y	Y	Y	Y	Y		Y	Y	Y	Y			Y			Y	Y	Y	Y
P62897	Y	Y	Y	Y	Y	Y	Y	Y	Y	Y			Y	Y	Y	Y	Y	Y	Y
P62900	Y	Y	Y	Y	Y			Y	Y	Y						Y	Y	Y	Y
P62908	Y	Y	Y	Y	Y	Y	Y	Y	Y	Y			Y			Y	Y	Y	Y
P62911			Y	Y			Y		Y	Y			Y				Y	Y
P62918	Y	Y	Y	Y	Y	Y	Y	Y	Y	Y			Y			Y	Y	Y	Y
P62960	Y	Y	Y	Y	Y	Y	Y	Y	Y	Y			Y		Y	Y	Y	Y	Y
P62962	Y	Y	Y	Y	Y	Y	Y	Y	Y	Y		Y	Y	Y	Y	Y	Y	Y	Y
P62965																Y		Y
P62983	Y	Y	Y	Y	Y	Y	Y	Y	Y	Y		Y	Y	Y	Y	Y	Y	Y	Y
P62996			Y					Y	Y								Y	Y
P63001	Y	Y	Y		Y			Y	Y			Y	Y	Y		Y	Y	Y	Y
P63005	Y	Y	Y		Y	Y		Y	Y	Y			Y	Y		Y	Y	Y	Y
P63011	Y			Y	Y
P63017	Y	Y	Y	Y	Y	Y	Y	Y	Y	Y		Y	Y	Y	Y	Y	Y	Y	Y
P63024								Y									Y	Y
P63028	Y	Y	Y	Y	Y	Y	Y	Y	Y	Y		Y	Y	Y		Y	Y	Y	Y
P63030		Y			Y	Y													Y
P63037	Y	Y	Y			Y	Y	Y	Y	Y			Y				Y	Y	Y
P63038	Y	Y	Y	Y	Y	Y	Y	Y	Y	Y			Y	Y	Y	Y	Y	Y	Y
P63040	Y
P63044	Y			Y
P63046	Y
P63054	Y													Y
P63073	Y	Y				Y	Y		Y	Y			Y	Y			Y	Y
P63080	Y
P63084	Y
P63085	Y		Y			Y	Y	Y	Y				Y				Y	Y	Y
P63087	Y		Y		Y			Y	Y							Y		Y	Y
P63089	Y
P63101	Y	Y	Y	Y	Y	Y	Y	Y	Y	Y		Y	Y	Y	Y	Y	Y	Y	Y
P63137	Y
P63141	Y
P63158	Y	Y	Y	Y	Y		Y	Y	Y	Y			Y	Y		Y	Y	Y	Y
P63163	Y							Y	Y	Y						Y	Y	Y	Y
P63168	Y	Y	Y			Y		Y	Y				Y			Y	Y	Y
P63213	Y
P63216	Y
P63242	Y	Y	Y	Y	Y	Y	Y	Y	Y	Y		Y	Y	Y	Y	Y	Y	Y	Y
P63248	Y														Y
P63254		Y	Y		Y			Y	Y	Y						Y	Y		Y
P63268																		Y
P63276	Y	Y	Y	Y	Y	Y	Y	Y	Y	Y			Y			Y	Y	Y	Y
P63280			Y					Y	Y								Y	Y
P63318	Y
P63321	Y					Y
P63323	Y	Y	Y	Y	Y		Y	Y	Y	Y			Y			Y	Y	Y	Y
P63325	Y	Y	Y	Y	Y		Y	Y	Y	Y						Y	Y	Y	Y
P63328	Y	Y	Y		Y			Y	Y	Y								Y
P63330	Y	Y	Y	Y	Y	Y	Y	Y	Y	Y			Y			Y	Y	Y	Y
P67778	Y	Y	Y		Y	Y	Y	Y	Y	Y			Y	Y	Y	Y		Y	Y
P67871	Y									Y								Y
P67984	Y	Y	Y		Y			Y		Y						Y	Y	Y	Y
P68033	Y							Y	Y	Y		Y	Y		Y		Y		Y
P68037	Y	Y	Y	Y	Y	Y	Y	Y	Y	Y		Y	Y	Y	Y	Y	Y	Y	Y
P68040	Y	Y	Y	Y	Y	Y	Y	Y	Y	Y			Y	Y		Y	Y	Y	Y
P68134		Y		Y											Y	Y
P68181	Y		Y					Y	Y				Y				Y	Y	Y
P68254	Y	Y	Y	Y	Y	Y	Y	Y	Y	Y			Y	Y		Y	Y	Y	Y
P68368	Y	Y	Y	Y	Y	Y	Y	Y	Y	Y			Y		Y	Y	Y	Y	Y
P68369	Y	Y		Y	Y											Y	Y		Y
P68372	Y	Y	Y	Y	Y	Y	Y	Y		Y			Y		Y	Y		Y
P68373			Y			Y	Y	Y	Y				Y				Y	Y
P68404	Y
P68433							Y		Y	Y					Y		Y	Y	Y
P68510	Y	Y	Y	Y	Y	Y	Y	Y	Y	Y			Y			Y	Y	Y	Y
P69566																		Y
P70122			Y					Y	Y								Y	Y	Y
P70124																Y
P70158						Y								Y
P70168	Y	Y	Y	Y	Y	Y	Y	Y	Y	Y		Y	Y	Y			Y	Y	Y
P70175	Y
P70180																			Y
P70188																		Y
P70190																		Y
P70194							Y
P70195	Y	Y	Y	Y	Y	Y	Y	Y	Y	Y			Y			Y		Y	Y
P70202	Y									Y
P70232	Y
P70245							Y
P70248																	Y
P70261		Y						Y										Y
P70265					Y
P70266		Y					Y
P70271			Y						Y
P70274											Y					Y
P70288	Y								Y									Y
P70290	Y	Y				Y						Y					Y		Y
P70296	Y	Y	Y	Y	Y	Y	Y	Y	Y	Y		Y	Y	Y	Y	Y	Y	Y	Y
P70297	Y							Y	Y
P70302		Y	Y					Y		Y			Y					Y
P70315																	Y
P70318													Y				Y
P70333	Y		Y			Y		Y	Y	Y							Y		Y
P70335								Y									Y		Y
P70336	Y							Y	Y										Y
P70349	Y	Y	Y	Y	Y	Y	Y	Y	Y	Y		Y	Y	Y	Y	Y	Y	Y	Y
P70362	Y		Y							Y						Y		Y	Y
P70372	Y		Y				Y	Y	Y	Y			Y			Y	Y	Y	Y
P70385																		Y
P70389											Y
P70392	Y
P70398	Y	Y	Y			Y	Y	Y	Y	Y			Y					Y	Y
P70399	Y								Y
P70402															Y	Y
P70404	Y	Y	Y		Y	Y	Y	Y	Y				Y		Y	Y	Y	Y	Y
P70412			Y							Y
P70414	Y				Y
P70419													Y
P70429	Y
P70441	Y		Y			Y	Y	Y		Y			Y	Y				Y	Y
P70460		Y	Y					Y	Y	Y			Y				Y	Y	Y
P70663	Y							Y
P70670	Y	Y	Y	Y	Y	Y	Y	Y	Y	Y			Y		Y	Y	Y	Y	Y
P70675																		Y
P70677						Y			Y				Y				Y
P70691						Y
P70694							Y											Y
P70695		Y			Y								Y		Y	Y
P70696																		Y
P70697		Y	Y			Y	Y		Y					Y		Y	Y	Y	Y
P70698									Y							Y		Y
P70699	Y		Y				Y		Y
P70704	Y							Y
P80313	Y	Y	Y	Y	Y	Y	Y	Y	Y	Y			Y	Y		Y	Y	Y	Y
P80314	Y	Y	Y	Y	Y	Y	Y	Y	Y	Y		Y	Y	Y		Y	Y	Y	Y
P80315	Y	Y	Y	Y	Y	Y	Y	Y	Y	Y		Y	Y	Y			Y	Y	Y
P80316	Y	Y	Y	Y	Y	Y	Y	Y	Y	Y		Y	Y	Y			Y	Y	Y
P80317	Y	Y	Y		Y	Y	Y	Y	Y	Y			Y	Y		Y	Y	Y	Y
P80318	Y	Y	Y	Y	Y	Y	Y	Y	Y	Y			Y	Y			Y	Y	Y
P80560	Y
P81117			Y			Y		Y	Y	Y			Y	Y		Y		Y	Y
P82198			Y	Y					Y							Y
P82343			Y					Y									Y
P82347																			Y
P83741	Y							Y										Y
P83870								Y										Y
P83882	Y		Y		Y					Y								Y
P83887	Y
P83917			Y			Y			Y				Y			Y
P83940	Y	Y	Y	Y	Y	Y		Y	Y	Y			Y			Y		Y	Y
P84075	Y		Y							Y
P84078	Y	Y	Y		Y	Y	Y	Y	Y				Y	Y		Y	Y	Y	Y
P84084	Y	Y	Y			Y	Y	Y	Y			Y	Y			Y	Y	Y	Y
P84086	Y
P84089							Y		Y	Y								Y
P84091	Y	Y	Y			Y	Y	Y	Y								Y	Y
P84096	Y		Y				Y	Y	Y				Y				Y	Y	Y
P84099	Y	Y	Y	Y	Y		Y	Y		Y			Y			Y		Y	Y
P84104	Y						Y			Y								Y
P84228			Y	Y			Y		Y	Y					Y	Y	Y		Y
P84309	Y
P85094	Y	Y	Y		Y	Y	Y	Y	Y	Y			Y	Y		Y	Y	Y	Y
P86048						Y												Y
P97290			Y					Y	Y		Y					Y		Y	Y
P97298											Y					Y			Y
P97300	Y																		Y
P97310									Y								Y	Y
P97311									Y								Y	Y
P97314								Y	Y
P97315	Y	Y	Y	Y	Y	Y		Y	Y	Y			Y	Y		Y	Y	Y	Y
P97324																		Y
P97328						Y	Y			Y
P97333								Y
P97346																		Y
P97351	Y	Y	Y	Y	Y		Y	Y	Y	Y			Y			Y	Y	Y	Y
P97352	Y	Y						Y		Y			Y			Y			Y
P97355	Y							Y								Y	Y
P97364							Y			Y								Y
P97369																	Y
P97370			Y				Y		Y									Y
P97371	Y	Y	Y		Y	Y	Y	Y	Y			Y	Y	Y		Y	Y	Y	Y
P97372	Y	Y	Y		Y		Y	Y	Y				Y	Y			Y	Y	Y
P97376									Y
P97377																		Y
P97379	Y	Y	Y			Y	Y	Y	Y	Y			Y					Y
P97384			Y				Y	Y	Y	Y					Y		Y		Y
P97390	Y		Y						Y									Y
P97427	Y	Y		Y
P97429		Y	Y			Y	Y	Y	Y	Y			Y	Y		Y	Y	Y	Y
P97434						Y		Y	Y									Y
P97441	Y
P97443		Y			Y										Y	Y
P97447	Y	Y	Y	Y	Y	Y		Y	Y	Y			Y	Y	Y	Y	Y	Y	Y
P97449						Y	Y	Y	Y	Y			Y			Y			Y
P97450			Y		Y	Y	Y		Y	Y			Y		Y	Y		Y	Y
P97457		Y		Y									Y		Y	Y
P97461	Y	Y	Y	Y	Y			Y	Y	Y			Y			Y	Y	Y	Y
P97467	Y												Y
P97470																	Y	Y
P97473																		Y
P97478						Y
P97479																		Y
P97493	Y	Y	Y		Y	Y	Y		Y				Y			Y			Y
P97494	Y			Y		Y	Y	Y				Y		Y		Y		Y
P97496			Y						Y								Y	Y
P97501							Y	Y
P97742			Y			Y	Y		Y
P97760									Y
P97765	Y
P97770			Y															Y
P97772	Y
P97797	Y
P97805													Y
P97807	Y	Y	Y	Y	Y	Y	Y	Y	Y	Y			Y	Y	Y	Y	Y	Y	Y
P97816						Y
P97819																		Y
P97821			Y				Y	Y	Y							Y	Y		Y
P97822	Y	Y	Y	Y	Y	Y		Y	Y				Y			Y	Y	Y	Y
P97823	Y	Y			Y		Y	Y	Y	Y					Y	Y	Y	Y	Y
P97825	Y																Y	Y
P97855		Y	Y		Y	Y	Y	Y	Y	Y			Y			Y	Y	Y	Y
P97861																Y
P97872							Y
P97927		Y								Y					Y				Y
P97930																		Y
P98064											Y
P98078			Y			Y			Y							Y			Y
P98083										Y
P98086											Y
P98191	Y																	Y
P98197						Y
P99024	Y	Y	Y	Y	Y	Y	Y	Y	Y	Y			Y	Y		Y	Y	Y	Y
P99026	Y	Y	Y	Y	Y	Y	Y	Y	Y	Y		Y		Y		Y	Y	Y	Y
P99027	Y	Y	Y	Y	Y	Y	Y	Y	Y	Y			Y		Y	Y	Y	Y	Y
P99028	Y	Y	Y		Y	Y	Y			Y			Y		Y			Y	Y
P99029	Y	Y	Y	Y	Y	Y	Y	Y	Y	Y			Y	Y	Y	Y	Y	Y	Y
Q00493	Y
Q00519		Y			Y		Y	Y								Y			Y
Q00612	Y	Y	Y	Y				Y	Y			Y	Y			Y	Y	Y	Y
Q00623	Y	Y	Y		Y	Y	Y	Y	Y	Y	Y	Y	Y	Y	Y	Y	Y	Y	Y
Q00724											Y					Y			Y
Q00896	Y			Y			Y			Y		Y
Q00897		Y	Y	Y	Y	Y	Y	Y	Y	Y	Y	Y		Y	Y	Y	Y	Y	Y
Q00898	Y	Y	Y	Y	Y		Y	Y		Y	Y	Y		Y	Y	Y	Y	Y	Y
Q00915			Y	Y				Y	Y
Q00PI9	Y		Y			Y	Y	Y	Y	Y			Y				Y	Y	Y
Q01065	Y
Q01149			Y							Y					Y	Y
Q01279					Y		Y	Y			Y		Y			Y			Y
Q01320																		Y
Q01339			Y		Y		Y		Y		Y							Y	Y
Q01405	Y	Y	Y				Y	Y	Y	Y								Y	Y
Q01730	Y	Y	Y		Y			Y	Y	Y			Y				Y	Y	Y
Q01755																		Y
Q01768	Y	Y	Y	Y	Y	Y	Y	Y	Y	Y		Y	Y	Y	Y	Y	Y	Y	Y
Q01853	Y	Y	Y	Y	Y	Y	Y	Y	Y	Y		Y	Y	Y	Y	Y	Y	Y	Y
Q02013						Y
Q02053	Y	Y	Y	Y	Y	Y	Y	Y	Y	Y		Y	Y	Y	Y	Y	Y	Y	Y
Q02105	Y										Y
Q02248	Y		Y			Y	Y	Y	Y	Y			Y			Y
Q02257			Y					Y	Y	Y			Y
Q02357	Y					Y		Y				Y
Q02566					Y			Y
Q02788			Y						Y						Y	Y			Y
Q02819	Y	Y	Y	Y	Y	Y	Y	Y	Y	Y			Y		Y	Y	Y	Y	Y
Q03137	Y
Q03141	Y
Q03173	Y								Y									Y
Q03249							Y
Q03265	Y	Y	Y	Y	Y	Y	Y	Y	Y	Y			Y	Y	Y	Y	Y	Y	Y
Q03311							Y				Y								Y
Q03401			Y
Q03402			Y										Y
Q03404										Y
Q03517	Y									Y
Q03734	Y	Y	Y	Y	Y	Y		Y	Y	Y	Y	Y		Y	Y	Y	Y	Y	Y
Q03740				Y
Q03958																		Y
Q04207								Y
Q04447	Y	Y	Y	Y	Y	Y	Y	Y	Y	Y			Y	Y		Y	Y	Y	Y
Q04690	Y
Q04735																		Y
Q04750						Y			Y	Y
Q04857		Y	Y					Y	Y	Y					Y	Y			Y
Q04997									Y
Q05020											Y
Q05117																	Y
Q05144																	Y
Q05186			Y	Y				Y	Y				Y	Y		Y		Y	Y
Q05421						Y	Y												Y
Q05512	Y
Q05793		Y	Y		Y	Y		Y	Y	Y			Y		Y	Y			Y
Q05816	Y	Y		Y	Y	Y	Y	Y	Y	Y			Y	Y		Y	Y	Y	Y
Q05915							Y
Q05920	Y	Y	Y		Y	Y	Y	Y	Y	Y			Y		Y	Y		Y	Y
Q05BC3					Y			Y
Q05CL8																		Y
Q05D44							Y	Y	Y	Y			Y				Y	Y	Y
Q06138	Y		Y					Y	Y				Y	Y				Y
Q06180									Y									Y
Q06185	Y	Y			Y		Y			Y					Y	Y		Y	Y
Q06318								Y
Q06770					Y			Y	Y		Y					Y			Y
Q06890	Y		Y		Y	Y		Y	Y	Y	Y					Y		Y	Y
Q07076	Y		Y				Y	Y	Y	Y		Y	Y				Y		Y
Q07235														Y
Q07417		Y	Y		Y	Y	Y	Y	Y	Y			Y	Y	Y	Y	Y	Y	Y
Q07456							Y				Y								Y
Q07797																Y	Y		Y
Q07813	Y								Y									Y
Q07968											Y
Q08091			Y					Y	Y	Y			Y	Y			Y		Y
Q08093								Y	Y								Y
Q08189																Y
Q08288									Y	Y								Y
Q08331	Y			Y
Q08481								Y
Q08642	Y	Y	Y							Y			Y		Y
Q08652												Y
Q08857		Y			Y	Y		Y				Y				Y	Y	Y	Y
Q08879						Y		Y	Y		Y								Y
Q08943																	Y
Q08ED0			Y
Q09098														Y					Y
Q09199			Y
Q09200			Y
Q09PK2																Y
Q09TK7			Y
Q09TK9			Y
Q0GNC1	Y																Y
Q0HA38																		Y
Q0II04					Y
Q0KL02	Y
Q0P557			Y
Q0P5X5																		Y
Q0P5Y3			Y
Q0VBF8	Y
Q0VGB7													Y					Y
Q11011	Y	Y	Y	Y	Y	Y	Y	Y	Y				Y	Y		Y	Y	Y	Y
Q11136	Y		Y			Y			Y				Y		Y	Y	Y		Y
Q148A4																		Y
Q148V7	Y							Y										Y
Q149B8					Y
Q149C2																		Y
Q149F3			Y
Q149S1																		Y
Q149T7																		Y
Q14B46								Y
Q14BB9	Y
Q14BI2	Y
Q14BI7																		Y
Q14C51		Y
Q14DH7		Y																	Y
Q19LI2		Y			Y	Y		Y	Y		Y		Y			Y			Y
Q1ERP8																			Y
Q1HFZ0			Y						Y				Y				Y
Q1XH17		Y			Y										Y	Y
Q283N4							Y
Q2M3X8	Y
Q2NL51	Y		Y															Y
Q2PFD7	Y
Q2TPA8		Y	Y		Y	Y	Y						Y					Y	Y
Q2VIS4																Y
Q2VLH6																Y
Q2YDW2																		Y
Q30KP3			Y
Q30KP5			Y
Q31125			Y							Y			Y
Q32M07																		Y
Q32MG2																		Y
Q3B7Z2	Y		Y		Y			Y					Y					Y
Q3MI48															Y
Q3SXD3			Y
Q3TBD2																	Y
Q3TBW2		Y
Q3TC72	Y	Y	Y		Y	Y												Y	Y
Q3TC93			Y
Q3TCH7	Y					Y	Y		Y				Y					Y
Q3TCJ1										Y
Q3TCN2			Y													Y		Y	Y
Q3TDD9	Y							Y
Q3TDK6	Y
Q3TDN2									Y									Y
Q3TDQ1			Y					Y	Y				Y	Y				Y
Q3TEA8									Y
Q3TES0	Y
Q3TFD2								Y
Q3TGF2																	Y	Y
Q3TGW2																			Y
Q3THE2	Y	Y	Y	Y	Y	Y	Y	Y	Y	Y			Y		Y	Y	Y	Y	Y
Q3THG9		Y	Y			Y	Y		Y	Y								Y
Q3THK3									Y									Y
Q3THK7	Y	Y	Y			Y	Y	Y	Y	Y			Y				Y	Y
Q3THS6	Y		Y			Y		Y	Y	Y						Y	Y	Y	Y
Q3TIV5										Y
Q3TJ91						Y		Y
Q3TJD7									Y						Y	Y
Q3TJZ6	Y		Y				Y		Y				Y					Y
Q3TKT4									Y								Y
Q3TL44					Y
Q3TLH4									Y	Y
Q3TLP5		Y	Y		Y	Y	Y		Y	Y			Y	Y					Y
Q3TLS3	Y
Q3TMH2	Y	Y					Y					Y			Y	Y
Q3TMP8					Y
Q3TMX7			Y
Q3TNA1						Y	Y
Q3TPX4	Y
Q3TTE0			Y															Y
Q3TTP0																		Y
Q3TTY0																		Y
Q3TTY5																Y
Q3TUU5																		Y
Q3TVA9																		Y
Q3TVI8															Y	Y
Q3TW96	Y		Y			Y		Y	Y	Y						Y	Y		Y
Q3TWW8									Y	Y							Y	Y	Y
Q3TXS7	Y	Y	Y		Y	Y	Y	Y	Y	Y			Y			Y	Y	Y	Y
Q3TXX4	Y
Q3TY60	Y
Q3TYQ9																Y
Q3TYX3	Y																	Y
Q3TZZ7								Y	Y
Q3U0B3					Y							Y
Q3U0M1	Y
Q3U0S6								Y
Q3U0V1	Y	Y	Y		Y		Y	Y	Y	Y			Y			Y	Y	Y	Y
Q3U186					Y													Y
Q3U1F9								Y
Q3U1J4	Y	Y	Y	Y	Y	Y	Y	Y	Y	Y						Y	Y	Y	Y
Q3U2P1						Y	Y						Y
Q3U2V3																		Y
Q3U3R4																		Y
Q3U3T8																		Y
Q3U4I7						Y
Q3U5Q7	Y	Y			Y	Y		Y									Y
Q3U7R1			Y					Y	Y	Y							Y		Y
Q3U7U3	Y																	Y
Q3UA06																		Y
Q3UBX0													Y
Q3UDE2								Y	Y								Y	Y
Q3UDK1																		Y
Q3UDR8			Y
Q3UE17																		Y
Q3UE37	Y
Q3UEB3	Y								Y								Y	Y
Q3UEG6						Y	Y
Q3UFF7			Y			Y													Y
Q3UFY4																		Y
Q3UFY7									Y									Y
Q3UGF1																		Y
Q3UGR5	Y	Y	Y	Y	Y	Y	Y	Y	Y				Y			Y	Y	Y	Y
Q3UGY8	Y
Q3UH60	Y
Q3UH66	Y
Q3UH68					Y			Y
Q3UHB1					Y
Q3UHC7	Y
Q3UHD6	Y							Y										Y
Q3UHD9	Y
Q3UHE1	Y
Q3UHJ0	Y
Q3UHK1	Y
Q3UHL1	Y
Q3UHX2	Y	Y	Y		Y	Y	Y	Y	Y	Y			Y			Y	Y	Y	Y
Q3UI43																		Y
Q3UIA2								Y
Q3UIR3							Y
Q3UIU2					Y
Q3UIZ8					Y
Q3UJB9	Y								Y								Y	Y
Q3UJD6			Y					Y	Y									Y
Q3UJU9		Y	Y			Y	Y			Y			Y
Q3UKC1																		Y
Q3UKJ7									Y									Y
Q3ULD5		Y	Y		Y	Y	Y	Y		Y			Y			Y			Y
Q3ULF4					Y
Q3ULJ0	Y	Y	Y	Y	Y			Y		Y			Y			Y	Y	Y	Y
Q3UM29																		Y
Q3UM45	Y	Y	Y		Y		Y	Y	Y	Y						Y	Y	Y	Y
Q3UMC0																		Y
Q3UMF0									Y	Y			Y						Y
Q3UMT1								Y	Y
Q3UMU9								Y	Y	Y								Y
Q3UMY5			Y														Y
Q3UN02			Y
Q3UN54														Y
Q3UND0																	Y
Q3UNH4	Y
Q3UNX5		Y				Y	Y
Q3UNZ8	Y	Y				Y	Y		Y										Y
Q3UP75						Y	Y
Q3UPH1			Y				Y	Y	Y	Y			Y			Y	Y	Y	Y
Q3UPL0	Y	Y	Y		Y	Y	Y	Y	Y	Y			Y	Y			Y	Y	Y
Q3UPY5			Y
Q3UQ44			Y			Y	Y		Y	Y			Y				Y	Y
Q3UQN2								Y
Q3URD3	Y				Y													Y
Q3URE1		Y				Y	Y
Q3USB7	Y
Q3USS3																		Y
Q3UTJ2										Y
Q3UU35													Y
Q3UU96	Y
Q3UUG6	Y
Q3UUI3	Y																	Y
Q3UUJ4																		Y
Q3UUQ7			Y
Q3UUY6			Y										Y
Q3UV17																Y			Y
Q3UV70					Y
Q3UVK0									Y									Y	Y
Q3UVL4	Y
Q3UVX5	Y
Q3UW53								Y	Y	Y							Y	Y
Q3UX10	Y		Y					Y	Y								Y	Y
Q3UYC0	Y
Q3UYG8	Y
Q3UYV8																		Y
Q3UYV9									Y									Y
Q3UZ39							Y	Y	Y	Y			Y			Y
Q3UZA1					Y			Y									Y
Q3UZZ6						Y	Y
Q3V038	Y
Q3V089																		Y
Q3V096																		Y
Q3V0F0																		Y
Q3V0K9	Y					Y		Y
Q3V0Q1																		Y
Q3V0Q7																		Y
Q3V0T4																	Y
Q3V132					Y									Y				Y
Q3V140			Y															Y
Q3V1D3		Y													Y	Y
Q3V1L4	Y				Y	Y												Y
Q3V384		Y			Y
Q3V3R1			Y														Y	Y
Q3V3V9	Y
Q45VK7																		Y
Q497K7																		Y
Q4ACU6	Y							Y
Q4JIM5	Y
Q4KML4	Y									Y		Y		Y		Y	Y	Y	Y
Q4KMM3	Y		Y										Y					Y
Q4KUS2	Y
Q4LDG0							Y
Q4PJX1			Y							Y
Q4PZA2									Y
Q4U4S6							Y
Q4V9Z5	Y
Q4VA53							Y	Y	Y
Q4VAA2	Y				Y			Y	Y	Y								Y
Q4VAE3					Y
Q501J6	Y	Y	Y			Y	Y	Y	Y	Y			Y				Y	Y
Q501J7								Y
Q504N0										Y
Q505B8																		Y
Q505D1	Y
Q505D7					Y	Y	Y
Q505F5	Y		Y			Y		Y	Y	Y			Y				Y	Y
Q52KI8									Y									Y
Q52KR3	Y				Y
Q562E2																		Y
Q569E4																		Y
Q569Z5																		Y
Q569Z6			Y					Y	Y	Y			Y					Y
Q56A07	Y
[truncated: 3,034 more rows]

## Sheet: Supplementary Data 4
Accession	Protein Name	Peptide Sequence	Precursor Charge	Top 5 Fragment Ions	Peptide Retention Time (min)	GRAVY Score
Q61026	Nuclear receptor coactivator 2	AAAANIDEVQK	2	y8+, y7+, y6+, y5+, b3+	7.06	-0.18
Q99LC5	Electron transfer flavoprotein subunit alpha, mitochondrial	AAAPGQLR	2	y6+, y5+, y4+, y6++, y5++	4.56	-0.1
P21107	Tropomyosin alpha-3 chain	AADAEAEVASLNR	2	y7+, y6+, y5+, y2+, b3+	14.58	-0.18
P37804	Transgelin	AAEDYGVIK	2	y2+, y5+, y6+, y7+, y7++	10.64	-0.03
Q80WV7	Serine/arginine repetitive matrix protein 3	AAEPGLVK	2	y7+, y6+, y5+, y2+, b3+	6.69	0.28
O55029	Coatomer subunit beta'	AAESLADPTEYENLFPGLK	2	b5+, b6+, b7+, y4+, y5+	39.91	-0.43
Q91X52	L-xylulose reductase	AAGAQVVAVSR	2	y4+, y5+, y6+, y7+, y9+	8.08	0.96
Q9JL35	High mobility group nucleosome-binding domain-containing protein 5	AAGDVSQEPK	2	b7++, y5+, y6+, y8+, y9++	3.3	-0.94
P34928	Apolipoprotein C-I	AAIEHIK	2	y3+, y4+, y5+, y5++, y6++	3.75	0.29
Q8BZQ2	Cysteine-rich secretory protein LCCL domain-containing 2	AAIHYGVIDDR	2	b4+, y2+, y6+, y7+, y8++	12.98	0.04
Q62468	Villin-1	AAISDSVVEPAAK	2	y10+, y6+, y4+, y2+, b4+	14.48	0.46
Q70IV5	Synemin	AALEALLGR	2	y2+, y4+, y5+, y6+, y7++	26.2	0.93
Q9CYH2	Peroxiredoxin-like 2A	AALEYLEDIDLK	2	y9+, y8+, y7+, y6+, b3+	34.575	0.03
A2AX52	Collagen alpha-4(VI) chain	AALLQAVR	2	y6+, y5+, y4+, y5++, b3+	15.36	1.15
P62852	40S ribosomal protein S25	AALQELLSK	2	y7+, y6+, y5+, y2+, y7++	23.56	0.37
Q99JY0	Trifunctional enzyme subunit beta, mitochondrial	AALSGLLHR	3	y6+, y5+, y8++, y7++, y6++	16.32	0.68
P49722	Proteasome subunit alpha type-2	AANGVVLATEK	2	y5+, y6+, y8+, y9+, y9++	9.75	0.51
Q99KH8	Serine/threonine-protein kinase 24	AANVLLSEHGEVK	3	y7+, y11++, y10++, y9++, y8++	17.59	0.06
O35969	Guanidinoacetate N-methyltransferase	AAPAAYDASDTHLQILGK	3	y16++, y15++, y14++, y13++, y12++	21.88	-0.07
Q9D819	Inorganic pyrophosphatase	AAPFTLEYR	2	y2+, y5+, y6+, y7+, y7++	22.11	-0.16
Q9D0S9	Histidine triad nucleotide-binding protein 2, mitochondrial	AAPGGASPTIFSR	2	b11+, b9+, y4+, y6+, y8+	17.41	0.15
O89020	Afamin	AAPITQYLK	2	y3+, y5+, y6+, y7+, y7++	19.85	0.1
P47199	Quinone oxidoreductase	AAQAHEDIIHGSGK	3	y10++, y11++, y13+++, y4+, y5+	4.02	-0.57
Q8VCW8	Medium-chain acyl-CoA ligase ACSF2, mitochondrial	AASGLLSIGLR	2	y9+, y6+, y5+, y3+, b5+	29.93	1.15
P63054	Calmodulin regulator protein PCP4	AAVAIQSQFR	2	y7+, y6+, y5+, b3+, b4+	14.71	0.46
Q61702	Inter-alpha-trypsin inhibitor heavy chain H1	AAVLGESAGLVR	2	b3+, b4+, y10++, y8+, y9+	18.72	0.98
P51881	ADP/ATP translocase 2	AAYFGIYDTAK	2	b3+, y5+, y7+, y8+, y9++	22.95	0.15
P52760	2-iminobutanoate/2-iminopropanoate deaminase	AAYQVAALPR	2	b5+, y2+, y5+, y6+, y8++	16.6	0.43
Q9QYR9	Acyl-coenzyme A thioesterase 2, mitochondrial	ADAGGELNLAR	2	b3+, y4+, y5+, y7+, y8+	12.62	-0.26
Q9R1V6	Disintegrin and metalloproteinase domain-containing protein 22	ADAVHLFSGSQFESSR	3	y5+, y4+, y3+, y10++, y5++	22.38	-0.29
Q05920	Pyruvate carboxylase, mitochondrial	ADEAYLIGR	2	y2+, y3+, y4+, y5+, y6+	15.6	-0.144
P35700	Peroxiredoxin-1	ADEGISFR	2	y2+, y3+, y4+, y5+, y6+	11.52	-0.45
P62242	40S ribosomal protein S8	ADGYVLEGK	2	y4+, y5+, y6+, y7+, y8+	9.88	-0.36
P82198	Transforming growth factor-beta-induced protein ig-h3	ADHHATNGVVHLIDK	4	y13+++, y14+++, y2+, y4+, y5++	9.83	-0.32
P24721	Asialoglycoprotein receptor 2	ADHSTLLFHLK	4	y4+, y3+, y9++, y5++, y4++	19.7667	0.06
Q9Z2H5	Band 4.1-like protein 1	ADIITGR	2	y6+, y5+, y4+, y2+, b3+	9.53	0.24
Q8VE62	Polyadenylate-binding protein-interacting protein 1	ADILQVGLR	2	y7+, y5+, y4+, y3+, b3+	24.64	0.69
Q8K3K8	Optineurin	ADLLGIVSELQLK	2	y9+, y7+, y6+, b3+, b6+	45.81	0.78
Q9JHW2	Omega-amidase NIT2	ADLYTVESK	2	y7+, y6+, y2+, y7++, b3+	10.15	-0.43
P97449	Aminopeptidase N	ADNSATGFGTGTR	2	y10+, y5+, y7+, y8+, y9+	6.48	-0.71
Q8K009	Mitochondrial 10-formyltetrahydrofolate dehydrogenase	ADPLALAAEK	2	b4+, y5+, y6+, y8+, y8++	18.14	0.23
Q9Z331	Keratin, type II cytoskeletal 6B	ADSLADEINFLR	2	b3+, y4+, y6+, y7+, y8+	34.88	-0.07
Q61092	Laminin subunit gamma-2	ADSLSNLVTR	2	y8+, y6+, y3+, y2+, b3+	18	-0.02
Q9CR00	26S proteasome non-ATPase regulatory subunit 9	ADVDLYQVR	2	y3+, y4+, y5+, y6+, y7+	15.63	-0.26
Q6NVD9	Phakinin	AEAGALLQAK	2	y8+, y7+, y5+, y4+, b3+	11.15	0.35
O08601	Microsomal triglyceride transfer protein large subunit	AEAVQSFLAFIQHLR	3	y13++, y12++, y11++, b2+, b3+	46.12	0.55
P35564	Calnexin	AEEDEILNR	2	y7+, y6+, y4+, y3+, b2+	10.35	-1.32
Q8VCH0|Q921H8	3-ketoacyl-CoA thiolase B, peroxisomal|3-ketoacyl-CoA thiolase A, peroxisomal	AEELGLPILGVLR	2	y10+, y9+, y7+, b2+, b3+	46.6	0.91
Q3UJU9	Regulator of microtubule dynamics protein 3	AEELQPGFSK	2	y8+, y7+, y5+, b2+, b3+	11.84	-0.88
Q61646	Haptoglobin	AEGDGVYTLNDEK	2	b2+, b4+, b6+, y6+, y7+	11.7	-1.11
Q60673	Receptor-type tyrosine-protein phosphatase-like N	AEGPALFSR	2	b2+, y3+, y6++, y7+, y7++	16.28	-0.07
Q3UZA1	CapZ-interacting protein	AEGTTIAEPDTK	2	b2+, y2+, y4+, y6+, y8+	6.28	-0.87
Q61687	Transcriptional regulator ATRX	AELEENQR	2	y6+, y4+, y3+, y6++, b2+	3.49	-2.05
P62908	40S ribosomal protein S3	AELNEFLTR	2	b2+, y4+, y6+, y7+, y7++	21.74	-0.39
P59999	Actin-related protein 2/3 complex subunit 4	AENFFILR	2	b2+, b5++, y4+, y5+, y6+	30.68	0.52
O70252	Heme oxygenase 2	AENTQFVK	2	y6+, y5+, y4+, y3+, b2+	5.9	-0.79
Q920G9	Germ cell-less protein-like 1	AEQDSEVGPQEINK	2	b7+, y12++, y2+, y7+, y8+	8.29	-1.48
Q99L43	Phosphatidate cytidylyltransferase 2	AETAPLPTSVDDTPEVLNR	3	b2+, y6++, y13++, y6+, y15++	26.86	-0.532
O88783	Coagulation factor V	AEVDDVIQVR	2	b3+, y3+, y4+, y7+, y8++	17.68	0.04
P06802	Ectonucleotide pyrophosphatase/phosphodiesterase family member 1	AEYLHTWGGLLPVISK	3	b10++, b2+, y14++, y2+, y5+	37	0.32
P26043	Radixin	AFAAQEDLEK	2	b2+, b3+, y7+, y8+, y8++	11.12	-0.59
Q8VCC1	15-hydroxyprostaglandin dehydrogenase [NAD(+)]	AFAEALLLHGAK	3	y8+, y6+, y5+, y11++, y9++	24.42	0.87
P35492	Histidine ammonia-lyase	AFDTDIHAVRPHR	4	y6+, y6++, y3++, b2+, b9++	23.37	-0.74
O35744	Chitinase-like protein 3	AFEEESVEK	2	b2+, y2+, y6+, y7+, y8++	7.16	-1.1
Q61503	5'-nucleotidase	AFEHSVHR	3	y3+, y4+, y6++, y7++, y7+++	2.85	-0.8
Q66PY1	Signal peptide, CUB and EGF-like domain-containing protein 3	AFFEVLAHPQNYFK	3	b2+, y10++, y11++, y12++, y12+++	35.55	-0.04
Q0VAX3	Fatty acid desaturase 2-like protein FADS2P1	AFGDIVR	2	y5+, y4+, y3+, y6++, b2+	15.57	0.7
Q62083	PRKCA-binding protein	AFGDVFSVIGVR	2	y10+, y8+, y7+, y6+, b2+	40.76	1.24
P42859	Huntingtin	AFIANLK	2	b2+, y4+, y5+, y6+, y6++	16.53	1.04
P54822	Adenylosuccinate lyase	AFIITGQTYTR	2	b2+, b3+, y6+, y7+, y8+	21.4	0.16
O08810	116 kDa U5 small nuclear ribonucleoprotein component	AFIPAIDSFGFETDLR	3	b2+, y4+, y5+, y13++, y7+	44.6	0.39
Q9D0E1	Heterogeneous nuclear ribonucleoprotein M	AFITNIPFDVK	2	y9+, y8+, y7+, y5+, b2+	35.39	0.67
O08788	Dynactin subunit 1	AFLQGGQEATDIALLLR	4	y12++, b4+, b5+, b5++, b15++	3.48	0.47
P61027	Ras-related protein Rab-10	AFLTLAEDILR	2	b2+, y5+, y6+, y7+, y8+	43.56	0.92
Q9Z1R3	Apolipoprotein M	AFLVTPR	2	b2+, b3+, y3+, y4+, y5+	16.84	0.83
Q8BHC0	Lymphatic vessel endothelial hyaluronic acid receptor 1	AFPFTTK	2	b2+, y3+, y4+, y5+, y5++	19.07	0.07
O89112	Glutathione S-transferase LANCL1	AFPNPYADYNK	2	b2+, y7+, y8+, y9+, y9++	18.83	-1.25
Q9WU60	Attractin	AFSANK	2	b2+, y2+, y4+, y4++, y5+	2.88	-0.3
Q9Z1T2	Thrombospondin-4	AFSGLTQNPESIELR	2	y10+, y2+, y7+, y7++, y8+	26.32	-0.41
P61620	Protein transport protein Sec61 subunit alpha isoform 1	AFSPTTVNTGR	2	y9+, y8+, y9++, y8++, b2+	10.67	-0.37
Q8R1M8|Q8BHC1	Mucosal pentraxin|Ras-related protein Rab-39B	AFTDLTR	2	y5+, y4+, y3+, y2+, y6++	12.05	-0.14
Q9D7H3	RNA 3'-terminal phosphate cyclase	AFVAGVLPLK	2	y8+, y7+, y6+, b2+, b3+	30.61	1.65
P14847	C-reactive protein	AFVFPK	2	b2+, y2+, y3+, y4+, y5+	18.98	1.02
Q8R191	Synaptogyrin-3	AGAAFDPVSFAR	2	b3+, b4+, y6+, y7+, y8+	26.02	0.52
Q99L04	Dehydrogenase/reductase SDR family member 1	AGATVYITGR	2	b5+, y3+, y4+, y5+, y6+	11.83	0.43
Q61425	Hydroxyacyl-coenzyme A dehydrogenase, mitochondrial	AGDEFVEK	2	y2+, y4+, y5+, y6+, y7+	6.41	-0.75
Q9DCW4	Electron transfer flavoprotein subunit beta	AGDLGVDLTSK	2	b3+, b4+, y3+, y5+, y7+	15.6	0.04
Q99K48	Non-POU domain-containing octamer-binding protein	AGEVFIHK	3	y2+, y3+, y7++, y4+, y5+	11.08	0.29
D3Z6Q9	Bridging integrator 2	AGGAAGLFAK	2	b4+, y5+, y6+, y8+, y9+	13.74	0.87
Q6P253	Dermokine	AGGADQFSKPEAR	3	y11++, y12++, y2+, y4+, y9++	4.85	-1.07
P35242	Pulmonary surfactant-associated protein A	AGGHIAAPR	2	y5+, y4+, y7++, b4+, b5+	4.17	-0.02
Q61316	Heat shock 70 kDa protein 4	AGGIETIANEYSDR	2	b4+, y6+, y7+, y8+, y9+	19.99	-0.68
P58252	Elongation factor 2	AGIIASAR	2	b3+, y3+, y4+, y5+, y6++	6.9	1.09
P70315	Wiskott-Aldrich syndrome protein homolog	AGISEAQLTDAETSK	2	y10+, y9+, y7+, y5+, b8+	16.23	-0.51
Q8BMS1	Trifunctional enzyme subunit alpha, mitochondrial	AGLEQGSDAGYLAESQK	3	y6++, y5+, y6+, b10+, b11+	15.17	-0.735
Q62159	Rho-related GTP-binding protein RhoC	AGLQVR	2	y5+, y4+, y3+, y2+, y4++	5.34	0.23
Q9Z2A0	3-phosphoinositide-dependent protein kinase 1	AGNEYLIFQK	2	y7+, y6+, y3+, b3+, b4+	26.42	-0.32
P67984	60S ribosomal protein L22	AGNLGGGVVTIER	2	b3+, b4+, y4+, y8+, y9+	17.45	0.36
Q9EQF5	Dihydropyrimidinase	AGNVVYGEPIAAGLGTDGR	2	y11+, y7+, b4+, b5+, b8+	24.79	0.08
Q61508	Extracellular matrix protein 1	AGPAVPQEAIPLQK	2	b3+, b4+, y3+, y4+, y9+	20.77	-0.12
Q9DCD0	6-phosphogluconate dehydrogenase, decarboxylating	AGQAVDDFIEK	2	b3+, y6+, y7+, y8+	17.1	-0.29
Q8BRN9	Coiled-coil and C2 domain-containing protein 1B	AGQPIDLSK	2	y6+, y5+, y4+, y6++, b3+	9.28	-0.4
P12970	60S ribosomal protein L7a	AGVNTVTTLVENK	2	y10+, y3+, y7+, y8+, y9+	20.61	0.1
Q8R0X7	Sphingosine-1-phosphate lyase 1	AGYPLEKPFDFR	3	y2+, y11++, y10++, y9++, b3+	26.87	-0.76
Q61554	Fibrillin-1	AGYQSTLTR	2	y6+, y5+, y4+, y7++, b3+	6.95	-0.7
F6SEU4	Ras/Rap GTPase-activating protein SynGAP	AGYVGLVTVPVATLAGR	2	y11+, y10+, y9+, y8+, b6+	38.14	1.16
P35486	Pyruvate dehydrogenase E1 component subunit alpha, somatic form, mitochondrial	AHGFTFTR	3	y3+, y2+, b2+, b3+, b4+	9.88	-0.26
P97384	Annexin A11	AHLVAVFNEYQR	3	y5+, y4+, y3+, b5+, b6+	23.55	-0.08
O70468	Myosin-binding protein C, cardiac-type	AHNVAGPGGPIVTK	3	y7+, y5+, y9++, y8++, b6+	10.91	0.06
P11352	Glutathione peroxidase 1	AHPLFTFLR	2	y5+, y6+, y7+, y7++, y8++	28.06	0.56
Q3UEG6	Alanine--glyoxylate aminotransferase 2, mitochondrial	AHSNHTDIISFR	3	y6+, y5+, y4+, y10++, b5+, b2+, b7++	15.6575	-0.55
Q8K0E8	Fibrinogen beta chain	AHYGGFTVQNEASK	3	b2+, b7+, b7++, y5+, y6+	9.43	-0.76
Q8CHT0	Delta-1-pyrroline-5-carboxylate dehydrogenase, mitochondrial	AIDAALAAR	2	y6+, y5+, y4+, y3+, b3+	12	1.03
Q99L47	Hsc70-interacting protein	AIEINPDSAQPYK	2	y10+, y9+, y8+, y3+, b3+	17.45	-0.82
O70310	Glycylpeptide N-tetradecanoyltransferase 1	AIELFSVGQGPAK	2	y10+, y9+, y8+, y6+, b3+	27.52	0.37
Q9DCV4	Regulator of microtubule dynamics protein 1	AIELNPK	2	b3+, y2+, y4+, y5+, y6++	9.16	-0.34
Q3UM45	Protein phosphatase 1 regulatory subunit 7	AIENIDTLTNLESLFLGK	2	b4+, b5+, y10+, y2+, y4+	51.99	0.27
P61264	Syntaxin-1B	AIEQSIEQEEGLNR	2	y10+, y8+, y7+, y5+, y4+	16.54	-1.11
P32848	Parvalbumin alpha	AIGAFAAADSFDHK	3	y10++, y12++, y2+, y7+, y8+	20.84	0.27
Q9DCX2	ATP synthase subunit d, mitochondrial	AIGNALK	2	b4+, y2+, y5+, y6+, y6++	5.71	0.59
P62082	40S ribosomal protein S7	AIIIFVPVPQLK	2	b3+, b6+, y6+, y7+, y8+	44.56	1.64
Q9R0Q3	Transmembrane emp24 domain-containing protein 2	AINDNTNSR	2	b3+, y4+, y5+, y6+, y8++	2.57	-1.52
Q3U0V1	Far upstream element-binding protein 2	AINQQTGAFVEISR	2	b5+, y2+, y4+, y8+, y9+	20.75	-0.06
Q76MZ3	Serine/threonine-protein phosphatase 2A 65 kDa regulatory subunit A alpha isoform	AISHEHSPSDLEAHFVPLVK	4	y9++, y8++, b11+, b7++, b13++	4.52	-0.14
Q63880	Carboxylesterase 3A	AISQSGVVISK	2	b5++, y2+, y7+, y9+, y9++	10.2	0.82
E9Q557	Desmoplakin	AITGFDDPFSGK	2	y10+, y10++, y3+, y7+, y9+	26.92	-0.24
P97447	Four and a half LIM domains protein 1	AIVAGDQNVEYK	2	y10+, y9+, y8+, y10++, b3+	11.23	-0.26
Q9CPW4	Actin-related protein 2/3 complex subunit 5	ALAAGGVGSIVR	2	b3+, b4+, y7+, y8+, y9+	18.25	1.3
P43276	Histone H1.5	ALAAGGYDVEK	2	b3+, y7+, y8+, y9+, y9++	11	0.04
P50752	Troponin T, cardiac muscle	ALAIDHLNEDQLR	3	y10++, y11++, y6+, y8++, y9++	20.03	-0.44
Q3UMC0	ATPase family protein 2 homolog	ALANESGLNFLAIK	2	y9+, y8+, y6+, y3+, b3+	34.59	0.61
Q6NZK8	Protein tyrosine phosphatase domain-containing protein 1	ALANLNEFVEK	2	b3+, y6+, y8+, y9+, y9++	25.625	0.03
Q9D3A9	Protein tweety homolog 1	ALASIHSQLQGLER	3	y10++, y11++, y13++, y4+, y5+	21.41	-0.05
Q64727	Vinculin	ALASQLQDSLK	2	b3+, y5+, y8+, y9+, y9++	19.06	-0.09
Q9D898	Actin-related protein 2/3 complex subunit 5-like protein	ALAVGGLGSIIR	2	y9+, y8+, y5+, b3+, b4+	31.06	1.49
P21460	Cystatin-C	ALDFAVSEYNK	2	b3+, y3++, y5+, y6+, y9+	21.9	-0.19
O88962	7-alpha-hydroxycholest-4-en-3-one 12-alpha-hydroxylase	ALDFQSYAK	2	y8+, y7+, y6+, y5+, b3+, b5+, b8+	18.845	-0.31
Q5S006	Leucine-rich repeat serine/threonine-protein kinase 2	ALDLLLDSGK	2	y2+, y8+, y8++, y9+, y9++	27.2	0.49
D3YZU1	SH3 and multiple ankyrin repeat domains protein 1	ALDPASPLGLALAAR	2	y10+, b3+, y9+, y12++, b6+, y12+, y11+	37.005	0.79
Q6NZB0	DnaJ homolog subfamily C member 8	ALDVIQAGK	2	y7+, y6+, y5+, y3+, b3+	13.01	0.53
Q6IFX2	Keratin, type I cytoskeletal 42	ALEEANADLEVK	2	y10+, y10++, y7+, y8+, y9+	14.76	-0.35
O55098	Serine/threonine-protein kinase 10	ALEEDLNQK	2	y7+, y6+, y5+, y3+, y8++	7.66	-1.33
P02535	Keratin, type I cytoskeletal 10	ALEESNYELEGK	2	y10++, y2+, y3+, y6+, y8+	12.67	-1.21
P30416	Peptidyl-prolyl cis-trans isomerase FKBP4	ALELDSNNEK	2	y8+, y7+, y6+, y5+, y4+	7.92	-1.28
Q80XD8	Proline-rich acidic protein 1	ALEPLEK	2	b3+, y2+, y4+, y5+, y6++	9.64	-0.44
Q3TVI8	Pre-B-cell leukemia transcription factor-interacting protein 1	ALESELQQLR	2	y8+, y7+, y5+, y4+, b9+	21.13	-0.61
Q9D8T2	Gasdermin-D	ALETTVLSK	2	y7+, y6+, y5+, y3+, y2+	13.1	0.44
Q9CPX6	Ubiquitin-like-conjugating enzyme ATG3	ALEVAEYLTPVLK	3	y6+, y5+, y4+, b6+, b7+	38.88	0.69
P01786	Ig heavy chain V region MOPC 47A	ALEWLGFIR	2	b3+, y4+, y5+, y6+, y7+	41.27	0.82
P09541	Myosin light chain 4	ALGQNPTNAEVLR	2	y9+, y8+, y9++, b4+, b5+	15.07	-0.45
O35516	Neurogenic locus notch homolog protein 2	ALGTLLHTNLR	3	y10++, y4+, y5+, y6+, y9++	20.31	0.36
P45377	Aldose reductase-related protein 2	ALGVSNFNHFQIER	3	y11++, y10++, b3+, b4+, b6+	25.41	-0.21
P51660	Peroxisomal multifunctional enzyme type 2	ALHGEQYLELYKPLPR	4	y10++, y9++, y8++, y7++, b6+	24.07	-0.71
P16675	Lysosomal protective protein	ALHIPESLPR	3	b3+, b4+, y2+, y3+, y4+	19.64	-0.13
Q60795	Nuclear factor erythroid 2-related factor 2	ALHIPFPVEK	2	y7+, y6+, y8++, b3+, b4+	28.27	0.33
P97823	Acyl-protein thioesterase 1	ALIDQEVK	2	y6++, y7++, y4+, y5+, y6+	11.44	-0.013
Q9D8U8	Sorting nexin-5	ALIDYENSNK	2	y8+, y7+, y6+, y5+, y8++	12.03	-0.99
Q99N32	Beta-klotho	ALLDSLVLR	2	y8+, y5+, y3+, y8++, b6+	33.91	1.38
Q9QUJ7	Long-chain-fatty-acid--CoA ligase 4	ALLGGNVR	2	y5+, y4+, y7++, b3+, b4+	10.77	0.6
Q99KD5	Protein unc-45 homolog A	ALLPLALEGTDVGQTK	2	y6+, y11++, y6++, b7+, b9+	35	0.3
Q8BVA4	Leiomodin-1	ALLQNNTLTELR	2	y6+, y4+, y11++, b6+, b7+	25.95	-0.24
Q9JKX4	Protein AATF	ALLTTNQLPQPDVFPVFK	3	y8+, y10++, y8++, b8+, b10++	43.17	0.17
Q8K124	Pleckstrin homology domain-containing family O member 2	ALNEGINR	2	y7+, y4+, b4+, b5+, b5++	5.63	-0.66
P03987	Ig gamma-3 chain C region	ALPAPIER	2	y4+, y4++, y5+, y6+, y6++	13.13	0.09
P01864	Ig gamma-2A chain C region secreted form	ALPSPIEK	2	y2+, y4+, y5+, y6+, y6++	12.44	-0.16
Q91Y97	Fructose-bisphosphate aldolase B	ALQASALAAWGGK	2	y10+, y11++, y6+, y7+, y9+	24.24	0.52
P11438	Lysosome-associated membrane glycoprotein 1	ALQATVGNSYK	2	b3+, y5+, y7+, y8+, y9++	9.27	-0.23
Q9EPB5	Serine hydrolase-like protein	ALQGYYDVR	2	y6+, y4+, y3+, y2+, b3+	14.21	-0.52
Q9Z160	Conserved oligomeric Golgi complex subunit 1	ALQLLYDLR	2	y6+, y5+, y4+, y2+, b3+	33.16	0.47
P62334	26S proteasome regulatory subunit 10B	ALQSVGQIVGEVLK	2	y11+, y9+, y6+, y5+, y12++	39.32	0.75
Q99N16	Cytochrome P450 4F3	ALSDEDIR	2	y3+, y7++, y5+, y4+, y2+	8.05	-0.71
Q62178	Semaphorin-4A	ALSFFQQK	2	y6+, y5+, y4+, y6++, b3+	21.45	-0.06
Q01065	Calcium/calmodulin-dependent 3',5'-cyclic nucleotide phosphodiesterase 1B	ALSLLLHAADISHPTK	4	b5+, y10++, y11++, y12++, y6++	32.54	0.46
Q99L43	Phosphatidate cytidylyltransferase 2	ALSNLSSR	2	y4+, y3+, y7++, b4+, b5+	5.83	-0.13
Q91VI7	Ribonuclease inhibitor	ALSQPDTVLR	2	b4+, y4+, y6+, y8+, y8++	14.51	-0.1
Q8CGK3	Lon protease homolog, mitochondrial	ALTAEIVK	2	y4+, y3+, y2+, y7++, b5++	14.39	1
P28658	Ataxin-10	ALTALFK	2	b3+, y4+, y5+, y5++, y6+	23.3	1.34
Q9JI75	Ribosyldihydronicotinamide dehydrogenase [quinone]	ALTSDIFEEQR	2	y8+, y7+, y6+, y5+, y4+	22.51	-0.65
P26041	Moesin	ALTSELANAR	2	b3+, y5+, y6+, y7+, y8+	12.24	0
P99024	Tubulin beta-5 chain	ALTVPELTQQVFDAK	2	b3+, b4+, y11++, y2+, y3+	36.47	0.1
Q9Z0M9	Interleukin-18-binding protein	ALVLEELSPTLR	2	b3+, y4+, y7+, y8+, y9+	34.05	0.55
Q9JIX0	Transcription and mRNA export factor ENY2	ALVPDSVK	2	y6+, y5+, y6++, y5++, b3+	11.69	0.53
Q3ULD5	Methylcrotonoyl-CoA carboxylase beta chain, mitochondrial	ALVSQLHER	2	y6+, y4+, y3+, y6++, b3+	8.98	-0.21
Q8CHI8	E1A-binding protein p400	ALYEDVILQPR	2	y2+, y3+, y4+, y5+, y7+	27.06	0.02
Q5I2A0	Serine protease inhibitor A3G	ALYQAEAFTADFQQPLK	3	b4+, b7+, y3+, y6+, y8+	34.13	-0.27
P07759	Serine protease inhibitor A3K	ALYQTEAFTADFQQPTEAK	3	b14++, y2+, y5+, y6+, y7+	28.41	-0.7
P54923	[Protein ADP-ribosylarginine] hydrolase	ALYSLGSK	2	y3+, y6++, y4+, y5+, y6+	13.05	0.28
Q62422	Osteoclast-stimulating factor 1	ALYTFEPR	2	y6+, y5+, y4+, y2+, b7+	19.29	-0.4
Q3U1J4	DNA damage-binding protein 1	ALYYLQIHPQELR	3	b3+, y10++, y5+, y8++, y9++	28.25	-0.36
Q7TME0	Phospholipid phosphatase-related protein type 4	ANADVEIITPR	2	y8+, y6+, y2+, y4+, y3+	17.66	-0.05
Q810B6	Rabankyrin-5	ANALHATNNLQIIPDFSLK	3	b5+, y12++, y16++, y5+, y9+	36.06	0.05
Q8R0Y6	Cytosolic 10-formyltetrahydrofolate dehydrogenase	ANATEFGLASGVFTR	2	y10+, y5+, y6+, y7+, y9+	31.12	0.3
Q61176	Arginase-1	ANEELAGVVAEVQK	2	b4+, b5+, y6+, y8+, y9+	22.91	0
P09242	Alkaline phosphatase, tissue-nonspecific isozyme	ANEGTVGVSAATER	2	y11+, y4+, y6+, y8+, y9+	7.56	-0.3
P28667	MARCKS-related protein	ANGQENGHVR	2	y6+, y5+, y4+, y2+, y9++	1.98	-1.65
P13707	Glycerol-3-phosphate dehydrogenase [NAD(+)], cytoplasmic	ANTIGISLIK	2	b3+, y2+, y6+, y7+, y8+	25.26	0.98
Q9DCX2	ATP synthase subunit d, mitochondrial	ANVAKPGLVDDFEK	3	y11++, y12++, y5+, y9+, y9++	17.67	-0.37
Q99PU5	Long-chain-fatty-acid--CoA ligase ACSBG1	ANVIVVDTQK	2	y8+, y7+, y6+, y5+, b3+	21.07	0.38
O54983	Ketimine reductase mu-crystallin	APAFLSAEEVQDHLR	3	b3+, y10++, y11++, y12++, y13++	25.91	-0.27
Q920N1	Outer dense fiber protein 3	APAYSFR	2	b3+, y3+, y4+, y5+, y6++	7.96	-0.26
O35459	Delta(3,5)-Delta(2,4)-dienoyl-CoA isomerase, mitochondrial	APEEVSDHNYESIQVTSAQK	3	y5+, y6+, b11++, y7+, b14++	14.41	-1.055
O35643	AP-1 complex subunit beta-1	APEVSQHVYQAYETILK	3	b10++, b11++, y13++, y14++, y15++	29.32	-0.38
Q920B9	FACT complex subunit SPT16	APGEQTVPALNLQNAFR	3	y5+, y4+, y10++, b7+, b9+	32.74	-0.37
Q9D8E6	60S ribosomal protein L4	APIRPDIVNFVHTNLR	4	b10++, b7+, y4+, y8++, y9++	28.93	-0.05
Q8VHX6	Filamin-C	APLQVAVLGPTGVAEPVEVR	3	y7+, y6+, y5+, y5++, b13++	34.54	0.64
Q8BP40	Lysophosphatidic acid phosphatase type 6	APNGQRPVDR	3	y4+, y9++, y8++, y7++, b5+	2.78	-1.71
Q61823	Programmed cell death protein 4	APQLVGQFIAR	2	b4+, y10++, y6+, y7+, y8+	27.3	0.49
P46694	Radiation-inducible immediate-early gene IEX-1	APSPAPSTGPELR	2	b10+, b11+, b10++, b11++, b12++	13.14	-0.75
P63318	Protein kinase C gamma type	APTSDEIHITVGEAR	2	y8+, y6+, y2+, y14++, b9+	19.9	-0.37
P35564	Calnexin	APVPTGEVYFADSFDR	2	y13++, y14++, y4+, y7+, y8+	31.33	-0.24
P14602	Heat shock protein beta-1	AQIGGPEAGK	2	b2+, b3+, y6+, y7+, y8+	4.24	-0.56
Q9JMA1	Ubiquitin carboxyl-terminal hydrolase 14	AQLFALTGVQPAR	2	b2+, y10+, y6+, y7+, y9+	29	0.45
Q8R2G4	Ecto-ADP-ribosyltransferase 3	AQLFLPR	2	b2+, b3+, y2+, y4+, y5+	20.4	0.37
Q3UR85	Myelin regulatory factor	AQLPDTVFHHGR	3	b2+, y10++, y3+, y5+, y9++	12.65	-0.67
Q6P253	Dermokine	AQPGLLK	2	b2+, y3+, y4+, y5+, y5++	7.95	0
Q9D3D9	ATP synthase subunit delta, mitochondrial	AQSELSGAADEAAR	2	b2+, y10+, y12+, y8+, y9+	8.46	-0.55
Q9D2R0	Acetoacetyl-CoA synthetase	AQSYEYVYR	2	b2+, y4+, y5+, y6+, y7+	12.02	-1.13
Q4QRL3	Coiled-coil domain-containing protein 88B	AQVEAAEQQVQALESQVR	3	b10++, b12++, b2+, y4+, y8+	28	-0.54
P28666	Murinoglobulin-2	AQVLGYTSATTTDQHGLAK	3	b2+, b3+, y15++, y16++, y17++	15.33	-0.32
P05784	Keratin, type I cytoskeletal 18	AQYEALAQK	2	y7+, y6+, y5+, y3+, b2+	7.3	-0.72
Q3UV17	Keratin, type II cytoskeletal 2 oral	AQYEDIAQK	2	b2+, y3+, y5+, y6+, y7+	6.79	-1.23
Q8VED5	Keratin, type II cytoskeletal 79	AQYELIAQK	2	b2+, y4+, y5+, y6+, y7+	13.47	-0.42
P61164	Alpha-centractin	AQYYLPDGSTIEIGPSR	3	b2+, y5+, y12++, b5+, y6+	31.82	-0.55
Q61510	E3 ubiquitin/ISG15 ligase TRIM25	ASAAQPDSVGVK	2	y9+, y8+, y7+, b4+, b5+	5.63	-0.06
Q8K157	Aldose 1-epimerase	ASDVVLGFAELEGYLQK	2	b3+, b5+, b6+, y8+, y9+	45.47	0.32
O88545	COP9 signalosome complex subunit 6	ASEAGEVPFNHEILR	3	y13++, y12++, y11++, y9++, y8++	21.1	-0.37
P97823	Acyl-protein thioesterase 1	ASFSQGPINSANR	2	y10+, y9+, y8+, y7+, y5+	10.4	-0.65
Q8K0C5	Zymogen granule membrane protein 16	ASGTSFNAVPLHPNTVLR	3	y14++, y13++, y12++, y10++, y9++	24.55	0.06
P16294	Coagulation factor IX	ASISYSSK	2	y2+, y3+, y5+, y6+, y6++	4.37	-0.26
Q9QWL7	Keratin, type I cytoskeletal 17	ASLEGSLAETENR	2	y11++, y5+, y6+, y7+, y9+	13.68	-0.77
Q61781	Keratin, type I cytoskeletal 14	ASLENNLEETK	2	y2+, y4+, y7+, y8+, y9++	10.15	-1.23
Q9Z2K1	Keratin, type I cytoskeletal 16	ASLENSLEETK	2	y2+, y4+, y7+, y8+, y9++	12.13	-0.98
B9EKR1	Receptor-type tyrosine-protein phosphatase zeta	ASLENTFIHNTGK	3	y12++, y11++, y10++, y9++, b10++	15.61	-0.56
Q8R1U2	Cell growth regulator with EF hand domain protein 1	ASLEPEQEAGHQTEGK	3	b4+, y12++, y13++, y14++, y2+	5.21	-1.54
Q8VHK9	ATP-dependent DNA/RNA helicase DHX36	ASLLDDYQLPEILR	3	y6+, y5+, y5++, b8+, b8++	42.21	-0.05
O70251	Elongation factor 1-beta	ASLPGVK	2	y2+, y3+, y4+, y5+, y6+	8.17	0.44
Q62419	Endophilin-A2	ASQLVSEK	2	y6+, y5+, y4+, y3+, y6++	4.35	-0.34
Q8JZK9	Hydroxymethylglutaryl-CoA synthase, cytoplasmic	ASSELFNQK	2	y3+, y4+, y5+, y7+, y7++	8.72	-0.84
P35505	Fumarylacetoacetase	ASSIVVSGTPIR	2	b5+, y5+, y6+, y7+, y8+	16.88	0.8
Q9CQE5	Regulator of G-protein signaling 10	ASSQVNVEGQSR	2	y8+, y7+, y4+, y10++, b5+	4.08	-0.93
O54943	Period circadian protein homolog 2	ASTLATLK	2	y7+, y6+, y4+, y3+, y6++	9.4	0.64
P27870	Proto-oncogene vav	ASVNLHSFQVR	3	y6+, y5+, y10++, y8++, y6++	19.03	0.05
P70428	Exostosin-2	ASVVVPEEK	2	b3+, y4+, y5+, y6+, y7++	8.7	0.12
Q6QIY3	Sodium channel protein type 10 subunit alpha	ASYEPIATTLR	2	y8+, y7+, y5+, y7++, b4+	19.425	-0.11
Q60631	Growth factor receptor-bound protein 2	ATADDELSFK	2	y8+, y7+, y6+, y3+, y9++	14.3	-0.57
Q9WUT3	Ribosomal protein S6 kinase alpha-2	ATDAEYAVK	2	y8+, y7+, y6+, y5+, y8++	5.42	-0.37
P28738	Kinesin heavy chain isoform 5C	ATEILNLLLK	2	b3+, y5+, y6+, y7+, y8+	39.82	0.99
Q64446	Copper-transporting ATPase 2	ATHVGNDTTLAQIVK	3	b8++, b10++, y5+, y6+, y7+	17.9	0.01
P06327	Ig heavy chain V region VH558 A1/A4	ATLTADK	2	y2+, y3+, y4+, y5+, y6+	3.47	-0.2
Q9JIF0	Protein arginine N-methyltransferase 1	ATLYVTAIEDR	2	y8+, y7+, y6+, y5+, y9++	22.89	0.17
Q3UYV9	Nuclear cap-binding protein subunit 1	ATNDEIFSILK	2	y9+, y8+, y6+, y5+, y4+	33.41	0.14
P52825	Carnitine O-palmitoyltransferase 2, mitochondrial	ATNLTVSAVR	2	b3+, y4+, y5+, y6+, y8+	11.88	0.56
Q922J3	CAP-Gly domain-containing linker protein 1	ATSHVGEIEQELALAR	3	y7+, y4+, y2+, b5+, b8+	25.89	-0.12
P27546	Microtubule-associated protein 4	ATSPSTLVSTGPSSR	2	y14++, b5+, b11+, b13++, b14++	15.05	-0.29
O08677	Kininogen-1	ATSQVVAGTK	2	y4+, y5+, y6+, y8+, y8++	3.61	0.2
Q8VCN5	Cystathionine gamma-lyase	AVAALDGAK	2	b3+, y5+, y6+, y7+, y7++	6.52	0.82
P26039	Talin-1	AVAEQIPLLVQGVR	2	b3+, b4+, b5+, b6+, y8+	33.3	0.81
Q9JHW2	Omega-amidase NIT2	AVDNQVYVATASPAR	2	y10+, y9+, y8+, y7+, y5+	13.74	0.03
Q64442	Sorbitol dehydrogenase	AVEAFETAK	2	b3+, y2+, y3+, y6+, y7+	8.38	0.09
P40142	Transketolase	AVELAANTK	2	b3+, y4+, y5+, y6+, y7+	6.02	0.2
O70435	Proteasome subunit alpha type-3	AVENSSTAIGIR	2	y10+, y9+, y8+, y7+, y3+	11.5	0.22
P55065	Phospholipid transfer protein	AVEPQLEDDER	2	b3+, y2+, y8+, y8++, y9++	9.88	-1.57
Q9JHH9	Coatomer subunit zeta-2	AVFILDNDGR	2	b3+, y5+, y6+, y8+, y8++	22.69	0.17
Q8VDN2	Sodium/potassium-transporting ATPase subunit alpha-1	AVFQANQENLPILK	2	b10+, y10+, y12++, y4+, y9+	29.91	-0.02
P68368	Tubulin alpha-4A chain	AVFVDLEPTVIDEIR	2	y9+, y8+, b3+, b5+, b7+	40.76	0.61
P12032	Metalloproteinase inhibitor 1	AVGNAADIR	2	y2+, y3+, y4+, y5+, y7+	5.59	0.24
Q9DBA8	Probable imidazolonepropionase	AVGPAAVIQK	2	y8+, y7+, y6+, y7++, b3+	12.63	0.89
Q8K4Z6	G-protein coupled receptor family C group 6 member A	AVIGAGYSETSIAVSR	2	y11+, y10+, y8+, y2+, y14++	24.18	0.6
Q8VCT4	Carboxylesterase 1D	AVIGDHGDEIFSVFGSPFLK	3	b10+, b14++, b19++, b7+++, b9+, y4+, y6+, y7+	44.17	0.47
O88448	Kinesin light chain 2	AVIQGLETLR	2	y8+, y7+, y6+, y4+, y8++	23.18	0.55
Q91WP6	Serine protease inhibitor A3N	AVLDVAETGTEAAAATGVK	3	b12++, y17++, y6+, y7+, y8+	24.57	0.52
P70362	Ubiquitin recognition factor in ER-associated degradation protein 1	AVLENALR	2	b3+, y4+, y5+, y6+, y6++	13.77	0.49
Q60994	Adiponectin	AVLFTYDQYQEK	2	y10++, y2+, y6+, y7+, y8+	23.05	-0.72
P61939	Thyroxine-binding globulin	AVLHIGEEGTK	3	y10++, y6+, y7+, y8++, y9++	9.47	-0.12
P06745	Glucose-6-phosphate isomerase	AVLHVALR	3	y3+, y4+, y5++, y6++, y7++	15.72	1.49
Q61072	Disintegrin and metalloproteinase domain-containing protein 9	AVLPQTR	2	b3+, y3+, y4+, y5+, y5++	6.83	-0.07
Q8C0D5	Elongation factor-like GTPase 1	AVLPVAESFGFADEIR	3	y7+, y5+, y4+, y14++, y13++	40.26	0.62
Q80XL6	Acyl-CoA dehydrogenase family member 11	AVLTVTQYR	2	y7+, y6+, y5+, y4+, y7++	15.96	0.37
Q07174	Mitogen-activated protein kinase kinase kinase 8	AVLVDFGLSVK	2	y9+, y8+, y7+, y9++, b3+	33.39	1.47
Q99KQ4	Nicotinamide phosphoribosyltransferase	AVPEGSVIPR	2	y8+, y7+, y6+, y2+, y8++	13.95	0.23
Q3UHX0	Nucleolar protein 8	AVPGTEVPGHK	3	y8+, y7+, y4+, y9++, y4++	5.43	-0.46
Q9WV55	Vesicle-associated membrane protein-associated protein A	AVPLNASK	2	y4+, y5+, y6+, y6++, y7++	5.29	0.23
O88833	Cytochrome P450 4A10	AVQFYLHR	2	y6+, y5+, y4+, y2+, y6++	15.6	0.01
Q8BZN6	Dedicator of cytokinesis protein 10	AVSQLIADAGIGGSR	2	y10+, y9+, y5+, y3+, b12+	24.74	0.54
O08997	Copper transport protein ATOX1	AVSYLGPK	2	y2+, y3+, y5+, y6+, y7++	9.64	0.22
P68510	14-3-3 protein eta	AVTELNEPLSNEDR	2	b7+, y12++, y7+, y8+, y9+	15.92	-1.07
P68254	14-3-3 protein theta	AVTEQGAELSNEER	2	y12++, y5+, y6+, y7+, y9+	8.02	-1.13
Q9CQV8	14-3-3 protein beta/alpha	AVTEQGHELSNEER	3	y5+, y12++, y11++, y10++, y9++	4.53	-1.49
P48754	Breast cancer type 1 susceptibility protein homolog	AVVGIVSK	2	y6+, y5+, y3+, y2+, y6++	10.44	1.73
P62918	60S ribosomal protein L8	AVVGVVAGGGR	2	b3+, y7+, y8+, y9+, y9++	9.5	1.3
Q80TB8	Synaptic vesicle membrane protein VAT-1 homolog-like	AVVLAGFGGLNK	2	y10+, y9+, y8+, y7+, b5+	27.19	1.15
P62814	V-type proton ATPase subunit B, brain isoform	AVVQVFEGTSGIDAK	2	y6+, b8+, b10+, b5++, b7++	24.83	0.45
Q9CR62	Mitochondrial 2-oxoglutarate/malate carrier protein	AVVVNAAQLASYSQSK	3	y4+, y5+, y6+, y7+, y8+	23.79	0.34
O35459	Delta(3,5)-Delta(2,4)-dienoyl-CoA isomerase, mitochondrial	AVVVSGAGK	2	y7+, y6+, y5+, y7++, b3+	4.33	1.19
P97443	Histone-lysine N-methyltransferase Smyd1	AYAILLVTHGPSHPITK	4	y13++, y12++, y11++, y10++, b2+	22.61	0.41
P51660	Peroxisomal multifunctional enzyme type 2	AYALAFAER	2	y7+, y6+, y5+, b2+, b3+	20.95	0.5
Q9R0B6	Laminin subunit gamma-3	AYEITYVR	2	y6+, y5+, y4+, b2+, b3+	16.14	-0.1
P14094	Sodium/potassium-transporting ATPase subunit beta-1	AYGENIGYSEK	2	y9+, y7+, y5+, y10++, b2+	9.65	-1.12
Q05909	Receptor-type tyrosine-protein phosphatase gamma	AYIATQGPLK	2	b2+, b3+, y4+, y7+, y8+	14.5	0.05
Q8R4K8	Pappalysin-1	AYLDVNELK	2	b2+, y2+, y5+, y6+, y7+	20.54	-0.23
Q9JM76	Actin-related protein 2/3 complex subunit 3	AYLQQLR	2	b2+, y3+, y4+, y5+, y5++	12.86	-0.49
Q61830	Macrophage mannose receptor 1	AYLTTVEDR	2	b2+, b3+, y5+, y6+, y7+	11.86	-0.49
P12399	Protein CTLA-2-alpha	AYNLNEER	2	b2+, y4+, y5+, y6+, y7++	6.16	-1.77
P61982	14-3-3 protein gamma	AYSEAHEISK	3	b2+, y5+++, y6++, y8++, y9++	3.8	-0.89
P84104	Serine/arginine-rich splicing factor 3	DAADAVR	2	b3+, y2+, y3+, y4+, y5+	3.61	-0.27
Q9R269	Periplakin	DAALQNVSDSEK	2	y9+, y10++, y9++, y7+, b3+	7.635	-0.95
Q921M7	Protein FAM49B	DAEGILEDLQSYR	2	y8+, y7+, y6+, b4+, b5+	35.29	-0.82
O88685	26S proteasome regulatory subunit 6A	DAFALAK	2	y2+, y3+, y4+, y5+, y5++	13.52	0.66
Q8BXA1	Golgi integral membrane protein 4	DAGFQALEEQNQVEPR	3	b3+, b5+, y2+, y3+, y6+	21.415	-1.26
O89053	Coronin-1A	DAGPLLISLK	2	y4+, y5+, y7++, y8+, y8++	30.6	0.75
Q7M756	Inactive serine protease 54	DAGQNFR	2	y5+, y4+, y3+, y2+, y6++	3.88	-1.54
P63017	Heat shock cognate 71 kDa protein	DAGTIAGLNVLR	2	b4+, b6+, y6+, y7+, y8+	28.28	0.58
O55126	Protein NipSnap homolog 2	DAHSNLLAK	3	b5+, b6+, b6++, y3+, y7++	6.5	-0.41
A3FIN4	Phospholipid-transporting ATPase FetA	DAIDDVK	2	y5+, y4+, y3+, y2+, b5+	7.12	-0.56
Q9CS72	Filamin-A-interacting protein 1	DAILAQEK	2	y6+, y5+, y4+, y6++, b3+	9.93	-0.31
P08030	Adenine phosphoribosyltransferase	DALEPGQR	2	y6+, y5+, y4+, b3+, b4+	5.38	-1.43
Q9DCJ9	N-acetylneuraminate lyase	DALISFLR	2	y6+, y5+, y4+, b3+, b4+	33.98	0.99
Q8CGM2	Retinitis pigmentosa 1-like 1 protein	DAPAPSHPAPSHR	3	y10++, y4+, y6+, y7++, y9++	3.13	-1.31
Q80YC5	Coagulation factor XII	DAPDGPTVVLTVDGR	2	y10+, y13++, y2+, y6+, y7+	24.05	-0.15
P62806	Histone H4	DAVTYTEHAK	3	y3+, y5+, y6++, y7++, y8++	4.22	-0.9
Q78IK4	MICOS complex subunit Mic27	DAYVYLK	2	y5+, y4+, y3+, y2+, y5++	15.44	-0.03
P06837	Neuromodulin	DDAPVADGVEK	2	y8+, y6+, y9++, y8++, b2+	6.76	-0.72
Q9ERE7	LRP chaperone MESD	DDDIEEGDLPEHK	3	b3+, b9++, y11++, y4+, y9++	10.12	-1.95
P16125	L-lactate dehydrogenase B chain	DDEVAQLR	2	b3+, b4+, y4+, y5+, y6+	8.86	-1.09
Q9CQA3	Succinate dehydrogenase [ubiquinone] iron-sulfur subunit, mitochondrial	DDFTEER	2	y5+, y4+, y3+, y5++, b2+	5.56	-2.34
Q3URD3	Sarcolemmal membrane-associated protein	DDLQGTQSETEAK	2	y9+, y2+, y10++, b2+, b3+	4.6	-1.69
P32261	Antithrombin-III	DDLYVSDAFHK	3	b2+, y6+, y7++, y8++, y9++	17.96	-0.65
P62869	Elongin-B	DDQLLDDGK	2	b2+, b3+, y4+, y5+, y6+	8.93	-1.58
Q9D855	Cytochrome b-c1 complex subunit 7	DDTLHETEDVK	2	y7+, y6+, y10++, y9++, b9+	6.32	-1.64
P97372	Proteasome activator complex subunit 2	DEAAYGALR	2	b2+, b3+, y5+, y6+, y7+	9.82	-0.44
Q9D0K2	Succinyl-CoA:3-ketoacid coenzyme A transferase 1, mitochondrial	DEADADLINAGK	2	y10+, y6+, y4+, b2+, b3+	13.65	-0.68
Q8K0D2	Hyaluronan-binding protein 2	DEIPHNDIALLK	3	b2+, y10++, y2+, y8++, y9++	22.33	-0.36
Q91VC3	Eukaryotic initiation factor 4A-III	DELTLEGIK	2	y7+, y6+, y5+, b2+, b3+	23.05	-0.38
P10518	Delta-aminolevulinic acid dehydratase	DEQGSAADSEDSPTIEAVR	4	y6+, y4+, y5++, b5+, y3+	25.97	-1.05
O55142	60S ribosomal protein L35a	DETEFYLGK	2	y7+, y6+, y5+, y4+, y2+	20.58	-1.13
O35488	Very long-chain acyl-CoA synthetase	DETLTYAQVDR	2	b2+, b3+, y5+, y6+, y7+	14.19	-1.04
Q60823	RAC-beta serine/threonine-protein kinase	DEVAHTVTESR	3	b2+, y2+, y8++, y4+, y9++	4.53	-0.93
Q9CZC8	Secernin-1	DEVQEVVYFPAVDHDAESK	3	y16++, y15++, y13++, y12++, b2+	27.13	-0.64
P70389	Insulin-like growth factor-binding protein complex acid labile subunit	DFALQNPGVVPR	2	b2+, b3+, y2+, y3+, y6+	24.94	-0.15
Q6P5F9	Exportin-1	DFEEYPEHR	3	y4+, y7++, y5++, y4++, b2+	8.19	-2.42
O70400	PDZ and LIM domain protein 1	DFEQPLAISR	2	b2+, b4+, y2+, y6+, y7+	22.22	-0.45
Q99JF8	PC4 and SFRS1-interacting protein	DFKPGDLIFAK	3	y3+, y4+, y9++, b6+, b7+	30.08	-0.1
P48962	ADP/ATP translocase 1	DFLAGGIAAAVSK	2	y10+, y9+, y6+, b2+, b3+	30.63	1.04
P16331	Phenylalanine-4-hydroxylase	DFLGGLAFR	2	y7+, y6+, y5+, y3+, b2+	34.62	0.69
Q9ERL9	Guanylate cyclase soluble subunit alpha-1	DFLNSFSTLLK	2	b2+, y6+, y7+, y8+, y9+	44.83	0.345
Q62219	Transforming growth factor beta-1-induced transcript 1 protein	DFLQLFAPR	2	y2+, y8++, b3+, b6+, b8++	32.83	0.21
P51410	60S ribosomal protein L9	DFNHINVELSLLGK	3	b8+, b8++, b9++, y12++, y5+	33.91	0.04
Q9Z2I0	Mitochondrial proton/calcium exchanger protein	DFSAFFQK	2	y6+, y5+, y4+, y3+, b2+	30.24	-0.19
P70271	PDZ and LIM domain protein 4	DFSAPLTISR	2	y8+, y7+, y6+, y6++, b3+	23.85	0.1
O55022	Membrane-associated progesterone receptor component 1	DFTPAELR	2	b2+, b3+, y5+, y6+, y6++	17.99	-0.68
Q9EPQ7	StAR-related lipid transfer protein 5	DFVDLVLVK	2	y7+, y6+, y5+, y3+, b2+	37.12	1.34
P97311	DNA replication licensing factor MCM6	DFYVAFQDLPTR	2	y8+, y7+, y4+, y3+, b3+	35.2	-0.27
Q2TPA8	Hydroxysteroid dehydrogenase-like protein 2	DGANIVIAAK	2	b3+, y3+, y5+, y6+, y7+	13.45	0.73
Q9Z0X1	Apoptosis-inducing factor 1, mitochondrial	DGEQHEDLNEVAK	2	y9+, y8+, y2+, y12+, b5+	6.45	-1.71
Q99LJ1	Tissue alpha-L-fucosidase	DGLIVPIFQER	2	y8+, y7+, y6+, b3+, b5+	37.45	0.25
Q00612	Glucose-6-phosphate 1-dehydrogenase X	DGLLPEDTFIVGYAR	3	b3+, y4+, b9++, y5+, y11++	39.4	0.1
Q9DBL7	Bifunctional coenzyme A synthase	DGLSEAAAQSR	2	y3+, y5+, y6+, y7+, y8+	6.43	-0.71
P0DP28	Calmodulin-3	DGNGYISAAELR	2	y9+, y7+, y6+, y2+, b4+	19.31	-0.5
Q9Z0U1	Tight junction protein ZO-2	DGNLHEGDIILK	3	y3+, y10++, y9++, y8++, y4++	17.19	-0.44
P50543	Protein S100-A11	DGNNTQLSK	2	b4++, y3+, y4+, y4++, y6+	2.99	-1.78
Q8BMS1	Trifunctional enzyme subunit alpha, mitochondrial	DGPGFYTTR	2	y6+, y5+, y4+, y3+, y7++	11.01	-1.14
Q8BK67	Protein RCC2	DGQILPVPNVVVR	2	y9+, y8+, b3+, b4+, b5+	32.48	0.5
Q6PDM2	Serine/arginine-rich splicing factor 1	DGTGVVEFVR	3	y5+, y4+, y3+, y3++, b4+, b4_	21.09	0.24
O35955	Proteasome subunit beta type-10	DGVILGADTR	2	b3+, y2+, y5+, y6+, y7+	13.53	0.13
P01029	Complement C4-B	DHAVDLIQK	2	b2+, b3+, b5+, b6+, y7+	9.39	-0.37
Q9JHH6	Carboxypeptidase B2	DHEELSLVASEAVR	3	b3+, b8++, b9++, y5+, y6+	21.86	-0.26
P63280	SUMO-conjugating enzyme UBC9	DHPFGFVAVPTK	2	y10+, y3+, y10++, b2+, b9+	24.51	0.08
Q9Z2E5	Protein atonal homolog 7	DHPYLPFPGAR	2	b2+, y9++, b5+, y6+, y9+	25.9	-0.85
Q9D0M5	Dynein light chain 2, cytoplasmic	DIAAYIK	2	b2+, b3+, y3+, y4+, y5+	17.92	0.56
P41317	Mannose-binding protein C	DIAYLGITDVR	2	b2+, b3+, y2+, y6+, y7+	29.24	0.45
Q8VEK3	Heterogeneous nuclear ribonucleoprotein U	DIDIHEVR	3	y4+, y4++, y5++, y6++, y7++	10.83	-0.63
Q8BMF4	Dihydrolipoyllysine-residue acetyltransferase component of pyruvate dehydrogenase complex, mitochondrial	DIDSFVPSK	2	y7+, y6+, y3+, b2+, b6++	19.08	-0.29
Q05144	Ras-related C3 botulinum toxin substrate 2	DIDSVK	2	b3+, y3+, y4+, y5+, y5++	4.23	-0.5
Q9D6J6	NADH dehydrogenase [ubiquinone] flavoprotein 2, mitochondrial	DIEEIIDELK	2	y8+, y7+, y6+, y5+, b2+	40.91	-0.41
P70335	Rho-associated protein kinase 1	DIEVEPVQQGEK	2	y9+, y8+, y7+, b3+, b5+	14.12	-1.17
Q61147	Ceruloplasmin	DIFTGLIGPMK	2	b2+, y4+, y8+, y9+, y9++	38.34	0.64
Q9D051	Pyruvate dehydrogenase E1 component subunit beta, mitochondrial	DIIFAVK	2	y5+, y4+, y3+, y5++, b2+	25.09	1.49
Q8BGQ7	Alanine--tRNA ligase, cytoplasmic	DIINEEEVQFLK	2	y9+, y8+, y7+, y10++, b3+	33.58	-0.43
Q9WV60	Glycogen synthase kinase-3 beta	DIKPQNLLLDPDTAVLK	3	b7++, b8++, y7+, y8+, y9+	34.82	-0.21
O54754	Aldehyde oxidase 1	DILADIVQK	2	y7+, y6+, y5+, y7++, b2+	29.31	0.49
Q8C1C1	Proactivator polypeptide-like 1	DILNAFK	2	b3+, y2+, y3+, y4+, y5+	24.89	0.29
Q9CQC6	Basic leucine zipper and W2 domain-containing protein 1	DINAVAASLR	2	y8+, y6+, y5+, b3+, b4+	20.57	0.56
Q3UZZ6	Sulfotransferase 1 family member D1	DIPEEILNK	2	y7+, y6+, y5+, y7++, b2+	21.63	-0.74
Q9DBG3	AP-2 complex subunit beta	DIPNENELQFQIK	2	y8+, y5+, y4+, y2+, y11++	27.79	-1.11
Q810A7	ATP-dependent RNA helicase DDX42	DIPVLVATDVAAR	2	y8+, y7+, y6+, y11++, b5+	30.84	0.96
P51658	Estradiol 17-beta-dehydrogenase 2	DIQHAISAR	2	y7+, y6+, y5+, y4+	8.51	-0.32
Q9D819	Inorganic pyrophosphatase	DISDVER	2	b2+, y3+, y3++, y4+, y5+	5.45	-1.01
P15105	Glutamine synthetase	DIVEAHYR	2	b4++, y4+, y5+, y6+, y6++	7.52	-0.69
Q7TMB8	Cytoplasmic FMR1-interacting protein 1	DIVEYAELK	2	y7+, y6+, y5+, y7++, b3+	23.03	-0.16
P47757	F-actin-capping protein subunit beta	DIVNGLR	2	y5+, y4+, y3+, y5++, b2+	14.14	0.09
Q8BHC1	Ras-related protein Rab-39B	DIYELVK	2	y5+, y4+, y2+, b2+, b6++	22.08	0.04
Q9EPC1	Alpha-parvin	DLAEDLYDGQVLQK	2	b2+, b3+, b6+, y7+, y8+	29.53	-0.66
P06801	NADP-dependent malic enzyme	DLAFTLEER	2	b2+, b3+, y5+, y6+, y7+	25.48	-0.39
O08756	3-hydroxyacyl-CoA dehydrogenase type-2	DLAPTGIR	2	y6+, y5+, y4+, y6++, b3+	12.11	-0.08
P16546	Spectrin alpha chain, non-erythrocytic 1	DLASVQALLR	2	y8+, y7+, y6+, y5+, b2+	32.85	0.69
Q91ZV0	Melanoma inhibitory activity protein 2	DLEEELER	2	y6+, y5+, y4+, y3+, b2+	18.74	-1.8
P04186	Complement factor B	DLEIEEVLFHPK	3	b2+, y10++, y2+, y5+, y9++	37	-0.3
P21619	Lamin-B2	DLESLFHR	3	y3+, y2+, y6++, y5++, b2+	24.74	-0.64
Q6PDN3	Myosin light chain kinase, smooth muscle	DLEVVEGSAAR	2	b3+, y5+, y6+, y7+, y8+	13.26	-0.036
Q04447	Creatine kinase B-type	DLFDPIIEER	2	b2+, b4+, y6+, y6++, y8++	33.18	-0.45
O09012	Peroxisomal targeting signal 1 receptor	DLFLAAVR	2	y6+, y5+, y4+, y6++, b2+	28.84	1.28
P51859	Hepatoma-derived growth factor	DLFPYEESK	2	b2+, y6+, y6++, y7+, y7++	21.58	-1.28
Q99L13	3-hydroxyisobutyrate dehydrogenase, mitochondrial	DLGLAQDSATSTK	2	y7++, y5++, b8+, b9+, b11+	11.84	-0.51
Q920N1	Outer dense fiber protein 3	DLGPAYSILGR	2	y5+, y6+, y8++, y9+, y9++	28.99	0.13
P54310	Hormone-sensitive lipase	DLGQPVTLK	2	y7+, y5+, b2+, b3+, b4+	15.45	-0.2
Q61598	Rab GDP dissociation inhibitor beta	DLGTDSQIFISR	2	b2+, y10+, y4+, y4++, y8+	24.88	-0.18
P28654	Decorin	DLHTLILVNNK	3	b5+, b6+, y3+, y4+, y5+	22.99	0.16
Q9CY02	Alpha-hemoglobin-stabilizing protein	DLISTGIK	2	b2+, b3+, y4+, y5+, y6+	17.05	0.44
O88351	Inhibitor of nuclear factor kappa-B kinase subunit beta	DLKPENIVLQQGEK	3	y7+, y6+, y5+, b6+, b7+	19.82	-1.04
Q99LP6	GrpE protein homolog 1, mitochondrial	DLLEVADILEK	2	y8+, y7+, y6+, b2+, b3+	42.32	0.36
Q6ZWY3	40S ribosomal protein S27-like	DLLHPSLEEEK	3	y7+, y9++, y8++, y7++, b2+	19.35	-1.1
P83741	Serine/threonine-protein kinase WNK1	DLLNHAFFQEETGVR	3	y6+, y5+, y4+, y13++, b7+	29.9	-0.47
O35227	Disintegrin and metalloproteinase domain-containing protein 7	DLLPDVNIIGNR	2	y9+, y10++, y9++, b2+, b3+	35.28	0.03
P51945|Q9QYG0	Cyclin-G1|Protein NDRG2	DLNFER	2	y4+, y3+, y2+, b2+, b3+	11.42	-1.4
Q9D1M4	Eukaryotic translation elongation factor 1 epsilon-1	DLNSYLEDK	2	y7+, y6+, y5+, y4+, b2+	18.46	-1.38
Q8BMA6	Signal recognition particle subunit SRP68	DLPDVQELITQVR	2	y8+, y7+, y6+, y4+, y11++	39.64	-0.29
Q64514	Tripeptidyl-peptidase 2	DLPFIVSHR	3	y5+, y4+, y7++, y6++, b2+	24.25	0.19
Q6PB66	Leucine-rich PPR motif-containing protein, mitochondrial	DLPITEAVFSALVTGHAR	3	y5+, y15++, y14++, b2+, b8+	47.76	0.54
Q9CQW2	ADP-ribosylation factor-like protein 8B	DLPNALDEK	2	b2+, y2+, y6+, y7+, y7++	14.35	-1.12
P01867	Ig gamma-2B chain C region	DLPSPIER	2	b2+, y4+, y4++, y6+, y6++	15.39	-0.9
Q9Z315	U4/U6.U5 tri-snRNP-associated protein 1	DLQGLTVEHAIDSFR	3	y13++, y12++, y10++, y9++, b2+	33.04	-0.18
Q6WVG3	BTB/POZ domain-containing protein KCTD12	DLQLVLPDYFPER	2	b3+, b4+, b5+, y7+, y8+	41.49	-0.35
O88998	Noelin	DLQYVEK	2	b2+, b3+, y2+, y4+, y5+	9.01	-1.1
Q8C0M9	Isoaspartyl peptidase/L-asparaginase	DLSAGAVSAVR	2	y9+, y8+, y7+, b2+, b3+	14.69	0.69
P35436	Glutamate receptor ionotropic, NMDA 2A	DLSFTEEGYQVHPR	3	b2+, y10++, y11++, y12++, y2+	19.99	-1.12
Q3UV55	Nuclear receptor subfamily 1 group D member 1	DLSQHDQVTLLK	2	y2+, y8++, y8+, y11++, y10++	18.295	-0.58
P24527	Leukotriene A-4 hydrolase	DLSSHQLNEFLAQVLQK	3	y7+, y6+, b9++, b10++, b11++	43.14	-0.34
O35381	Acidic leucine-rich nuclear phosphoprotein 32 family member A	DLSTIEPLK	2	b2+, y3+, y4+, y6+, y7+	21.88	-0.21
P97822	Acidic leucine-rich nuclear phosphoprotein 32 family member E	DLSTVEALQNLK	2	b2+, y4+, y5+, y6+, y7+	35.27	-0.17
P34927	Asialoglycoprotein receptor 1	DLTEDHSSLLLHVK	4	y4+, y3+, y10++, b2+, b7++	20.825	-0.26
Q9Z130	Heterogeneous nuclear ribonucleoprotein D-like	DLTEYLSR	2	b3+, y4+, y5+, y6+, y6++	22.17	-0.84
Q9DAR7	m7GpppX diphosphatase	DLTPEHLPLLR	3	y9++, y8++, y4++, b2+, b3+	28.24	-0.31
Q9ET22	Dipeptidyl peptidase 2	DLTQLFGFAR	2	y8+, y7+, y6+, y5+, b5+	42.54	0.24
Q03401	Cysteine-rich secretory protein 1	DLTYDVGPK	2	y7+, y6+, y7++, b2+, b3+	14.01	-0.77
Q3U2P1	Protein transport protein Sec24A	DLVQLPVVTSSTIVR	2	y10+, y7+, y10++, b3+, b4+	36.78	0.85
E9Q401	Ryanodine receptor 2	DLYAFYPLLIR	2	y8+, y7+, y6+, y5+, b2+	46.66	0.76
P08071	Lactotransferrin	DNAGDVAFTR	2	b2+, y3++, y4+, y7+, y8+	9.53	-0.55
Q01730	Ras suppressor protein 1	DNDLISLPK	2	y2+, b3+, y4+, y5+, y7+	23.6	-0.52
P19324	Serpin H1	DNQSGSLLFIGR	2	y9+, y8+, y5+, y3+, y2+	28.84	-0.21
Q9CVB6	Actin-related protein 2/3 complex subunit 2	DNTINLIHTFR	3	y4+, y9++, y7++, y6++, b2+	25.36	-0.36
P98154	Integral membrane protein DGCR2/IDD	DNVVDEGFYFTPK	2	y9+, y7+, y2+, b2+, b3+	29.94	-0.61
Q02596	Glycosylation-dependent cell adhesion molecule 1	DNVVIESTKPENQEAQDGLR	3	b2+, b4++, y15++, y16++, y17++	15.37	-1.24
P70670	Nascent polypeptide-associated complex subunit alpha, muscle-specific form	DPASPVTSLVVPAAHK	3	y6+, y5+, y14++, y12++, b10+	25.05	0.26
P51150	Ras-related protein Rab-7a	DPENFPFVVLGNK	2	y9+, y8+, y5+, y4+, b5+	37.15	-0.29
P50543	Protein S100-A11	DPGVLDR	2	b2+, b3+, y3+, y5+, y6++	6.95	-0.79
P18181	CD48 antigen	DPLGPYK	2	b2+, y3+, y4+, y5+, y6++	10.07	-1.21
Q8CIN4	Serine/threonine-protein kinase PAK 2	DPLSANHSLKPLPSVPEEK	3	y7+, y6+, y14++, y10++, y7++	14.12	-0.86
Q99JX4	Eukaryotic translation initiation factor 3 subunit M	DPNAFLFDHLLTLKPVK	4	y5+, y13++, y12++, y11++, b2+	42.33	0.08
Q00724	Retinol-binding protein 4	DPNGLSPETR	2	b2+, y2+, y4+, y5+, y7+	6.7	-1.63
P18654	Ribosomal protein S6 kinase alpha-3	DPTEEIEILLR	2	y9+, y8+, y7+, y6+, y5+	40.56	-0.38
Q99P30	Peroxisomal coenzyme A diphosphatase NUDT7	DPVDTDDTATALR	2	y10+, y9+, y8+, b2+, b3+	16.06	-0.82
Q3UIU2	NADH dehydrogenase [ubiquinone] 1 beta subcomplex subunit 6	DQELSPR	2	b3+, b4+, y2+, y4+, y5+	4.24	-1.94
Q923J1	Transient receptor potential cation channel subfamily M member 7	DQEPIFYK	2	b2+, b3+, y2+, y5+, y6+	16.28	-1.25
Q60605	Myosin light polypeptide 6	DQGTYEDYVEGLR	3	b4++, b7+, b7++, y11++, y5++	6.29	-1.39
Q9DCL9	Multifunctional protein ADE2	DQITAGNAAR	2	b2+, b3+, y5+, y7+, y8+	4.2	-0.62
P60843	Eukaryotic initiation factor 4A-I	DQIYDIFQK	2	b2+, b3+, y5+, y6+, y7+	27.26	-0.82
Q8C5L6	Inositol polyphosphate 5-phosphatase K	DQLFIAK	2	y5+, y4+, y3+, y2+, b3+	16.42	0.29
P61458	Pterin-4-alpha-carbinolamine dehydratase	DQLLPNLR	2	b2+, b3+, y4+, y5+, y6+	22.96	-0.65
P98086	Complement C1q subcomponent subunit A	DQPRPAFSAIR	3	b2+, b6+++, y4+, y7+, y9++	14.13	-0.83
Q9WU38	Amiloride-sensitive sodium channel subunit beta	DQSSNITLSR	2	y8+, y7+, y6+, y4+, y2+	11.01	-0.98
P47857	ATP-dependent 6-phosphofructokinase, muscle type	DQTDFEHR	2	y6+, y5+, y4+, y3+, b2+	4.21	-2.45
Q8CGC7	Bifunctional glutamate/proline--tRNA ligase	DQVDSAVQELLQLK	2	y10+, y8+, y7+, y2+, b4++	42.06	-0.29
P23198	Chromobox protein homolog 3	DSDEADLVLAK	2	y9+, y8+, y7+, y6+, b2+	17.67	-0.3
O70318	Band 4.1-like protein 2	DSEGVDIK	2	y6+, y5+, y3+, y2+, b2+	14.4	-0.86
Q8BUE4	Ferroptosis suppressor protein 1	DSFHHNVAALR	3	b7++, b8++, y4+, y8++, y9++	14.48	-0.39
Q07456	Protein AMBP	DSLLQEFK	2	b2+, y4+, y5+, y6+, y6++	25.47	-0.6
P98086	Complement C1q subcomponent subunit A	DSLSFSNTNNK	2	b4+, y6+, y7+, y8+, y9++	9.6	-1.31
Q8R3K3	Pentatricopeptide repeat-containing protein 2, mitochondrial	DSPALIAR	2	y6+, y5+, y4+, y6++, b2+	10.98	0.19
Q99LD4	COP9 signalosome complex subunit 1	DSQTQAILTK	2	y2+, y3+, y5+, y6+, y7+	8.95	-0.65
O70624	Myocilin	DSSIQHADLESTK	3	y10++, y11++, y7+, y8++, y9++	7.15	-1.09
P43883	Perilipin-2	DSVASTVSGVVDK	2	y10+, y9+, y8+, y6+, b3+	18.29	0.32
P01867	Ig gamma-2B chain C region	DTAPVLDSDGSYFIYSK	2	b5+, y15++, y2+, y3+, y4+	30.67	-0.29
O54734	Dolichyl-diphosphooligosaccharide--protein glycosyltransferase 48 kDa subunit	DTHSLFFR	2	y5+, y4+, y7++, y6++, b3+	20.92	-0.41
Q78PY7	Staphylococcal nuclease domain-containing protein 1	DTNGENIAESLVAEGLATR	2	b7+, y10+, y5+, y6+, y8+	37.65	-0.36
Q61425	Hydroxyacyl-coenzyme A dehydrogenase, mitochondrial	DTPGFIVNR	2	y7+, y6+, y4+, y7++, b2+	17.16	-0.3
Q06770	Corticosteroid-binding globulin	DTPLTLTVLHK	3	b2+, b4++, y7++, y9++, y9+++	24.63	0.12
Q9JKV2	Serine/threonine-protein kinase ICK	DTPTLQSSAK	2	y8+, y6+, y4+, y9++, b2+	5.67	-0.99
Q9CXZ1	NADH dehydrogenase [ubiquinone] iron-sulfur protein 4, mitochondrial	DTQLITVDEK	2	y7+, y6+, y5+, b3+, b4+	15.6	-0.68
Q63810	Calcineurin subunit B type 1	DTQLQQIVDK	2	y7+, y6+, y5+, y2+, y8++	17.04	-0.96
Q00342	Receptor-type tyrosine-protein kinase FLT3	DTQLYVLR	2	y5+, y4+, y3+, y2+, b2+	21.21	-0.21
Q3TXS7	26S proteasome non-ATPase regulatory subunit 1	DTSEDVEELVEPVAAHGPK	3	y13++, y8+, y15++, y16++, y17++	27.91	-0.7
Q9CQ06	39S ribosomal protein L24, mitochondrial	DTSVEDALER	2	y8+, y7+, y6+, y5+, b2+	13.99	-1.02
Q9WVL3	Solute carrier family 12 member 7	DTTAAHQALLVAK	3	y2+, y10++, y9++, y8++, b2+	12.6	0.27
Q9D1K2	V-type proton ATPase subunit F	DTTINEIEDTFR	2	b3+, y5+, y6+, y7+, y8+	31.04	-1.03
Q8R0W0	Epiplakin	DTVTPGELLK	2	y8+, y7+, y6+, b2+, b4+	21.51	-0.25
P10711	Transcription elongation factor A protein 1	DTYVSSFPR	2	b3+, y4+, y5+, y6+, y7+	16.16	-0.69
Q8CHC4	Synaptojanin-1	DVAVDTVK	2	y6+, y5+, y4+, y3+, b2+	8.14	0.35
P80316	T-complex protein 1 subunit epsilon	DVDFELIK	2	b2+, y2+, y4+, y5+, y6+	28.05	0.11
Q9Z1W8	Potassium-transporting ATPase alpha chain 2	DVELADQK	2	y6+, y5+, y2+, b2+, b3+, y4+	6.565	-1.01
P63323	40S ribosomal protein S12	DVIEEYFK	2	b2+, y4+, y5+, y6+, y6++	26.49	-0.52
Q9WTQ5	A-kinase anchor protein 12	DVLEPTQALAAGAVPILAK	3	b10++, b2+, y16+++, y5+, y8+	40.43	0.77
Q91YI0	Argininosuccinate lyase	DVLFPGYTHLQR	3	b2+, b3+, y10++, y8++, y9++	24.9	-0.34
O35678	Monoglyceride lipase	DVLQHVDTIQK	3	b2+, y7++, y8++, y9++, y7+	14.23	-0.464
Q9CZU6	Citrate synthase, mitochondrial	DVLSNLIPK	2	y7+, y6+, y2+, b2+	33.05	0.33
Q64521	Glycerol-3-phosphate dehydrogenase, mitochondrial	DVLTGQEFDVR	2	y2+, b3+, y9++, y7+, y8+	23.13	-0.418
P01868|P01869	Ig gamma-1 chain C region secreted form|Ig gamma-1 chain C region, membrane-bound form	DVLTITLTPK	2	b4++, y2+, y3+, y7+, y8+	28.62	0.52
Q8VCI5	Peroxisomal biogenesis factor 19	DVLYPSLK	2	y7+, y6+, y5+, b4+, b5+	21.25	0.09
Q9CZX8	40S ribosomal protein S19	DVNQQEFVR	2	y7+, y5+, y4+, y7++, b2+	10.39	-1.2
Q9D1H6	NADH dehydrogenase [ubiquinone] 1 alpha subcomplex assembly factor 4	DVNSLLK	2	b2+, y2+, y3+, y4+, y5+	15.18	0.01
Q64438	Angiogenin-2	DVNTFIHDTK	3	y3+, y4+, y6+, y7++, y8++	13.845	-0.75
P21570	Angiogenin	DVNTFIHGNK	3	b3+, y3+, y4+, y7++, y8++	11.805	-0.72
Q9R0Q7	Prostaglandin E synthase 3	DVNVNFEK	2	y6+, y5+, y4+, y3+, b3+	12.88	-0.84
Q64133	Amine oxidase [flavin-containing] A	DVPALEITHTFLER	3	y10++, y11++, y12++, y8++, y9++	37.56	-0.02
P70124	Serpin B5	DVPFGFQTVTSDVNK	2	b2+, y13++, y2+, y8+, y9+	30.555	-0.26
Q9JMA2	Queuine tRNA-ribosyltransferase catalytic subunit 1	DVPGFAIGGLSGGESK	2	b11++, b14++, b7+, y12++, y15++	28.59	0.06
P48193	Protein 4.1	DVPIVHTETK	3	y6+, y5+, y2+, y8++, b2+	9.22	-0.42
P49290	Eosinophil peroxidase	DVSNQIVR	2	b2+, b4++, y4+, y6+, y6++	8.19	-0.36
O55131	Septin-7	DVTNNVHYENYR	3	b3+, y10++, y7++, y8++, y9++	9.68	-1.68
Q8BGH2	Sorting and assembly machinery component 50 homolog	DVVVQHVHFDGLGR	3	y12++, y11++, y10++, y9++, b2+	23.12	0.09
Q6PHN9	Ras-related protein Rab-35	DYDHLFK	3	y4+, y2+, y5++, y4++, b2+	14.52	-1.26
P20108	Thioredoxin-dependent peroxide reductase, mitochondrial	DYGVLLESAGIALR	2	y10+, y9+, y8+, y7+, b3+	39.63	0.66
O08807	Peroxiredoxin-4	DYGVYLEDSGHTLR	3	b2+, b3+, y10++, y12++, y8+	20.64	-0.81
Q61012	Guanine nucleotide-binding protein G(T) subunit gamma-T1	DYIEER	2	y4+, y3+, y2+, y5++, b3+	6.01	-1.97
Q8R059	UDP-glucose 4-epimerase	DYIHVVDLAK	3	y6+, y4+, y9++, y8++, b2+	23.215	0.31
P62281	40S ribosomal protein S11	DYLHYIR	3	b2+, y3+, y4++, y5++, y6++	18.02	-0.79
Q02862	Alpha-S2-casein-like A	DYTFPNAHYTR	3	b2+, y7+, y7++, y8++, y9++	14.48	-1.43
Q99L45	Eukaryotic translation initiation factor 2 subunit 2	DYTYEELLNR	2	b2+, y5+, y6+, y7+, y8+	25.49	-1.42
Q64520	Guanylate kinase	DYYFVTR	2	b2+, y3+, y4+, y5+, y5++	18.36	-0.61
P47963	60S ribosomal protein L13	EAAEQDVEK	2	y4+, y5+, y6+, y7+, y7++	3.27	-1.51
Q9QXY9	Peroxisomal biogenesis factor 3	EAAEYIAQAR	2	y4+, y5+, y6+, y7+, y8+	9.6	-0.46
P28352	DNA-(apurinic or apyrimidinic site) lyase	EAAGEGPVLYEDPPDQK	2	y8+, y15++, b10+, b11++, b16++	16.44	-1.19
Q9CWU5	KH domain-containing protein 3	EAATEQAPVQEVR	2	b2+, y2+, y6+, y7+, y8+	8.95	-0.81
Q78ZA7	Nucleosome assembly protein 1-like 4	EAATVEELNPK	2	b2+, y2+, y4+, y6+, y7+	11.01	-0.78
Q8CI43	Myosin light chain 6B	EAFELFDR	2	y2+, y3+, y4+, y5+, y6++	26.95	-0.48
P10639	Thioredoxin	EAFQEALAAAGDK	2	b2+, y11++, y6+, y8+, y9+	19.86	-0.21
Q60605	Myosin light polypeptide 6	EAFQLFDR	2	b2+, y3+, y4+, y5+, y6++	25.35	-0.48
Q9JIF7	Coatomer subunit beta	EAGELKPEEEITVGPVQK	3	b12++, y4+, y5+, y6+, y7+	19.7	-0.83
Q8JZR0	Long-chain-fatty-acid--CoA ligase 5	EAILEDLQK	2	y6+, y5+, y4+, y7++, b2+	19.56	-0.44
Q9D8B3	Charged multivesicular body protein 4b	EALENANTNTEVLK	2	y10+, y9+, y8+, y2+, b2+	13.73	-0.78
O09131	Glutathione S-transferase omega-1	EALENEFK	2	y2+, y4+, y5+, y6+, y6++	12.55	-1.19
Q9JJN5	Carboxypeptidase N catalytic chain	EALIQFLEQVHQGIK	3	y10++, y11++, y12++, y12+++, y7++	39.59	0.03
Q8BP92	Reticulocalbin-2	EALLGVQEDVDEYVK	3	y8+, y6+, y5+, b5+, b6+	31.1	-0.31
Q8CB27	Ubiquitin thioesterase OTU1	EALPVLTR	2	y5+, y3+, y6++, y5++, b2+	18.9	0.41
Q9WUK2	Eukaryotic translation initiation factor 4H	EALTYDGALLGDR	2	y10+, y9+, y8+, y7+, b2+	24.36	-0.22
Q91YE6	Importin-9	EALVDTLTGILSPVQEVR	3	y8+, y6+, y6++, b10+, b11++	45.49	0.42
P20918	Plasminogen	EAQLPVIENK	2	b3+, b4+, y2+, y3+, y6+	16.36	-0.52
Q99MD9	Nuclear autoantigenic sperm protein	EAQLYAAQAHLK	3	y2+, y8++, y4+, y9++, y10++	12.32	-0.34
P11276	Fibronectin	EATIPGHLNSYTIK	3	y3+, y8++, y9++, y10++, y12++	18.5	-0.36
P42337	Phosphatidylinositol 4,5-bisphosphate 3-kinase catalytic subunit alpha isoform	EATLVTIK	2	y6+, y5+, y4+, y3+, y6++	15.58	0.69
Q6NZJ6	Eukaryotic translation initiation factor 4 gamma 1	EAVGDLLDAFK	2	y9+, y8+, y6+, y5+, b2+	36.82	0.31
O35598	Disintegrin and metalloproteinase domain-containing protein 10	EAVIAQISSHVK	3	y8++, y9++, y10++, y5+, y6+	21.5	0.44
P70695	Fructose-1,6-bisphosphatase isozyme 2	EAVITAQER	2	y7+, y6+, y5+, b2+, b3+	6.38	-0.38
Q9D2G2	Dihydrolipoyllysine-residue succinyltransferase component of 2-oxoglutarate dehydrogenase complex, mitochondrial	EAVTFLR	2	y5+, y4+, y3+, y2+, y5++	18.18	0.56
Q91YT0	NADH dehydrogenase [ubiquinone] flavoprotein 1, mitochondrial	EAYEAGLIGK	2	y6+, y5+, y3+, y2+, b2+	14.85	-0.11
O35490	Betaine--homocysteine S-methyltransferase 1	EAYNLGVR	2	y3+, y4+, y5+, y6+, y6++	11.47	-0.43
Q8C7R4	Ubiquitin-like modifier-activating enzyme 6	EDFTLSDFINAVK	2	y10+, y9+, y8+, y7+, b2+	43.25	0.04
P35385	Heat shock protein beta-7	EDGSLTIR	2	y7+, y6+, y5+, y2+, b2+	11.28	-0.64
P53395	Lipoamide acyltransferase component of branched-chain alpha-keto acid dehydrogenase complex, mitochondrial	EDILSFLEK	2	y6+, y5+, y4+, y2+, b2+	38.76	-0.03
Q62048	Astrocytic phosphoprotein PEA-15	EDIPSEK	2	y4++, b2+, y3+, y4+, y5+	4.21	-1.76
P61922	4-aminobutyrate aminotransferase, mitochondrial	EDLLNNVAR	2	y6+, y5+, y4+, y2+, b2+	16.09	-0.54
P52843	Bile salt sulfotransferase 1	EDQVTNGLK	2	y7+, y6+, y5+, y4+, y3+	5.81	-1.22
Q9D1C8	Vacuolar protein sorting-associated protein 28 homolog	EDRPITIK	3	y4+, y3+, y2+, y7++, y6++	6.37	-1.09
Q8BG05	Heterogeneous nuclear ribonucleoprotein A3	EDSVKPGAHLTVK	3	y11++, y9++, y8++, y5++, b5+	6.415	-0.58
Q9WVA4	Transgelin-2	EDVGQPQPGR	2	b2+, b5+, y3+, y5+, y7+	3.8	-1.83
Q9R257	Heme-binding protein 1	EDVSYEER	2	b2+, y2+, y3+, y4+, y5+	4.56	-2.05
P20152	Vimentin	EEAESTLQSFR	2	b2+, y3+, y4+, y6+, y7+	15.33	-1.13
Q9CR51	V-type proton ATPase subunit G 1	EEAQAEIEQYR	2	y4+, y5+, y6+, y7+, y9++	11.61	-1.7
P62317	Small nuclear ribonucleoprotein Sm D2	EEEEFNTGPLSVLTQSVK	2	y10+, y11+, y5+, y6+, y8+	38.7	-0.62
Q3TW96	UDP-N-acetylhexosamine pyrophosphorylase-like protein 1	EEEFSPLK	2	b2+, y4+, y5+, y6+, y7+	15.09	-1.28
Q8BH43	Wiskott-Aldrich syndrome protein family member 2	EEEVSLQGINTR	2	y8+, y7+, y3+, y5+, b3+	16.96	-0.95
Q9DC50	Peroxisomal carnitine O-octanoyltransferase	EEGLPVPELFEDPLFSR	3	y7+, y5+, y13++, y11++, b6+	49.01	-0.4
Q9CZS1	Aldehyde dehydrogenase X, mitochondrial	EEIFGPVQPLFK	2	b2+, y4+, y7+, y8+, y9+	36.9	0.008
Q3V0K9	Plastin-1	EELEELQEAFNK	2	b2+, y2+, y3+, y7+, y8+	26.85	-1.35
Q9Z2U1	Proteasome subunit alpha type-5	EELEEVIK	2	y2+, y4+, y5+, y6+, y6++	15.55	-0.67
Q99N69	Leupaxin	EELGSSPFFER	2	y9+, y8+, y6+, y5+, y3++	24.11	-0.84
P49813	Tropomodulin-1	EELLDHLEK	2	y7+, y6+, y5+, y4+, b2+	16.73	-1.08
P26645	Myristoylated alanine-rich C-kinase substrate	EEPASGSAATPAAAEK	2	y11+, y12+, y14++, y6+, y8+	4.91	-0.59
Q61180	Amiloride-sensitive sodium channel subunit alpha	EEQALGPEPSEPR	2	y9+, y8+, y7+, y2+, b5+	12.9	-1.72
Q9D8S3	ADP-ribosylation factor GTPase-activating protein 3	EESIVSSLR	2	b2+, b8++, y4+, y5+, y7+	16.19	-0.16
O09061	Proteasome subunit beta type-1	EETVPLR	2	b2+, y3+, y4+, y5+, y5++	8.35	-0.83
Q60662	A-kinase anchor protein 4	EFADSISK	2	y6+, y5+, y4+, y3+, y2+	9.07	-0.43
Q9D1G1	Ras-related protein Rab-1B	EFADSLGVPFLETSAK	2	b2+, b10++, b8+, y8+, y10+	39.22	0.14
Q8R429	Sarcoplasmic/endoplasmic reticulum calcium ATPase 1	EFDDLPLAEQR	2	y3+, y4+, y6+, y7+, y9+	24.43	-1.04
Q00915	Retinol-binding protein 1	EFEEDLTGIDDR	2	b2+, y2+, y6+, y7+, y8+	21.64	-1.29
Q9CWS0|Q99LD8	N(G),N(G)-dimethylarginine dimethylaminohydrolase 1|N(G),N(G)-dimethylarginine dimethylaminohydrolase 2	EFFVGLSK	2	y6+, y5+, y4+, y2+, b2+	25.47	0.63
P55095	Glucagon	EFIAWLVK	2	y6+, y5+, y4+, y3+, b4++	38.71	1.1
Q8BND5	Sulfhydryl oxidase 1	EFNIAGFPTVR	2	b4+, y4+, y6+, y7+, y9+	31.52	0.17
Q9D710	Thioredoxin-related transmembrane protein 2	EFNLNELYQR	2	y8+, y6+, y5+, y4+, y3+	30.78	-1.29
P08207	Protein S100-A10	EFPGFLENQK	2	b2+, y4+, y5+, y8+, y8++	24.79	-1.05
P56959	RNA-binding protein FUS	EFSGNPIK	2	y6+, y5+, y4+, y3+, y6++	9.44	-0.8
Q07076	Annexin A7	EFSGYVESGLK	2	y9+, y8+, y6+, y5+, y4+	18.44	-0.35
Q99JY9	Actin-related protein 3	EFSIDVGYER	2	y8+, y6+, y5+, y4+, b7+	24.03	-0.6
Q9ERZ0	Hemogen	EFTVPIVSSQK	2	y9+, y7+, y7++, b2+, b3+	24.66	0.08
Q9CZ44	NSFL1 cofactor p47	EFVAVTGTEEDR	2	b2+, y6+, y7+, y8+, y9+	14.29	-0.61
Q8C7E7	Starch-binding domain-containing protein 1	EFVPVGK	2	y5+, y4+, y3+, y2+, y4++	11.41	0.26
P47754	F-actin-capping protein subunit alpha-2	EGAAHAFAQYNLDQFTPVK	3	b10++, b9++, y3+, y7+, y9++	28.6	-0.41
Q3SXB8	Collectin-11	EGAFVYSDR	2	b3+, y3+, y4+, y5+, y6+	11.02	-0.58
Q8VCZ3	THAP domain-containing protein 7	EGAVPTIFESFSK	2	b3+, b4+, y9++, y6+, y9+	34.41	0.07
Q9D773	39S ribosomal protein L2, mitochondrial	EGDAHPLGALPVGTLINNVESEPGR	3	y10+, y3+, y6+, y8+, y9+	36.25	-0.35
Q8BKX1	Brain-specific angiogenesis inhibitor 1-associated protein 2	EGDLITLLVPEAR	2	b5+, y4+, y5+, y6+, y8+	40.71	0.32
P62858	40S ribosomal protein S28	EGDVLTLLESER	2	b3+, b5+, y5+, y6+, y7+	33.23	-0.4
P46935	E3 ubiquitin-protein ligase NEDD4	EGFFELIPQDLIK	2	b6+, y6+, y7+, y8+, y9+	47.74	0.18
Q9JJV2	Profilin-2	EGFFTNGLTLGAK	2	y10+, y9+, y8+, y7+, y3+	32.55	0.12
Q8BH27	Multiple epidermal growth factor-like domains protein 9	EGFYPSPDAAK	2	b3+, y5+, y7+, y7++, y8+	14.38	-0.93
Q8BVI4	Dihydropteridine reductase	EGGLLTLAGAK	2	y3+, y4+, y5+, y6+, y7+	23.3	0.52
P32067	Lupus La protein homolog	EGIILFK	2	y2+, y3+, y4+, y5+, y5++	26.88	1.11
Q9Z2Z6	Mitochondrial carnitine/acylcarnitine carrier protein	EGITGLYR	2	y2+, y3+, y4+, y5+, y5++	15.74	-0.31
Q6P5E8	Diacylglycerol kinase theta	EGNLPSGAR	2	b3+, b4+, y5+, y5++, y6+	4.11	-1.01
P97467	Peptidyl-glycine alpha-amidating monooxygenase	EGPLLVLGR	2	y2+, y3+, y4+, y5+, y6+	25.82	0.58
Q8VC30	Triokinase/FMN cyclase	EGPSLTSPAQVLSR	2	y2+, y7+, y8+, y10+, y11+	24.4	-0.329
Q8K2C9	Very-long-chain (3R)-3-hydroxyacyl-CoA dehydratase 3	EGSPETLTNLK	2	y8+, y6+, y5+, y4+, y8++	13.6	-1
Q9CZU6	Citrate synthase, mitochondrial	EGSSIGAIDSR	2	y7+, y6+, y5+, y4+, y2+	8.88	-0.36
P00416	Cytochrome c oxidase subunit 3	EGTYQGHHTPIVQK	4	y5+, y3+, y9++, y5++, b7++	3.95	-1.23
Q3MI99	Collagen and calcium-binding EGF domain-containing protein 1	EGYILEDDGR	2	y7+, y6+, y5+, y4+, b3+	16.5	-1.23
Q8BH60	Golgi-associated PDZ and coiled-coil motif-containing protein	EHGVPILISEIHPGQPADR	4	b7+, b7++, y11++, y12++, y7+	24.5	-0.42
Q8CG76	Aflatoxin B1 aldehyde reductase member 2	EHHFEAIALVEK	3	b7++, b8++, y3+, y4+, y5+	21.37	-0.16
Q61146	Occludin	EHIYDEQPPNVEEWVK	3	b2+, b3+, b7+, b9++, y9++	26.625	-1.51
P17156	Heat shock-related 70 kDa protein 2	EIAEAYLGGK	2	y3+, y5+, y6+, y7+, y8+	16.26	-0.11
Q9Z2R9	Eukaryotic translation initiation factor 2-alpha kinase 1	EIAFEAQTSR	2	y8+, y7+, y6+, y5+, b2+	12.87	-0.56
P80560	Receptor-type tyrosine-protein phosphatase N2	EIDIAATLEHLR	3	y10++, y9++, y8++, y7++, y6++	25	0.11
Q9CR68	Cytochrome b-c1 complex subunit Rieske, mitochondrial	EIDQEAAVEVSQLR	2	y10+, y9+, y8+, y7+, y6+	23.15	-0.43
P29595	NEDD8	EIEIDIEPTDK	2	b4++, y4+, y5+, y7+, y9+	22.2	-0.93
Q9CZ30	Obg-like ATPase 1	EIEVLNK	2	b2+, y2+, y3+, y4+, y5+	11.15	-0.27
P18337	L-selectin	EIEYLENTLPK	2	b2+, y2+, y6+, y7+, y8+	24.39	-0.86
P17182	Alpha-enolase	EIFDSR	2	b2+, b4++, y3+, y4+, y5++	7.98	-0.83
P63001	Ras-related C3 botulinum toxin substrate 1	EIGAVK	2	y4+, y3+, y2+, y5++, b2+	4.11	0.45
Q62261	Spectrin beta chain, non-erythrocytic 1	EIGQSVDEVEK	2	y9+, y7+, y6+, y5+, b4++	9.75	-0.88
A2A5R2	Brefeldin A-inhibited guanine nucleotide-exchange protein 2	EIIEHGIELFNK	3	y5+, y4+, y3+, y10++, y9++	25.44	-0.12
Q8K3G9	DCC-interacting protein 13-beta	EIIEVQK	2	y5+, y4+, y3+, y2+, y5++	10.14	-0.17
P21765	Epididymal secretory glutathione peroxidase	EILPGLK	2	b2+, y4+, y4++, y5+, y5++	19.88	0.39
Q7TSL0	Interferon kappa	EINAVSYR	2	y6+, y5+, y4+, y3+, b4++	9.43	-0.39
E9PV24	Fibrinogen alpha chain	EINLQDYEGHQK	3	y10++, y10+++, y7++, y8++, y9++	12.94	-1.79
P61407	Tudor domain-containing protein 6	EIQEAAATR	2	b2+, y4+, y6+, y7+, y7++	3.94	-0.64
Q1ERP8	CMRF35-like molecule 9	EISGFEGDTVSLR	2	y11+, y11++, y3+, y7+, y8+	22.55	-0.22
P12960	Contactin-1	EITHIHYQR	3	y3+, y4+, y6++, y7++, y7+++	5.16	-1.21
Q64435	UDP-glucuronosyltransferase 1-6	EIVEHLSER	3	y4+, y3+, y7++, y6++, y5++	8.22	-0.72
O88822	Lathosterol oxidase	EIVFTVK	2	y5+, y4+, y3+, y2+, y5++	19.53	1.09
Q9D832	DnaJ homolog subfamily B member 4	EIYDQFGEEGLK	2	y10+, y9+, y6+, y10++, b2+	22.41	-1.03
Q9QXG4	Acetyl-coenzyme A synthetase, cytoplasmic	ELADESLEK	2	y7+, y6+, y5+, y4+, b4++	9.1	-1.03
Q2VPQ9	Chromatin modification-related protein MEAF6	ELAELVK	2	y2+, y5++, y3+, y4+, y5+	15.25	0.39
Q9Z1D1	Eukaryotic translation initiation factor 3 subunit G	ELAEQLGLSTGEK	2	y11+, y8+, y7+, y5+, b2+	19.72	-0.54
P40336	Vacuolar protein sorting-associated protein 26A	ELALPGELTQSR	2	y8+, y8++, b2+, b3+, b4+	25.19	-0.44
Q80XI3	Eukaryotic translation initiation factor 4 gamma 3	ELEAASAPEER	2	y7+, y6+, y4+, b2+, b8+	6.98	-1.06
Q9JKX6	ADP-sugar pyrophosphatase	ELEEETGYK	2	y7+, y6+, y5+, y4+, b8++	6.57	-1.83
Q8C1B7	Septin-11	ELEEEVSNFQK	2	y9+, y8+, y7+, y6+, y5+	16.39	-1.36
Q9EQW7	Kinesin-like protein KIF13A	ELELNTK	2	y2+, y6++, y3+, y4+, y5+	8.69	-1.07
Q08331	Calretinin	ELENFFQELEK	2	y4+, y5+, y6+, y7+, y8+	37	-1.06
Q9DCS9	NADH dehydrogenase [ubiquinone] 1 beta subcomplex subunit 10	ELEQFTK	2	y2+, y3+, y4+, y5+, y5++	9.16	-1.21
P70194	C-type lectin domain family 4 member F	ELETLTAQTQK	2	b2+, y6+, y7+, y8+, y9+	10.64	-0.96
Q61081	Hsp90 co-chaperone Cdc37	ELEVAESDGQVELER	2	y8+, b5+, b9+, b11+, b6++	20.65	-0.83
Q9ES00	Ubiquitin conjugation factor E4 B	ELFEEVISK	2	y7+, y6+, y5+, y2+, y7++	24.84	0.01
Q45VK7	Cytoplasmic dynein 2 heavy chain 1	ELFETISR	2	y6+, y5+, y4+, y3+, y2+	20.245	-0.24
Q61206	Platelet-activating factor acetylhydrolase IB subunit beta	ELFSPLHALNFGIGGDTTR	3	b12++, b13++, y17++, y5+, y8+	40.22	0.01
P55066	Neurocan core protein	ELGGEVFYVGPAR	2	y5+, y6+, y7+, y7++, y8+	26.78	0.09
Q91V98	Endosialin	ELGGNLATPR	2	y2+, y3+, y4+, y5+, y8+	11.4	-0.52
Q9ES83	Blood vessel epicardial substance	ELGGVYHR	3	y3+, y2+, y6++, y5++, y4++	5.8	-0.66
Q05816	Fatty acid-binding protein 5	ELGVGLALR	2	b2+, y3+, y4+, y5+, y7+	24.64	0.96
P52825	Carnitine O-palmitoyltransferase 2, mitochondrial	ELHAHLLAQDK	3	y5+, y4+, y9++, y8++, y6++	8.09	-0.53
P50114	Protein S100-B	ELINNELSHFLEEIK	3	y10++, y11++, y12++, y13++, y9++	43.62	-0.38
Q80X76	Serine protease inhibitor A3F	ELISDLDK	2	y2+, y4+, y5+, y6+, y6++	15.74	-0.39
Q9CQN1	Heat shock protein 75 kDa, mitochondrial	ELISNASDALEK	2	b6+, b7+, b8+, b9+, b4++	20.34	-0.32
Q00897	Alpha-1-antitrypsin 1-4	ELISQFLLNR	2	b2+, y3+, y4+, y5+, y7+	35.27	0.29
Q61160	FAS-associated death domain protein	ELLASLR	2	y5+, y4+, y3+, y5++, b2+	18.45	0.63
Q02357	Ankyrin-1	ELLDFVPK	2	y2+, y3+, y4+, y5+, y6+	29.84	0.26
Q3THS6	S-adenosylmethionine synthase isoform type-2	ELLEIVK	2	y5+, y4+, y3+, y2+, y5++	23.16	0.77
Q99J45	Nuclear receptor-binding protein	ELLFHPALFEVPSLK	3	y6+, y5+, y4+, y13++, y7++	42.33	0.58
P22005	Proenkephalin-A	ELLGTGDNR	2	b2+, y2+, y4+, y6+, y7+	7.98	-0.99
Q8VI75	Importin-4	ELLLPDTER	2	b2+, b3+, y5+, y6+, y7+	20.86	-0.66
O88643	Serine/threonine-protein kinase PAK 1	ELLQHQFLK	3	y5+, y4+, y7++, y6++, y5++	18.23	-0.38
Q8BFR5	Elongation factor Tu, mitochondrial	ELLTEFGYK	2	y7+, y6+, y5+, y4+, b2+	26.42	-0.32
A3KMP2	Tetratricopeptide repeat protein 38	ELLTTLQEASK	2	y8+, y7+, y6+, y5+, b3+	20.84	-0.31
Q8VHD8	Hornerin	ELLVTEFHQILK	3	b8++, y10++, y10+++, y8++, y9++	33.51	0.38
B2RW38	Cilia- and flagella-associated protein 58	ELNAEIVVNSAK	2	y10+, y9+, b6+, b9+, b11+, y7+, y6+, b2+	19.905	0.13
P62838	Ubiquitin-conjugating enzyme E2 D2	ELNDLAR	2	y5+, y4+, y3+, y2+, y5++	7.61	-0.8
Q91XE4	N-acyl-aromatic-L-amino acid amidohydrolase (carboxylate-forming)	ELNQLLGPK	2	y3+, y4+, y5+, y7+, y7++	18.2	-0.56
P56380	Bis(5'-nucleosyl)-tetraphosphatase [asymmetrical]	ELNYVAR	2	y5+, y4+, y3+, y2+, b2+	8.15	-0.43
Q78JT3	3-hydroxyanthranilate 3,4-dioxygenase	ELPFPLNTR	2	y4+, y5+, y5++, y7+, y7++	30.49	-0.56
Q8BPB5	EGF-containing fibulin-like extracellular matrix protein 1	ELPQSIVYK	2	b2+, y2+, y5+, y7+, y7++	18.11	-0.23
P26339	Chromogranin-A	ELQDLALQGAK	2	y3+, y5+, y6+, y8+, y9++	17.42	-0.3
Q9Z1S8	GRB2-associated-binding protein 2	ELQDSFVFDIK	2	y9+, y8+, y6+, y4+, y2+	34.345	-0.06
P40240	CD9 antigen	ELQEFYK	2	y5+, y4+, y3+, y2+, y5++	13.61	-1.3
Q8CCJ3	E3 UFM1-protein ligase 1	ELQELSLSIK	2	y8+, y7+, y6+, y5+, y4+	26.49	-0.01
Q9R0G6	Cartilage oligomeric matrix protein	ELQETNAALQDVR	2	y2+, y4+, y6+, y8+, y9+	15.1	-0.83
O09000	Nuclear receptor coactivator 3	ELQPQADSGDSK	2	y9+, y7+, y2+, y9++, b3+	3.98	-1.62
Q99N09	Membrane-spanning 4-domains subfamily A member 6B	ELRPTEYHYYQFLDR	4	y9++, b3+, b6+, b8++, b13++	30.58	-1.47
P42225	Signal transducer and activator of transcription 1	ELSAVTFPDIIR	2	y10+, y8+, y7+, y6+, y5+	36.31	0.58
P05064	Fructose-bisphosphate aldolase A	ELSDIAHR	2	y3+, y4+, y5+, y6+, y6++	5.85	-0.68
P05063	Fructose-bisphosphate aldolase C	ELSDIALR	2	y3+, y4+, y5+, y6+, y6++	16.67	0.2
Q9D1P4	Cysteine and histidine-rich domain-containing protein 1	ELSELKPK	3	y5+, y4+, y3+, y7++, y5++	7.4	-1.2
Q8CE08	Prostatic acid phosphatase	ELSELSLLSLYGIHK	3	y12++, y13++, y13+++, y2+, y7+	39.1	0.35
P26040	Ezrin	ELSEQIEK	2	y2+, y4+, y5+, y6+, y6++	6.87	-1.3
P11672	Neutrophil gelatinase-associated lipocalin	ELSPELK	2	y2+, y4+, y4++, y5+, y5++	10.14	-0.81
P97355	Spermine synthase	ELSQDSTGR	2	y6+, y5+, y4+, y3+, y6++	3.2	-1.54
Q8BIJ6	Isoleucine--tRNA ligase, mitochondrial	ELSSFYFSIVK	2	y9+, y7+, y6+, y2+, b2+	37.4	0.64
Q8K441	ATP-binding cassette sub-family A member 6	ELSVHVR	2	b4++, y3+, y3++, y5+, y5++	7.21	0.03
Q9QXY6	EH domain-containing protein 3	ELVNNLAEIYGR	2	y9+, y7+, y6+, y5+, y3+	28.25	-0.18
Q9WVK4	EH domain-containing protein 1	ELVNNLGEIYQK	2	y9+, y6+, y4+, y3+, b2+	24.02	-0.57
Q07417	Short-chain specific acyl-CoA dehydrogenase, mitochondrial	ELVPIAAQLDR	2	y8+, y6+, y8++, b2+, b3+	27.69	0.3
Q9DB50	AP-1 complex subunit sigma-2	ELVQTVLAR	2	y7+, y6+, y5+, y3+, b2+	19.86	0.62
Q8VI63	MOB kinase activator 2	ELVVLPR	2	b2+, y2+, y3+, y4+, y5+	20.82	0.91
P54729	NEDD8 ultimate buster 1	ELYIDPSK	2	y6+, y5+, y4+, y3+, y6++	14.29	-0.79
Q7TQ62	Podocan	ELYLTGNR	2	b2+, y3+, y4+, y5+, y6+	11.92	-0.79
P54775	26S proteasome regulatory subunit 6B	ENAPAIIFIDEIDAIATK	2	b6+, y10+, y15++, y3+, y9+	52.67	0.49
P46978	Dolichyl-diphosphooligosaccharide--protein glycosyltransferase subunit STT3A	ENDYYTPTGEFR	2	y8+, y7+, y6+, y2+, b3+	17.92	-1.81
P47880	Insulin-like growth factor-binding protein 6	ENEEAPLR	2	b2+, y3+, y4+, y5+, y6+	5.32	-1.81
Q9Z1Z0	General vesicular transport factor p115	ENFIEK	2	b2+, y4++, y2+, y3+, y4+	7.88	-1.18
P06797	Cathepsin L1	ENGGLDSEESYPYEAK	2	b7++, y2+, y5+, y7+, y8+	14.01	-1.62
Q9CZT5	Vasorin	ENHVVLASPEETR	3	b8++, y4+, y5+, y5++, y6++	9.67	-0.83
Q5FW60	Major urinary protein 20	ENIIDLTNANR	2	b2+, b3+, y5+, y7+, y8+	20.84	-0.74
Q9EPL8	Importin-7	ENIVEAIIHSPELIR	3	y10++, y11++, y12++, y13++, y9++	43.95	0.25
Q64444	Carbonic anhydrase 4	ENQQSPINIVTAR	3	b2+, b4++, y10+++, y2+, y6++	53.56	-0.78
Q8BHG2	CXXC motif containing zinc binding protein	ENSIDILSSTIK	2	y8+, y7+, y6+, b2+, b3+	28.76	-0.02
Q8K2I3	Dimethylaniline monooxygenase [N-oxide-forming] 2	ENVEDGR	2	y5+, y4+, y3+, y2+, b3+	2.67	-2.1
Q9WUZ7	SH3 domain-binding glutamic acid-rich protein	ENVPGEK	2	b2+, y3+, y4+, y5+, y6++	3.2	-1.74
P40124	Adenylyl cyclase-associated protein 1	EPALLELEGK	2	y2+, y3+, y4+, y5+, y6+	23.74	-0.32
P97371	Proteasome activator complex subunit 1	EPALNEANLSNLK	2	y4+, y6+, y7+, y8+, y9+	21.01	-0.68
Q9EPM5	Syncoilin	EPALQEVQQVHQDILAAYK	4	y5+, y12++, y11++, y10++, b6+	32	-0.45
Q60737	Casein kinase II subunit alpha	EPFFHGHDNYDQLVR	4	y2+, y9++, b3+, b4+, b5+	25.75	-1.21
P01878	Ig alpha chain C region	EPGEGATTYLVTSVLR	2	y10+, y5+, y7+, y8+, y9+	34.11	-0.02
Q01097	Glutamate receptor ionotropic, NMDA 2B	EPGGPSFTIGK	2	y2+, y7+, y7++, y9+, y9++	16.23	-0.55
Q64324	Syntaxin-binding protein 2	EPIPSLEAIYLLSPTEK	3	y6+, y5+, b9+, b10++, b11++	44.57	-0.04
P29788	Vitronectin	EPQFISR	2	y2+, y3+, y4+, y5+, y5++	10.58	-0.94
P11034	Mast cell protease 1	EPTSETLR	2	y3+, y4+, y5+, y6+, y6++	4.7	-1.44
O70373	Xin actin-binding repeat-containing protein 1	EPVSGGNVQATSR	2	y10+, y9+, y8+, y5+, y10++	6.36	-0.73
Q8K411	Presequence protease, mitochondrial	EQAQQIELK	2	y7+, y6+, y5+, y4+, y2+	9.31	-1.26
Q9Z2I9	Succinate--CoA ligase [ADP-forming] subunit beta, mitochondrial	EQAVTLAQK	2	y7+, y6+, y5+, y4+, y3+	6.89	-0.39
P50114	Protein S100-B	EQEVVDK	2	b4++, b5++, y3+, y4++, y6++	3.06	-1.36
P84096	Rho-related GTP-binding protein RhoG	EQGQAPITPQQGQALAK	2	b5+, b8+, y12++, y13++, y9+	13.17	-0.94
O08689	Growth/differentiation factor 8	EQIIYGK	2	b6++, y2+, y3+, y4+, y5+	8	-0.51
Q9JHR7	Insulin-degrading enzyme	EQLGYIVFSGPR	2	b2+, y5+, y6+, y7+, y9+	30.31	-0.06
Q91YH5	Atlastin-3	EQLQALIPYVLNPSK	2	y10+, y9+, y8+, y3+, b2+	40.3	-0.09
P47931	Follistatin	EQPELEVQYQGK	2	b2+, y10+, y10++, y2+, y3+	14.51	-1.68
Q9EQU5	Protein SET	EQQEAIEHIDEVQNEIDR	3	b4++, y13++, y14++, y15++, y5+	21.76	-1.48
Q6P8W9	High mobility group protein B4	EQQPNTYLGFK	2	y9+, y8+, y3+, y8++, b2+	18.52	-1.39
Q99PV0	Pre-mRNA-processing-splicing factor 8	EQSQLTATQTR	2	y7+, y4+, b2+, b5+, b6+	4.59	-1.44
Q5SXJ3	Fanconi anemia group J protein homolog	ESASYSVTEVQLR	2	y9+, y8+, y7+, y6+, y4+	19.56	-0.42
P06869	Urokinase-type plasminogen activator	ESESDYLYPK	2	y7+, y6+, y5+, y3+, y2+	13.34	-1.64
Q6UJY2	Sodium/hydrogen exchanger 10	ESFETLDETSEEDNGK	2	y10+, y9+, y8+, y7+, y5+, y15++, b8+, b9+, b10++	15.03	-1.79
P05367	Serum amyloid A-2 protein	ESFQEFFGR	2	y2+, y3+, y4+, y5+, y6+	27.57	-0.87
Q9Z1R2	Large proline-rich protein BAG6	ESFSLVQVQPGVDIIR	2	b2+, b8+, y10+, y7+, y8+	37.09	0.38
P35917	Vascular endothelial growth factor receptor 3	ESGIDLADSNQR	2	y4+, y5+, y6+, y7+, y8+	10.35	-1.16
P43137	Lithostathine-1	ESGTTDANVWTGLHDPK	3	y8+, y15++, y13++, y12++, y11++	21.16	-1.03
Q80U16	Rho family-interacting cell polarization regulator 2	ESLSEINR	2	y6+, y5+, y4+, y3+, y2+, b2+	8.19	-1.04
P04925	Major prion protein	ESQAYYDGR	2	y2+, y3+, y4+, y5+, y6+	4.71	-1.89
Q0VBN2|Q05816	Dermatan-sulfate epimerase-like protein|Fatty acid-binding protein 5	ESTITR	2	y2+, y3+, y3++, y4+, y4++	2.8	-0.95
P29758	Ornithine aminotransferase, mitochondrial	ESVEIINK	2	y6+, y5+, y4+, y3+, y2+	10.61	-0.25
Q9JMD3	START domain-containing protein 10	ESVQVPDDQDFR	2	y8+, y7+, y2+, b4+, b5+	16.41	-1.39
Q9QZ88	Vacuolar protein sorting-associated protein 29	ESYDYLK	2	y5+, y4+, y3+, y2+, y5++	11.83	-1.5
Q9JI91	Alpha-actinin-2	ETADTDTAEQVIASFR	2	y9+, y8+, y7+, y5+, y4+	30.63	-0.5
Q9Z2C8	Y-box-binding protein 2	ETAPLEGDQQQGDER	3	y8+, y7+, y4++, b4+, b14++	6.24	-2
Q9Z0L8	Gamma-glutamyl hydrolase	ETASLIYK	2	y2+, y3+, y4+, y5+, y6+	11.74	-0.01
P70441	Na(+)/H(+) exchange regulatory cofactor NHE-RF1	ETDEFFK	2	y5+, y4+, y3+, y2+, b2+	14.13	-1.36
Q9JKQ4	Iroquois-class homeodomain protein IRX-5	ETEGSLSDSDFK	2	y10+, y9+, y7+, y6+, b8+	12.18	-1.23
Q61288	Serine/threonine-protein kinase receptor R3	ETEIYNTVLLR	2	y7+, y6+, y5+, y3+, b3+	27.54	-0.13
Q9DAN1	Protein disulfide-isomerase-like protein of the testis	ETELQQEFDITHAPELK	3	y11++, y12++, y13++, y14++, y15++	29.59	-1.05
Q8BK64	Activator of 90 kDa heat shock protein ATPase homolog 1	ETFLTSPEELYR	2	y8+, y7+, y6+, y5++, b3+	28.5	-0.81
Q9Z1R3	Apolipoprotein M	ETGQGYQR	2	b2+, y2+, y3+, y4+, y6+	2.73	-2.23
Q9R1P4	Proteasome subunit alpha type-1	ETLPAEQDLTTK	2	b2+, b3+, y10++, y9+, y9++	14.77	-1.02
Q8QZR3	Pyrethroid hydrolase Ces2a	ETLPAVLK	2	y6+, y5+, y4+, y6++, b2+	19.08	0.49
Q91XV3	Brain acid soluble protein 1	ETPAASEAPSSAAK	2	y10+, y12++, y6+, y7+, y9+	4.26	-0.59
P10630	Eukaryotic initiation factor 4A-II	ETQALVLAPTR	2	y7+, y6+, y5+, y4+, y3+	17.57	0.08
Q3UBX0	Transmembrane protein 109	ETSADILTQIGR	3	y5+, y4+, y3+, y5++, b6+	24.67	-0.25
P48036	Annexin A5	ETSGNLEQLLLAVVK	2	y2+, y3+, y4+, y8+, y9+	48.65	0.37
A2A432	Cullin-4B	ETVEEQASTTER	2	y9+, y7+, y6+, y4+, b11++	4.64	-1.58
O08795	Glucosidase 2 subunit beta	ETVVTSTTEPSR	2	b2+, b3+, y3+, y7+, y8+	6.33	-0.76
Q9QVP4	Myosin regulatory light chain 2, atrial isoform	ETYSQLGR	2	y4+, b2+, y6+, y5+, y3+	6.815	-1.36
P25444	40S ribosomal protein S2	EVATAIR	2	b4++, y3+, y4+, y5+, y5++	5.45	0.51
P25688	Uricase	EVATSVQLTLR	2	y9+, y8+, y5+, b2+, b4++	22.45	0.37
Q07456	Protein AMBP	EVEPTSIAR	2	y2+, y6+, y6++, y7+, y7++	8.6	-0.46
Q6A4J8	Ubiquitin carboxyl-terminal hydrolase 7	EVFGTFGIPFLLR	2	y10+, y8+, y7+, y5+, b2+	51.42	1.05
Q91WG8	Bifunctional UDP-N-acetylglucosamine 2-epimerase/N-acetylmannosamine kinase	EVGAFGTPVINLGTR	2	b7+, y10+, y11+, y5+, y8+	31.76	0.37
Q8BQ47	Protein canopy homolog 4	EVLELGQVLDTGK	2	y10+, y9+, y8+, b2+, b4+	30.64	0.03
Q61704	Inter-alpha-trypsin inhibitor heavy chain H3	EVSFDVELPK	2	b2+, y2+, y6+, y8+, y8++	27.85	-0.18
P10126	Elongation factor 1-alpha 1	EVSTYIK	2	y2+, y3+, y4+, y5+, y5++	8.66	-0.21
P38060	Hydroxymethylglutaryl-CoA lyase, mitochondrial	EVSVFGAVSELFTR	2	b2+, y6+, y7+, y9+, y10+	49.17	0.686
P29699	Alpha-2-HS-glycoprotein	EVTDPAK	2	y2+, y3+, y4+, y5+, y5++	3.25	-1.03
Q99KK2	N-acylneuraminate cytidylyltransferase	EVTEPLNLNPAK	2	y10+, y10++, y3+, y8+, y9+	19.91	-0.68
P26350	Prothymosin alpha	EVVEEAENGR	2	y4+, y5+, y6+, y7+, y8+	2.35	-1.22
Q08857	Platelet glycoprotein 4	EVVLEEGTTAFK	2	b2+, y6+, y7+, y8+, y9+	21.72	0.05
Q9CQI6	Coactosin-like protein	EVVQNFAK	2	y2+, y4+, y5+, y6+, y6++	8.48	-0.18
P24529	Tyrosine 3-monooxygenase	EVYATLK	2	y5+, y4+, y3+, y2+, y5++	9.13	0.06
P63254	Cysteine-rich protein 1	EVYFAER	2	b2+, y3+, y4+, y5+, y5++	11.33	-0.57
P55096	ATP-binding cassette sub-family D member 3	EYLDNVQLGHILER	3	y12++, y11++, y10++, y9++, y7++	29.89	-0.49
P25785	Metalloproteinase inhibitor 2	EYLIAGK	2	y2+, y3+, y4+, y5+, y5++	10.85	0.14
Q9D9Z5	DET1- and DDB1-associated protein 1	EYPSEQIIVTEK	2	b2+, y10+, y10++, y3+, y5+	18.86	-0.76
P16294	Coagulation factor IX	EYTNIFLK	2	y2+, y3+, y4+, y5+, y6+	24.22	-0.23
P14206	40S ribosomal protein SA	FAAATGATPIAGR	2	b2+, b3+, y5+, y8+, y9+	13.68	0.62
P61961	Ubiquitin-fold modifier 1	FAAEEFK	2	b2+, y2+, y4+, y5+, y6+	12.04	-0.24
P13439	Uridine 5'-monophosphate synthase	FADIGNTVK	2	b2+, b3+, y5+, y7+, y8+	13.36	0.14
P42932	T-complex protein 1 subunit theta	FAEAFEAIPR	2	b2+, y2+, y5+, y6+, y7+	25.57	0.24
Q6ZQI3	Malectin	FAEVYFAQSQQK	2	y8+, y7+, y6+, b2+, b3+	19.94	-0.55
P17183	Gamma-enolase	FAGHNFR	3	b2+, y3+, y4++, y5++, y6++	4.76	-0.6
P27773	Protein disulfide-isomerase A3	FAHTNIESLVK	3	y2+, y4+, b5+, y5+, b6+	18.16	0.14
Q61702	Inter-alpha-trypsin inhibitor heavy chain H1	FAHYVITSQVVNNADK	3	b10++, b3+, b9++, y6+, y7+	18.73	-0.03
P09405	Nucleolin	FAISELFAK	2	y8+, y7+, y6+, y7++, b2+	35.58	1.03
Q62523	Zyxin	FAPVVAPKPK	3	b2+, y4+, y6+, y8++, y9++	12.54	0.22
Q91VD9	NADH-ubiquinone oxidoreductase 75 kDa subunit, mitochondrial	FASEIAGVDDLGTTGR	2	b5+, b6+, y10+, y11+, y8+	23.53	0.03
Q922J3	CAP-Gly domain-containing linker protein 1	FASTSEEAVSAQTR	2	y13++, y10++, b8+, b9+, b11++	9.24	-0.46
P37040	NADPH--cytochrome P450 reductase	FAVFGLGNK	2	b2+, y5+, y6+, y7+, y7++	27.64	0.8
Q8JZQ9	Eukaryotic translation initiation factor 3 subunit B	FAVLHGEAPR	3	y5+, y9++, y8++, y7++, y6++	11.48	0.12
P46471	26S proteasome regulatory subunit 7	FDDGAGGDNEVQR	2	b7++, b9+, y12++, y3++, y4+	6.07	-1.38
Q05816	Fatty acid-binding protein 5	FDETTADGR	2	b2+, y2+, y5+, y6+, y7+	4.44	-1.36
P15535	Beta-1,4-galactosyltransferase 1	FDGLNSLTYK	2	b2+, b3+, b4++, y6+, y8+	22.6	-0.37
Q9WVB0	RNA-binding protein with multiple splicing	FDPEIPQTLR	2	y8+, y6+, y5+, y8++, b5+	24.01	-0.78
Q8K310	Matrin-3	FDSEYER	2	y6+, y5+, y4+, y2+, b2+	5.78	-2.04
P33267	Cytochrome P450 2F2	FDYDDER	2	b2+, y2+, y4+, y5+, y6+	6.79	-2.43
P17742	Peptidyl-prolyl cis-trans isomerase A	FEDENFILK	2	y8+, y7+, y6+, y2+, b2+	25	-0.44
Q9QZ25	Vascular non-inflammatory molecule 3	FEEFSLSGTFR	2	b3+, b4++, y5+, y7+, y9+	30.715	-0.18
P07310	Creatine kinase M-type	FEEILTR	2	b3+, y3+, y4+, y5+, y6+	16.63	-0.16
P21956	Lactadherin	FEFIQDESGGDK	2	b2+, b3+, y10+, y8+, y9+	18.9	-1.07
Q64737	Trifunctional purine biosynthetic protein adenosine-3	FEGAIYR	2	b2+, y2+, y3+, y5+, y6+	11.58	-0.09
P35585	AP-1 complex subunit mu-1	FEIPYFTTSGIQVR	3	y7+, y6+, y5+, y4+, b2+	40.27	0.13
Q3UH93	Plexin-D1	FENTPEIAIR	2	y8+, y6+, y5+, b2+, b9+	20.5	-0.37
Q9ESB3	Histidine-rich glycoprotein	FESEFPQISK	2	b2+, y4++, y5+, y6+, y8+	20.81	-0.75
Q62186	Translocon-associated protein subunit delta	FFDEESYSLLR	2	y9+, y8+, y7+, y6+, b2+	32.98	-0.43
P42669	Transcriptional activator protein Pur-alpha	FFFDVGSNK	2	b2+, y5+, y6+, y7+, y8+	28.11	0.06
Q99PG2	Opioid growth factor receptor	FFLEETLVQHK	3	y4+, y2+, y9++, y8++, b2+	29.16	-0.08
Q9QUT0	Ammonium transporter Rh type A	FFSPLLANK	2	y7+, y6+, y7++, b2+, b3+	27.83	0.58
Q9WTL7	Acyl-protein thioesterase 2	FGALTAEK	2	b2+, y4+, y5+, y6+, y7+	10.19	0.212
P35505	Fumarylacetoacetase	FGEPIPISK	2	b2+, b3+, y2+, y4+, y6+	19.41	0
Q5SUR0	Phosphoribosylformylglycinamidine synthase	FGEPVLAGFAR	2	b2+, y8++, y5+, y6+, y8+	29.77	0.62
O08710	Thyroglobulin	FGHSYIPR	3	b2+, y2+, y3+, y5+, y5++	17.99	-0.56
O70172	Phosphatidylinositol 5-phosphate 4-kinase type-2 alpha	FGIDDQDFQNSLTR	2	y8+, y7+, y6+, y5+, y2+	27.54	-0.96
Q61735	Leukocyte surface antigen CD47	FGILTLK	2	b2+, y3+, y4+, y5+, y6+	28.67	1.41
Q9D1J3	SAP domain-containing ribonucleoprotein	FGISSVPTK	2	y8+, y6+, y5+, y3+, b2+	16.95	0.37
P36552	Oxygen-dependent coproporphyrinogen-III oxidase, mitochondrial	FGLFTPGSR	2	y8+, y7+, y5+, y4+, b2+	24.59	0.11
Q64669	NAD(P)H dehydrogenase [quinone] 1	FGLSVGHHLGK	3	b2+, b4++, y10++, y8++, y9++	12.6	0.21
Q9R1P1	Proteasome subunit beta type-3	FGPYYTEPVIAGLDPK	2	b4++, y2+, y14++, y9+, y11+	34.64	-0.17
Q9DBC0	Protein adenylyltransferase SelO, mitochondrial	FGSFEIFK	2	y7+, y6+, y5+, y2+, b2+	31.05	0.54
Q6ZWR6	Nesprin-1	FGSITNQLLK	2	y8+, y7+, y6+, b2+, b3+	25.34	0.21
O70362	Phosphatidylinositol-glycan-specific phospholipase D	FGSSLVSVR	2	b2+, y3+, y4+, y7+, y8+	17.51	0.86
Q8VCC2	Liver carboxylesterase 1	FGTVDFLGDPR	2	b2+, b3+, b9+, y2+, y7+	28.8	-0.09
Q9JHJ0	Tropomodulin-3	FGYQFTQQGPR	2	y8+, y7+, y6+, y3+, y9++	18.49	-1.26
Q8R164	Valacyclovir hydrolase	FHADFLLQHVK	3	y5+, y9++, b2+, b5+, b6+	30.05	0.17
P08003	Protein disulfide-isomerase A4	FHHTFSPEIAK	3	y5++, b5++, b6++, y5+, y6+	11.05	-0.46
Q9CZM2	60S ribosomal protein L15	FHHTIGGSR	2	b2+, y6+, y7+, y7++, y8++	2.96	-0.66
Q8BHG1	Nardilysin	FHLISPLIQK	3	b5+, y3+, y4+, y5+, y5++	30.18	0.64
Q6PDQ2	Chromodomain-helicase-DNA-binding protein 4	FHNLEGFLEEFADIAK	3	y8+, y6+, y5+, b7+, b10++	48.21	-0.06
[truncated: 2,137 more rows]

## Sheet: Supplementary Data 5
Accession	Protein Name	Peptide Sequence	Peptide Retention Time (min)	Brain		Brown Adipose		Epididymis		Eye		Heart		Kidney		Liver Left Lobe		Liver Right and Caudate Lobe		Lung		Ovary		Pancreas		Plasma		Red Blood Cells		Salivary Gland		Seminal Vesicle		Skeletal Muscle		Skin		Spleen		Testis		White Adipose
[truncated: 2,292 more rows]
